# Supplementary material for: NAC61 regulates late- and post-ripening osmotic, oxidative, and biotic stress responses in grapevine
Source: J Exp Bot. 2023 Dec 30;75(8):2330–50. doi: 10.1093/jxb/erad507 (PMC11016852; doi:10.1093/jxb/erad507)
Supplement: erad507_suppl_Supplementary_Datasets_S2 [file erad507_suppl_supplementary_datasets_s2.xlsx]

## Sheet: Processed data
Supplementary Dataset S2. Transcriptomic analysis of NAC61-overexpressing and control cv. ‘Tompson Seedless’ leaves. In sheet 2 and sheet 3 the upregulated and downregulated DEGs are reported, respectively. In sheet 2 berry post-harvest dehydration markers (Zenoni et al., 2016) and genes belonging to the STS GRN (Pilati et al., 2021) are reported.
Row	Col	ControlType	ProbeName	SystematicName	12X.v2 VCOST.v3	Functional annotation	Gene Symbol	log2FC	FC	AveExpr (log2 CPM)	t (log2FC divided by its standard error)	P.Value	adj.P.Val (Benjamini-Hochberg false discovery rate adjusted p-value)	B (log-odds )
99	76	0	CUST_4256_PI428914343	VIT_07s0031g01130	Vitvi07g01791	Ascorbate oxidase	VviAO5	0.379246	1.30066	9.05858	2.24229	0.0665298	0.292238	-4.61915
320	20	0	CUST_9223_PI428914343	VIT_03s0038g02540	Vitvi03g00157	#N/A	VvibHLH012	-0.104165	-1.07487	7.81398	-1.46274	0.194289	0.501989	-5.65536
232	8	0	CUST_4191_PI428914343	VIT_07s0031g00450	Vitvi07g01729	Basic helix-loop-helix protein SPATULA	VvibHLH029	0.279623	1.21388	9.92569	1.79253	0.123658	0.400608	-5.23153
46	31	0	CUST_18177_PI428914343	VIT_15s0048g02820	Vitvi15g00906	basic helix-loop-helix (bHLH) family	VvibHLH068	-0.489456	-1.40392	8.55461	-6.75294	0.000533763	0.0344968	0.425743
424	25	0	CUST_17687_PI428914343	VIT_15s0107g00380	Vitvi15g00254	#N/A	VvibHLH069	-0.0339188	-1.02379	7.79865	-0.526344	0.617691	0.837148	-6.54872
460	51	0	CUST_13775_PI428914343	VIT_18s0001g10270	Vitvi18g00763	Basic helix-loop-helix protein SPATULA	VvibHLH085	0.12988	1.0942	8.18745	1.58219	0.16513	0.46444	-5.50564
439	16	0	CUST_26758_PI428914343	VIT_01s0010g00540	Vitvi01g01287	BIM2 (BES1-interacting Myc-like protein 2	VvibHLH1	-0.0178149	-1.01242	9.76931	-0.176534	0.865732	0.952349	-6.68661
447	69	0	CUST_23671_PI428914343	VIT_11s0016g02070	Vitvi11g00165	basic helix-loop-helix (bHLH) family	VvibHLH45	0.174357	1.12846	8.81647	0.48521	0.644882	0.850125	-6.57166
249	37	0	CUST_18227_PI428914343	VIT_15s0046g00320	Vitvi15g00948	Myc2 bHLH protein	VvibHLH66	0.0355268	1.02493	8.09955	0.450504	0.668305	0.862993	-6.58968
505	23	0	CUST_18328_PI428914343	VIT_15s0046g01440	Vitvi15g01027	Basic Leucine Zipper Transcription Factor (VvbZIP40)	VvibZIP4	0.503096	1.41725	12.9126	3.51195	0.0128261	0.127873	-2.90829
442	9	0	CUST_1813_PI428914343	VIT_08s0040g00780	Vitvi08g00940	P-coumaroyl shikimate 3'-hydroxylase isoform 1	VviC3'H	0.329639	1.2567	14.4323	3.61275	0.0113659	0.120413	-2.78042
229	23	0	CUST_24359_PI428914343	VIT_11s0065g00350	Vitvi11g00924	Trans-cinnamate 4-monooxygenase	VviC4H2	1.10973	2.15805	9.55878	3.99015	0.00733034	0.0977491	-2.31566
472	78	0	CUST_24322_PI428914343	VIT_11s0078g00290	Vitvi11g01045	Cinnamate 4-hydroxylase	VviC4H3	0.725626	1.65362	8.52702	3.08617	0.0217399	0.16569	-3.46436
147	53	0	CUST_9452_PI428914343	VIT_03s0063g00140	Vitvi03g00524	Caffeoyl-CoA O-methyltransferase (CCoAOMT2)	VviCCoAOMT1	0.330544	1.25749	12.3309	2.82265	0.0305402	0.197751	-3.81971
241	7	0	CUST_4182_PI428914343	VIT_07s0031g00350	Vitvi07g01723	caffeoyl-CoA O-methyltransferase 1 (CCoAOMT1)	VviCCoAOMT4	0.662712	1.58306	15.4685	4.40686	0.00463142	0.0778957	-1.82891
67	38	0	CUST_907_PI428914343	VIT_09s0070g00240	Vitvi09g00993	Cinnamoyl-CoA reductase	VviCCR6	0.461662	1.37713	13.7494	6.1506	0.000875228	0.0391339	-0.08139
259	83	0	CUST_20067_PI428914343	VIT_14s0066g01150	Vitvi14g01757	Cinnamoyl-CoA reductase	VviCCR8	1.17488	2.25774	10.9999	4.09888	0.0064864	0.092109	-2.18596
526	73	0	CUST_10570_PI428914343	VIT_02s0025g02920	Vitvi02g00263	caffeic acid 3-O-methyltransferase	VviCOMT5	0.737062	1.66678	8.25244	3.88623	0.00825328	0.103491	-2.4414
209	53	0	CUST_21122_PI428914343	VIT_13s0019g04190	Vitvi13g00597	Chorismate synthase 1, chloroplast precursor	VviCS3	0.247674	1.18729	14.5366	3.97104	0.00749104	0.0988115	-2.33865
264	27	0	CUST_3056_PI428914343	VIT_07s0141g00890	Vitvi07g00012	CYP94A1	VviCYP94A1	0.772876	1.70867	10.2067	7.06546	0.000418657	0.0322001	0.671996
92	50	0	CUST_18011_PI428914343	VIT_15s0048g01000	Vitvi15g01503	2'-hydroxy isoflavone/dihydroflavonol reductase	VviDFR4	0.237536	1.17898	8.05564	3.97211	0.00748192	0.0987908	-2.33736
299	52	0	CUST_10355_PI428914343	VIT_02s0025g00730	Vitvi02g00069	Pinoresinol forming dirigent protein	VviDIR1	0.574712	1.48938	10.7572	1.63249	0.154136	0.448488	-5.44119
84	73	0	CUST_4600_PI428914343	VIT_06s0004g01000	Vitvi06g01598	Dirigent protein	VviDIR11	0.346728	1.27167	9.61855	2.8398	0.0298633	0.195479	-3.79637
173	34	0	CUST_4601_PI428914343	VIT_06s0004g01010	Vitvi06g01599	Dirigent protein pDIR9	VviDIR12	0.820366	1.76585	10.8254	1.23906	0.261983	0.575422	-5.91998
261	68	0	CUST_4602_PI428914343	VIT_06s0004g01020	Vitvi06g01601	Dirigent protein	VviDIR13	0.969224	1.95779	11.4507	3.61147	0.0113832	0.120449	-2.78203
251	52	0	CUST_4603_PI428914343	VIT_06s0004g01030	Vitvi06g01604	Dirigent protein	VviDIR16	2.56818	5.93061	10.364	8.52018	0.000150164	0.0276667	1.68592
379	5	0	CUST_10356_PI428914343	VIT_02s0025g00740	Vitvi02g00070	Pinoresinol forming dirigent protein	VviDIR2	-0.324705	-1.25241	8.89401	-1.90434	0.105964	0.369735	-5.08174
336	48	0	CUST_8808_PI428914343	VIT_04s0044g00040	Vitvi04g01566	Dirigent	VviDIR41	0.582827	1.49778	9.48525	3.16839	0.0195921	0.156707	-3.35509
161	81	0	CUST_9176_PI428914343	VIT_03s0038g02050	Vitvi03g01395	Dirigent protein pDIR7	VviDIR5	-0.00771451	-1.00536	8.85289	-0.0280564	0.978535	0.992281	-6.70404
527	43	0	CUST_4597_PI428914343	VIT_06s0004g00970	Vitvi06g01595	Dirigent protein	VviDIR8	-0.0658179	-1.04668	7.92986	-1.11451	0.308061	0.620894	-6.05629
170	9	0	CUST_17948_PI428914343	VIT_15s0048g00350	Vitvi15g01490	3-phosphoshikimate 1-carboxyvinyltransferase, chloroplast precursor	VviEPSPS5	0.286648	1.2198	13.2206	3.62675	0.0111782	0.119196	-2.76279
358	44	0	CUST_24918_PI428914343	VIT_10s0003g00590	Vitvi10g00522	ERF/AP2 Gene Family (VvERF095)	VviERF095	0.125241	1.09069	7.94655	1.81348	0.120134	0.395261	-5.20365
267	13	0	CUST_15039_PI428914343	VIT_17s0000g00200	Vitvi17g00025	Ethylene-responsive transcription factor ERF114	VviERF118	0.739445	1.66953	11.5624	3.53219	0.012517	0.126314	-2.88249
120	22	0	CUST_6634_PI428914343	VIT_05s0049g00490	Vitvi05g01722	ERF/AP2 Gene Family (VvERF109)	VviERF19	0.314087	1.24322	8.12687	2.34125	0.0581208	0.271864	-4.48233
446	66	0	CUST_10284_PI428914343	VIT_02s0234g00130	Vitvi02g01780	Ethylene responsive element binding factor 1	VviERF76	0.966777	1.95447	11.813	2.76545	0.0329195	0.20595	-3.89773
273	34	0	CUST_16477_PI428914343	VIT_16s0013g00890	Vitvi16g00349	ERF/AP2 Gene Family (VvERF077)	VviERF77	-0.270051	-1.20585	10.0811	-0.907478	0.39943	0.694167	-6.26109
136	36	0	CUST_3611_PI428914343	VIT_07s0005g03220	Vitvi07g02070	ERF/AP2 Gene Family (VvERF098)	VviERF98	0.951264	1.93357	9.53455	2.46776	0.0489597	0.249103	-4.30733
485	52	0	CUST_4281_PI428914343	VIT_07s0031g01380	Vitvi07g02686	ferulate 5-hydroxylase	VviF5H2	0.217976	1.1631	14.7	1.63896	0.152773	0.445869	-5.43284
496	45	0	CUST_11952_PI428914343	VIT_19s0090g00530	Vitvi19g00506	Geranyl diphosphate synthase small subunit	VviGGPPS-SS	-0.163924	-1.12033	8.27425	-1.90854	0.105352	0.368803	-5.07609
434	76	0	CUST_12413_PI428914343	VIT_19s0093g00320	Vitvi19g01328	Glutathione S-transferase (VvGST1)	VviGST1	2.23381	4.70376	13.3922	7.16295	0.000388801	0.031714	0.746589
283	47	0	CUST_9031_PI428914343	VIT_03s0038g00050	Vitvi03g00004	BLH6 (BELL1-like homeodomain 5)	VviHB10	0.0708753	1.05035	11.9255	0.557587	0.597472	0.826559	-6.53017
22	25	0	CUST_22530_PI428914343	VIT_12s0059g01190	Vitvi12g00424	Homeobox protein shoot MERISTEMLESS (STM)	VviHB43	-1.1608	-2.23581	9.57531	-7.96412	0.000218058	0.0276667	1.3223
161	16	0	CUST_16864_PI428914343	VIT_16s0100g00670	Vitvi16g00974	Homeodomain GLABROUS1	VviHB55	0.0685731	1.04868	7.80582	1.10234	0.312915	0.62435	-6.06913
296	82	0	CUST_16077_PI428914343	VIT_17s0053g00780	Vitvi17g01232	Homeodomain GLABROUS11	VviHB60	0.290137	1.22276	8.96983	1.4475	0.198338	0.507129	-5.67408
519	66	0	CUST_14057_PI428914343	VIT_18s0001g13150	Vitvi18g01016	BEL1 homeotic protein 3	VviHB68	0.367786	1.29037	11.9269	2.20176	0.07033	0.300004	-4.67511
459	42	0	CUST_13766_PI428914343	VIT_18s0001g10180	Vitvi18g00759	N-hydroxycinnamoyl/benzoyltransferase 3	VviHCBT3	1.79286	3.46502	11.3144	4.633	0.0036486	0.0697954	-1.57642
134	65	0	CUST_6393_PI428914343	VIT_05s0020g03000	Vitvi05g00456	2-Hydroxyisoflavanone dehydratase	VviHID1	0.153739	1.11245	10.6491	1.63695	0.153195	0.446674	-5.43543
446	5	0	CUST_14011_PI428914343	VIT_18s0001g12690	Vitvi18g00979	Isoflavone reductase (synthesis of phytoalexines)	VviIFR2	-0.0911273	-1.0652	9.40196	-0.256481	0.806221	0.927598	-6.66685
495	52	0	CUST_9425_PI428914343	VIT_03s0038g04620	Vitvi03g01484	Isoflavone reductase (synthesis of phytoalexines)	VviIFR3	-0.0725356	-1.05156	9.1168	-0.506307	0.630857	0.843879	-6.56011
57	47	0	CUST_7501_PI428914343	VIT_04s0008g00110	Vitvi04g02175	TIFY gene family (VvJAZ3)	VviJAZ3	0.23333	1.17554	8.14603	2.79777	0.0315515	0.201291	-3.85361
391	73	0	CUST_82_PI428914343	VIT_09s0002g00890	Vitvi09g00064	TIFY gene family (VvJAZ4)	VviJAZ4	1.13132	2.19059	10.8599	4.51059	0.00414768	0.0737271	-1.71208
145	83	0	CUST_25216_PI428914343	VIT_10s0003g03790	Vitvi10g01879	Jasmonate ZIM domain-containing protein (VvJAZ5)	VviJAZ5	0.391067	1.31136	8.3571	3.87698	0.00834155	0.104148	-2.45267
374	54	0	CUST_25217_PI428914343	VIT_10s0003g03800	Vitvi10g00826	Jasmonate ZIM domain-containing protein (VvJAZ6)	VviJAZ6	0.0293594	1.02056	8.1888	0.375751	0.72014	0.889656	-6.62421
412	3	0	CUST_2121_PI428914343	VIT_08s0007g00680	Vitvi08g01228	Laccase	VviLAC11	-0.0414772	-1.02917	8.03151	-0.409579	0.696458	0.877409	-6.60931
57	76	0	CUST_2113_PI428914343	VIT_08s0007g00600	Vitvi08g01223	Laccase-17 precursor	VviLAC12	-0.11054	-1.07963	7.86135	-1.55075	0.172378	0.47412	-5.54553
452	44	0	CUST_2238_PI428914343	VIT_08s0007g01910	Vitvi08g01335	Laccase	VviLAC13	-0.260084	-1.19755	8.23107	-1.8904	0.108025	0.374157	-5.10054
86	82	0	CUST_21045_PI428914343	VIT_13s0019g03360	Vitvi13g00509	Laccase	VviLAC14	-0.101089	-1.07258	7.94745	-1.35908	0.223399	0.535173	-5.78083
374	12	0	CUST_5091_PI428914343	VIT_06s0004g06090	Vitvi06g00591	Diphenol oxidase	VviLAC15	-0.130195	-1.09444	8.12818	-0.997345	0.357431	0.661307	-6.17583
250	58	0	CUST_20669_PI428914343	VIT_13s0067g01970	Vitvi13g00117	Laccase	VviLAC20	-0.00772169	-1.00537	7.87548	-0.139717	0.893495	0.963601	-6.69328
60	6	0	CUST_2204_PI428914343	VIT_08s0007g01550	Vitvi08g01299	Laccase	VviLAC22	0.0764794	1.05444	7.78378	1.00601	0.353573	0.659094	-6.1673
145	59	0	CUST_18214_PI428914343	VIT_15s0046g00190	Vitvi15g00941	Laccase	VviLAC24	0.295704	1.22748	8.74844	1.1342	0.300351	0.613292	-6.03535
26	23	0	CUST_12754_PI428914343	VIT_18s0001g01010	Vitvi18g02949	Laccase	VviLAC28	3.46988	11.0799	10.4148	8.82568	0.00012343	0.0261302	1.87432
335	40	0	CUST_29187_PI428914343	VIT_00s0731g00010	Vitvi18g03345	Laccase	VviLAC29	3.52313	11.4965	10.0556	10.3696	4.98139e-05	0.0206823	2.71846
15	30	0	CUST_4893_PI428914343	VIT_06s0004g04050	Vitvi06g00405	Laccase	VviLAC3	-0.558169	-1.4724	9.57057	-1.43537	0.201615	0.510419	-5.68891
190	61	0	CUST_12736_PI428914343	VIT_18s0001g00310	Vitvi18g02896	Laccase	VviLAC31	2.29098	4.89387	9.96873	6.58732	0.000609325	0.0354825	0.290689
512	38	0	CUST_12730_PI428914343	VIT_18s0122g01150	Vitvi18g02902	Diphenol oxidase	VviLAC32	3.30058	9.8531	9.61113	11.0313	3.50356e-05	0.0198469	3.03209
162	36	0	CUST_12748_PI428914343	VIT_18s0001g00850	Vitvi18g02945	Laccase	VviLAC36	2.52783	5.76704	9.59703	7.30095	0.000350632	0.0313463	0.850432
72	21	0	CUST_12747_PI428914343	VIT_18s0001g00790	Vitvi18g02944	Laccase	VviLAC37	1.80434	3.4927	8.65506	6.46091	0.000675325	0.0360446	0.18541
278	18	0	CUST_14674_PI428914343	VIT_18s0117g00590	Vitvi18g03067	Laccase	VviLAC38	4.15201	17.7779	10.2447	17.5816	2.36039e-06	0.0108964	5.11173
291	1	0	CUST_14671_PI428914343	VIT_18s0117g00550	Vitvi18g03065	Laccase	VviLAC39	3.95917	15.5535	10.0336	18.5873	1.70437e-06	0.0108964	5.31847
460	9	0	CUST_20911_PI428914343	VIT_13s0019g01930	Vitvi13g00322	Laccase	VviLAC4	-0.28919	-1.22195	8.26932	-1.88636	0.108629	0.375254	-5.10598
507	31	0	CUST_14667_PI428914343	VIT_18s0117g00480	Vitvi18g03061	Laccase	VviLAC40	2.49669	5.64391	9.72788	9.66579	7.41292e-05	0.023375	2.3546
192	84	0	CUST_14664_PI428914343	VIT_18s0117g00450	Vitvi18g03058	Laccase	VviLAC41	2.33952	5.06135	10.07	7.781	0.000247767	0.0282437	1.19633
199	12	0	CUST_14619_PI428914343	VIT_18s0075g01030	Vitvi18g03041	Laccase	VviLAC44	0.296437	1.22811	7.90465	4.76804	0.00317515	0.0653279	-1.4295
259	61	0	CUST_28767_PI428914343	VIT_00s0413g00010	Vitvi18g03356	Laccase (diphenol oxidase) family protein	VviLAC45	2.50117	5.66145	10.501	8.0571	0.00020456	0.0276667	1.38505
506	23	0	CUST_14675_PI428914343	VIT_18s0117g00600	Vitvi18g03067	Laccase	VviLAC46	1.69383	3.23515	9.10518	8.28672	0.000175163	0.0276667	1.53661
152	63	0	CUST_14604_PI428914343	VIT_18s0075g00810	Vitvi18g03033	Laccase	VviLAC47	3.36907	10.3322	10.0168	10.5285	4.56938e-05	0.0198469	2.79616
193	40	0	CUST_14606_PI428914343	VIT_18s0075g00830	Vitvi18g03035	Laccase	VviLAC48	1.13222	2.19196	8.66395	6.42572	0.000695134	0.0361869	0.155758
228	26	0	CUST_14590_PI428914343	VIT_18s0075g00620	Vitvi18g03026	Laccase	VviLAC49	1.16099	2.2361	8.65943	5.47789	0.00159159	0.047797	-0.703146
304	26	0	CUST_20932_PI428914343	VIT_13s0019g02150	Vitvi13g00341	Laccase	VviLAC5	-0.321445	-1.24958	9.00293	-2.30502	0.0610635	0.279091	-4.53245
117	36	0	CUST_14586_PI428914343	VIT_18s0075g00580	Vitvi18g03024	Laccase	VviLAC50	3.21246	9.26928	10.1629	8.53019	0.000149188	0.0276667	1.69222
59	28	0	CUST_14587_PI428914343	VIT_18s0075g00590	Vitvi18g03025	Laccase	VviLAC51	3.03884	8.21827	9.76069	8.31545	0.000171841	0.0276667	1.55524
230	56	0	CUST_14588_PI428914343	VIT_18s0075g00600	Vitvi18g01770	Laccase	VviLAC52	1.18968	2.28102	8.63638	5.90647	0.00108096	0.0413372	-0.299951
499	43	0	CUST_14601_PI428914343	VIT_18s0075g00780	Vitvi18g03032	Laccase	VviLAC53	3.59023	12.0439	9.79913	11.4044	2.8973e-05	0.0198469	3.19788
496	81	0	CUST_14596_PI428914343	VIT_18s0075g00700	Vitvi18g03028	Laccase	VviLAC54	1.23449	2.35299	8.36443	6.62638	0.000590452	0.0352458	0.322835
521	34	0	CUST_14582_PI428914343	VIT_18s0075g00540	Vitvi18g03022	Laccase	VviLAC55	1.60425	3.04038	8.88305	7.77938	0.00024805	0.0282437	1.1952
234	28	0	CUST_14581_PI428914343	VIT_18s0075g00530	Vitvi18g03021	Laccase	VviLAC56	2.62397	6.16445	10.4346	9.05984	0.000106632	0.025506	2.01359
276	42	0	CUST_14594_PI428914343	VIT_18s0075g00670	Vitvi18g01778	Laccase	VviLAC57	2.53263	5.78626	11.0561	6.75431	0.000533185	0.0344968	0.426845
295	38	0	CUST_12728_PI428914343	VIT_18s0122g00690	Vitvi18g02906	Laccase	VviLAC58	2.0962	4.27582	10.5968	4.73572	0.0032818	0.0660831	-1.46441
282	49	0	CUST_12744_PI428914343	VIT_18s0001g00680	Vitvi18g02940	Laccase	VviLAC59	4.23469	18.8264	10.8461	12.8411	1.46565e-05	0.0175292	3.77049
518	42	0	CUST_20933_PI428914343	VIT_13s0019g02160	Vitvi13g00342	Laccase	VviLAC6	-0.173225	-1.12758	7.90793	-2.38751	0.0545779	0.263409	-4.41833
330	72	0	CUST_12724_PI428914343	VIT_18s0122g00520	Vitvi18g01479	Laccase	VviLAC60	-0.133414	-1.09689	7.92651	-1.32089	0.235085	0.54803	-5.82586
144	7	0	CUST_12792_PI428914343	VIT_18s0001g02400	Vitvi18g02927	Laccase	VviLAC64	0.67723	1.59907	8.80848	0.991725	0.35995	0.663021	-6.18133
529	22	0	CUST_12793_PI428914343	VIT_18s0001g02410	Vitvi18g02928	Laccase	VviLAC66	0.491755	1.40615	8.31972	1.21644	0.269881	0.583444	-5.94539
401	46	0	CUST_12789_PI428914343	VIT_18s0001g02350	Vitvi18g02924	Laccase	VviLAC68	0.458105	1.37374	8.68755	1.22739	0.266032	0.579256	-5.93312
341	26	0	CUST_20912_PI428914343	VIT_13s0019g01940	Vitvi13g00323	Laccase	VviLAC7	-0.241021	-1.18183	8.06624	-2.10758	0.0800491	0.320062	-4.80477
363	43	0	CUST_14402_PI428914343	VIT_18s0164g00100	Vitvi18g01438	Laccase	VviLAC73	0.313256	1.24251	8.25959	1.19871	0.276214	0.590077	-5.9651
292	28	0	CUST_20910_PI428914343	VIT_13s0019g01920	Vitvi13g00321	Laccase	VviLAC8	-0.135789	-1.09869	8.04051	-1.37045	0.220021	0.53159	-5.76728
79	14	0	CUST_2119_PI428914343	VIT_08s0007g00660	Vitvi08g02201	Laccase	VviLAC9	-0.0384098	-1.02698	7.85525	-0.504885	0.631798	0.844205	-6.5609
159	61	0	CUST_21895_PI428914343	VIT_13s0064g01480	Vitvi13g01780	Lipoxygenase LOX1	VviLOX2	-0.164338	-1.12065	9.68131	-0.545982	0.604938	0.830546	-6.53717
41	6	0	CUST_20934_PI428914343	VIT_13s0019g02170	Vitvi13g01999	Laccase	VviMCO-Like1	0.0382117	1.02684	7.94003	0.496042	0.637661	0.846597	-6.56579
187	59	0	CUST_1036_PI428914343	VIT_09s0018g00950	Vitvi09g01875	Laccase	VviMCO-Like15	-0.169674	-1.1248	8.3486	-0.991058	0.360251	0.663177	-6.18198
385	13	0	CUST_18972_PI428914343	VIT_14s0030g00930	Vitvi14g02615	Laccase	VviMCO-Like16	0.0653523	1.04634	10.0346	0.948276	0.379912	0.680874	-6.22311
158	4	0	CUST_12752_PI428914343	VIT_18s0001g00940	Vitvi18g01587	Laccase	VviMCO-Like18	0.0114554	1.00797	8.26962	0.147211	0.887829	0.961095	-6.69205
472	45	0	CUST_12740_PI428914343	VIT_18s0001g00420	Vitvi18g02936	Laccase	VviMCO-Like19	2.71259	6.55496	9.91576	7.88181	0.000230871	0.0277623	1.26607
319	20	0	CUST_12750_PI428914343	VIT_18s0001g00920	Vitvi18g02947	Laccase	VviMCO-Like20	1.1568	2.22963	8.4722	5.60147	0.00142045	0.0458136	-0.584265
325	22	0	CUST_14591_PI428914343	VIT_18s0075g00630	Vitvi18g03027	Laccase	VviMCO-Like21	2.52282	5.74704	10.451	7.55481	0.000291141	0.0296593	1.03625
249	35	0	CUST_14614_PI428914343	VIT_18s0075g00960	Vitvi18g03039	Laccase	VviMCO-Like23	1.50759	2.84334	8.98553	5.77555	0.00121383	0.0432565	-0.420432
480	40	0	CUST_29385_PI428914343	VIT_00s1212g00020	Vitvi18g03349	Laccase	VviMCO-Like24	2.98136	7.8973	10.6471	8.05812	0.000204417	0.0276667	1.38573
493	49	0	CUST_4253_PI428914343	VIT_07s0031g01090	Vitvi07g01787	Ascorbate oxidase	VviMCO-Like3	0.135758	1.09867	9.27005	0.47907	0.648994	0.852796	-6.57494
59	67	0	CUST_21109_PI428914343	VIT_13s0019g04060	Vitvi13g00578	MLO1	VviMLO7	0.0869515	1.06212	11.807	0.504464	0.632076	0.844249	-6.56114
159	74	0	CUST_6677_PI428914343	VIT_05s0049g01010	Vitvi05g01732	Myb domain protein 14	VviMYB13	0.384002	1.30496	8.4685	2.33462	0.058648	0.272751	-4.4915
41	65	0	CUST_3623_PI428914343	VIT_07s0005g03340	Vitvi07g00598	VvMyb14	VviMYB14	2.05865	4.16595	9.8503	9.13383	0.000101886	0.025506	2.0567
339	3	0	CUST_29466_PI428914343	VIT_00s1352g00010	Vitvi07g03055	Myb domain protein 84	VviMYB148	0.279449	1.21373	8.27412	2.64394	0.0386612	0.222647	-4.06433
34	11	0	CUST_6678_PI428914343	VIT_05s0049g01020	Vitvi05g01733	VvMyb15	VviMYB15	1.39508	2.63003	11.0084	3.51021	0.0128531	0.128044	-2.9105
73	66	0	CUST_5506_PI428914343	VIT_06s0009g02480	Vitvi06g01139	myb domain protein 65	VviMYB159	0.140685	1.10243	8.73866	1.31681	0.236367	0.549193	-5.83064
96	43	0	CUST_15340_PI428914343	VIT_17s0000g03560	Vitvi17g00309	myb domain protein 62 MYB164	VviMYB164	0.884178	1.84571	9.03019	4.54967	0.00398043	0.0727258	-1.66852
222	83	0	CUST_15178_PI428914343	VIT_17s0000g01890	Vitvi17g00159	myb domain protein 52	VviMYB169	-0.0394979	-1.02776	7.853	-0.589954	0.576933	0.814358	-6.50993
398	10	0	CUST_4706_PI428914343	VIT_06s0004g02110	Vitvi06g00214	myb domain protein 83	VviMYB185	-0.680499	-1.60269	8.94876	-4.16776	0.00600836	0.0886645	-2.10478
77	30	0	CUST_21846_PI428914343	VIT_13s0064g00960	Vitvi13g01737	Myb domain protein 46	VviMYB186	-0.372285	-1.2944	8.71757	-3.32825	0.016051	0.142417	-3.14515
119	5	0	CUST_29406_PI428914343	VIT_00s1241g00010	Vitvi02g01823	myb domain protein 85	VviMYB190	-0.00308794	-1.00214	8.25093	-0.0286166	0.978106	0.992185	-6.70403
421	42	0	CUST_16687_PI428914343	VIT_16s0022g01210	Vitvi16g00775	myb domain protein 85	VviMYB191	0.300742	1.23178	8.23436	2.35479	0.0570597	0.26965	-4.4636
312	36	0	CUST_19939_PI428914343	VIT_14s0219g00050	Vitvi14g01615	myb domain protein 40	VviMYB40	0.0755518	1.05376	8.9353	0.647332	0.541582	0.794673	-6.47159
205	82	0	CUST_1377_PI428914343	VIT_08s0056g00800	Vitvi08g00069	myb domain protein 60 (VvMYB60)	VviMYB60	-0.116543	-1.08413	10.9704	-0.452726	0.666792	0.861944	-6.58856
305	59	0	CUST_18212_PI428914343	VIT_15s0046g00170	Vitvi15g00938	VvMybPA1	VviMYBPA1	0.504234	1.41837	9.91024	1.38228	0.216557	0.527539	-5.75314
303	37	0	CUST_23748_PI428914343	VIT_11s0016g02880	Vitvi11g00241	NAC domain-containing protein (VvNAC19)	VviNAC19	-0.279295	-1.2136	8.55884	-4.55471	0.00395939	0.0725759	-1.66291
298	12	0	CUST_8710_PI428914343	VIT_04s0023g03110	Vitvi04g01430	NAC domain-containing protein (VvNAC23)	VviNAC23	0.10759	1.07743	7.98484	1.58731	0.163978	0.462785	-5.49912
402	79	0	CUST_12515_PI428914343	VIT_19s0027g00880	Vitvi19g01564	#N/A	VviNAC29	-0.113162	-1.0816	7.80356	-1.53313	0.176569	0.480245	-5.56774
519	44	0	CUST_12513_PI428914343	VIT_19s0027g00860	Vitvi19g02272	NAC domain-containing protein (VvNAC31)	VviNAC31	0.283143	1.21684	9.52987	1.19581	0.277264	0.59078	-5.96832
363	27	0	CUST_22323_PI428914343	VIT_12s0028g03050	Vitvi12g00255	NAC domain-containing protein (VvNAC34)	VviNAC34	-0.233962	-1.17606	8.57592	-1.76025	0.129291	0.409807	-5.27432
107	66	0	CUST_22122_PI428914343	VIT_12s0028g00860	Vitvi12g00076	NAC domain-containing protein (VvNAC36)	VviNAC36	0.37958	1.30096	11.0772	1.70715	0.139104	0.42571	-5.34418
321	6	0	CUST_4502_PI428914343	VIT_06s0004g00020	Vitvi06g00007	NAC domain-containing protein (VvNAC44)	VviNAC44	0.782939	1.72063	8.79243	3.67166	0.0105985	0.11613	-2.70641
352	7	0	CUST_3646_PI428914343	VIT_07s0005g03610	Vitvi07g00619	NAC domain-containing protein (VvNAC56)	VviNAC56	0.174716	1.12874	8.03525	1.74319	0.132366	0.415227	-5.29683
481	78	0	CUST_24907_PI428914343	VIT_10s0003g00480	Vitvi10g01779	Isoflavone methyltransferase/ Orcinol O-methyltransferase 1 oomt1	VviOMT1	1.46077	2.75256	10.8543	5.30846	0.00186585	0.0512659	-0.869702
224	29	0	CUST_13346_PI428914343	VIT_18s0001g04860	Vitvi18g00362	Aspartate transaminase.	VviPA2	0.685647	1.60842	10.9168	6.47583	0.000667124	0.0360322	0.197936
252	3	0	CUST_1900_PI428914343	VIT_08s0040g01710	Vitvi08g01022	Phenylalanine ammonia-lyase (PAL1)	VviPAL2	0.551006	1.46511	15.776	3.95961	0.00758904	0.0991693	-2.35244
364	69	0	CUST_16209_PI428914343	VIT_16s0039g01110	Vitvi16g01502	Phenylalanin ammonia-lyase [Vitis vinifera]	VviPAL7	-0.0255049	-1.01784	8.0392	-0.387168	0.712107	0.885673	-6.61932
513	9	0	CUST_13146_PI428914343	VIT_18s0001g01140	Vitvi18g00190	Peroxidase 64	VviPrxIII07c	0.0634566	1.04497	7.79308	0.760603	0.475958	0.750417	-6.38701
267	2	0	CUST_19845_PI428914343	VIT_14s0068g01920	Vitvi14g01532	Peroxidase	VviPrxIII12a	0.588297	1.50347	8.21541	5.85539	0.00113072	0.0420116	-0.34668
146	40	0	CUST_2324_PI428914343	VIT_08s0007g02810	Vitvi08g01412	ERF/AP2 Gene Family (VvRAV5)	VviRAV5	1.11896	2.1719	9.93159	17.8755	2.14226e-06	0.0108964	5.17436
501	22	0	CUST_9714_PI428914343	VIT_03s0180g00200	Vitvi03g00557	Limonoid UDP-glucosyltransferase (VvGT2)	VviRsGT1	0.310126	1.23982	13.9826	1.03002	0.343055	0.651716	-6.1434
436	60	0	CUST_9729_PI428914343	VIT_03s0091g00040	Vitvi03g00569	Limonoid UDP-glucosyltransferase (VvGT1)	VviRsGT-like2	0.996394	1.99501	9.90624	1.562	0.16975	0.470954	-5.5313
163	57	0	CUST_15480_PI428914343	VIT_17s0000g05000	Vitvi17g00471	putative MADS-box sepallata 2 (VviSEP2)	VviSEP2	-0.27188	-1.20738	8.16743	-3.92971	0.00785219	0.10078	-2.38858
113	28	0	CUST_16645_PI428914343	VIT_16s0022g00680	Vitvi16g00715	Multi-copper oxidase (SKU5)	VviSKS1	-0.108358	-1.078	9.54306	-0.694243	0.513721	0.775915	-6.43795
398	30	0	CUST_25528_PI428914343	VIT_10s0042g00840	Vitvi10g01595	Stilbene Synthase (VvSTS1)	VviSTS1	1.37949	2.60176	12.2572	2.83993	0.0298581	0.195479	-3.79619
86	51	0	CUST_16883_PI428914343	VIT_16s0100g00880	Vitvi16g01462	Stilbene synthase (VvSTS19)	VviSTS19	1.33766	2.52742	12.578	2.90696	0.0273643	0.18635	-3.70523
89	33	0	CUST_16884_PI428914343	VIT_16s0100g00900	Vitvi16g01463	Stilbene synthase (VvSTS20)	VviSTS2	1.61194	3.05662	12.6202	2.87522	0.0285161	0.190603	-3.74825
233	42	0	CUST_16893_PI428914343	VIT_16s0100g01000	Vitvi16g01469	Stilbene synthase (VvSTS28)	VviSTS28	1.42461	2.68442	13.3135	2.96001	0.0255503	0.179732	-3.63355
251	56	0	CUST_16897_PI428914343	VIT_16s0100g01040	Vitvi16g00995	Stilbene synthase (VvSTS32)	VviSTS32	0.940803	1.9196	10.6543	2.58426	0.041865	0.230668	-4.14649
478	84	0	CUST_16898_PI428914343	VIT_16s0100g01060	Vitvi16g01473	Stilbene synthase (VvSTS33)	VviSTS33	1.29402	2.4521	13.0487	2.31751	0.0600316	0.276376	-4.51517
254	77	0	CUST_16901_PI428914343	VIT_16s0100g01100	Vitvi16g01475	Stilbene synthase (VvSTS36)	VviSTS36	2.41543	5.3348	11.8136	8.95817	0.000113578	0.025506	1.95365
230	43	0	CUST_16902_PI428914343	VIT_16s0100g01110	Vitvi16g00997; Vitvi16g01476	Stilbene synthase (VvSTS37)	VviSTS38	1.76164	3.39083	10.4733	4.75764	0.00320905	0.0656288	-1.44072
389	63	0	CUST_25535_PI428914343	VIT_10s0042g00910	Vitvi10g01598	Stilbene synthase (VvSTS4)	VviSTS4	1.32293	2.50173	13.9264	2.86939	0.0287333	0.191108	-3.75617
394	69	0	CUST_16904_PI428914343	VIT_16s0100g01130	Vitvi16g01478; Vitvi16g01455	Stilbene synthase (VvSTS41)	VviSTS41	1.31532	2.48858	15.3658	3.39696	0.0147505	0.136721	-3.05599
491	78	0	CUST_16905_PI428914343	VIT_16s0100g01140	Vitvi16g01479	Stilbene synthase (VvSTS42)	VviSTS42	1.30787	2.47575	13.8375	2.86933	0.0287352	0.191108	-3.75624
154	59	0	CUST_16906_PI428914343	VIT_16s0100g01150	Vitvi16g01480	Stilbene synthase (VvSTS43)	VviSTS43	2.00926	4.02576	10.2552	5.58286	0.00144483	0.0461045	-0.60203
22	60	0	CUST_16907_PI428914343	VIT_16s0100g01160	Vitvi16g01481	Stilbene synthase (VvSTS45)	VviSTS45	1.49011	2.80911	11.6718	4.07073	0.006694	0.0936536	-2.21936
188	82	0	CUST_16909_PI428914343	VIT_16s0100g01190	Vitvi16g01483	Stilbene synthase (VvSTS47)	VviSTS47	1.39397	2.628	10.9068	3.79797	0.00913971	0.108766	-2.54953
449	70	0	CUST_16872_PI428914343	VIT_16s0100g00750	Vitvi16g01485	Stilbene synthase (VvSTS7)	VviSTS7	1.37829	2.5996	12.9062	3.16329	0.0197183	0.157083	-3.36184
484	11	0	CUST_16873_PI428914343	VIT_16s0100g00760	Vitvi16g01456	Stilbene synthase (VvSTS8)	VviSTS8	1.46475	2.76015	12.224	3.76896	0.00945386	0.110331	-2.58534
521	68	0	CUST_16874_PI428914343	VIT_16s0100g00770	Vitvi16g01486	Stilbene synthase (VvSTS9)	VviSTS9	1.19354	2.28713	8.76945	4.25785	0.00544169	0.0845741	-1.99976
28	4	0	CUST_12891_PI428914343	VIT_18s0001g05240	Vitvi18g02452	(-)-germacrene D synthase (VvTPS14), a-Zingiberene syn	VviTPS14	-0.0446027	-1.0314	8.05148	-0.263401	0.80113	0.925213	-6.6648
45	35	0	CUST_12902_PI428914343	VIT_18s0001g05470	Vitvi18g02456	#N/A	VviTPS18	-0.00375034	-1.0026	7.78577	-0.067848	0.94813	0.983202	-6.70185
277	37	0	CUST_12862_PI428914343	VIT_18s0001g04280	Vitvi18g02446	(-)-germacrene D synthase (VvTPS07), Germacrene D Syn	VviTPS7	0.703181	1.62809	8.29819	3.02263	0.0235754	0.172526	-3.54935
73	51	0	CUST_17855_PI428914343	VIT_15s0021g02060	Vitvi15g00597	Arbutin synthase	VviUGT-like29	0.837233	1.78662	9.54012	3.79092	0.00921496	0.109115	-2.55822
148	39	0	CUST_10248_PI428914343	VIT_03s0017g02120	Vitvi03g01276	UDP-glucose flavonoid 3-O-glucosyltransferase 2	VviUGT-like5	0.630282	1.54787	12.4348	4.39807	0.00467526	0.0781053	-1.83889
229	47	0	CUST_8261_PI428914343	VIT_04s0069g00920	Vitvi04g00756	WRKY Transcription Factor (VvWRKY10)	VviWRKY1	0.191956	1.14231	9.57064	1.45141	0.197292	0.506434	-5.66929
210	72	0	CUST_8266_PI428914343	VIT_04s0069g00970	Vitvi04g00760	WRKY Transcription Factor (VvWRKY11)	VviWRKY11	0.0194779	1.01359	8.30513	0.089662	0.931499	0.976366	-6.69987
296	19	0	CUST_26609_PI428914343	VIT_01s0026g01730	Vitvi01g00940	WRKY Transcription Factor (VvWRKY02)	VviWRKY2	-0.0396911	-1.02789	9.03508	-0.202912	0.845968	0.944418	-6.68089
111	54	0	CUST_1668_PI428914343	VIT_08s0058g00690	Vitvi08g00793	WRKY Transcription Factor (VvWRKY24)	VviWRKY24	0.786023	1.72431	11.5016	2.46286	0.0492847	0.249878	-4.31411
238	22	0	CUST_24785_PI428914343	VIT_10s0116g01200	Vitvi10g00063	WRKY Transcription Factor (VvWRKY29)	VviWRKY29	0.540852	1.45483	14.0894	2.61645	0.0401031	0.225732	-4.10215
187	30	0	CUST_27066_PI428914343	VIT_01s0010g03930	Vitvi01g01680	WRKY Transcription Factor (VvWRKY03)	VviWRKY3	1.85577	3.61946	11.5318	8.13104	0.000194512	0.0276667	1.43438
290	43	0	CUST_20745_PI428914343	VIT_13s0067g03130	Vitvi13g00189	WRKY Transcription Factor (VvWRKY40)	VviWRKY4	0.330561	1.2575	8.38147	2.3968	0.0538942	0.26159	-4.40547
121	80	0	CUST_19831_PI428914343	VIT_14s0068g01770	Vitvi14g01523	WRKY Transcription Factor (VvWRKY43)	VviWRKY43	0.857563	1.81198	8.58857	7.06194	0.000419782	0.0322001	0.669286
502	51	0	CUST_17159_PI428914343	VIT_16s0050g02510	Vitvi16g01213	WRKY Transcription Factor (VvWRKY51)	VviWRKY51	-0.0969998	-1.06955	9.48377	-0.408485	0.697218	0.877627	-6.60981
30	25	0	CUST_15558_PI428914343	VIT_17s0000g05810	Vitvi17g00556	WRKY Transcription Factor (VvWRKY53)	VviWRKY53	0.446117	1.36237	8.52536	3.51193	0.0128264	0.127873	-2.9083
232	76	0	CUST_7636_PI428914343	VIT_04s0008g01470	Vitvi04g00133	WRKY Transcription Factor (VvWRKY06)	VviWRKY6	0.0805336	1.05741	9.31678	0.225813	0.828907	0.938362	-6.67528
369	42	0	CUST_6018_PI428914343	VIT_05s0077g01390	Vitvi05g00082	Zinc finger (C2H2 type) protein (ZFP6)	VviZFP24	0.0596725	1.04223	7.86578	0.938183	0.38467	0.68364	-6.23262
124	45	0	CUST_15658_PI428914343	VIT_17s0000g06820	Vitvi17g00670	Zinc finger (C2H2 type) family	VviZFP86	-0.142985	-1.10419	8.25984	-1.87322	0.11062	0.3786	-5.12367
201	52	0	CUST_13400_PI428914343	VIT_18s0001g05860	Vitvi18g00417; Vitvi18g00418	Transparent testa 1	VviZFP91	0.0228362	1.01595	7.92379	0.293055	0.779437	0.916179	-6.65543
275	35	0	CUST_12758_PI428914343	VIT_18s0001g01280	Vitvi18g02953	Laccase	#N/A	2.31177	4.96492	9.15876	7.5582	0.000290428	0.0296593	1.03869
6	30	0	CUST_28826_PI428914343	VIT_00s0444g00010	Vitvi18g03341	Laccase	#N/A	2.25993	4.78967	9.34613	7.77767	0.000248348	0.0282437	1.19402
386	82	0	CUST_29665_PI428914343	VIT_00s2280g00010	Vitvi18g03399	Laccase	#N/A	2.23331	4.70211	9.17678	7.39913	0.000326098	0.0308954	0.923089
349	17	0	CUST_12759_PI428914343	VIT_18s0001g01290	Vitvi18g02954	Laccase	#N/A	1.52563	2.87912	8.4815	8.12954	0.00019471	0.0276667	1.43338
515	23	0	CUST_14400_PI428914343	VIT_18s0164g00080	Vitvi18g01437	Laccase	#N/A	0.275316	1.21026	7.9876	2.13812	0.0767553	0.313652	-4.7628
216	24	0	CUST_12882_PI428914343	VIT_18s0001g05000	Vitvi18g02450	(-)-germacrene D synthase		-0.16852	-1.1239	8.15525	-0.677459	0.52358	0.782315	-6.45022
278	15	0	CUST_12855_PI428914343	VIT_18s0001g04120	Vitvi18g02298	(-)-germacrene D synthase (VvTPS04)		-0.0614088	-1.04348	7.98604	-0.662374	0.532545	0.788283	-6.46102
174	18	0	CUST_12876_PI428914343	VIT_18s0001g04780	Vitvi18g02449	(-)-germacrene D synthase (VvTPS10), (E)-a-Bergamotene Syn		-0.0264559	-1.01851	7.80124	-0.440655	0.675028	0.866754	-6.59456
341	42	0	CUST_12881_PI428914343	VIT_18s0001g04990	Vitvi18g02450	(-)-germacrene D synthase (VvTPS12), Sesquithujene Syn		-0.0686217	-1.04871	8.40082	-0.142597	0.891316	0.962777	-6.69282
325	9	0	CUST_11612_PI428914343	VIT_19s0014g02550	Vitvi19g01788	(-)-germacrene D synthase (VvTPS22)		-0.155518	-1.11382	8.55226	-0.494264	0.638843	0.847013	-6.56676
87	66	0	CUST_11613_PI428914343	VIT_19s0014g02560	Vitvi19g01792	(-)-germacrene D synthase (VvTPS23)		-0.0373025	-1.02619	10.3987	-0.0959912	0.92668	0.975313	-6.6992
219	38	0	CUST_11614_PI428914343	VIT_19s0014g02580	Vitvi19g01789	(-)-germacrene D synthase (VvTPS23)		-0.229403	-1.17235	8.68064	-0.674866	0.525113	0.783103	-6.45209
399	36	0	CUST_11615_PI428914343	VIT_19s0014g02590	Vitvi19g01790	(-)-germacrene D synthase (VvTPS24), Selina-411-diene/Interme deol syn		-0.0304527	-1.02133	8.78523	-0.145015	0.889489	0.961946	-6.69242
132	59	0	CUST_11818_PI428914343	VIT_19s0014g04800	Vitvi19g00381	(-)-germacrene D synthase (VvTPS25)		0.150023	1.10959	7.91049	1.14178	0.297422	0.610569	-6.02721
497	69	0	CUST_11828_PI428914343	VIT_19s0014g04920	Vitvi19g00389	(-)-germacrene D synthase (VvTPS27)		-0.382469	-1.30357	7.9679	-2.58536	0.0418033	0.230668	-4.14497
306	74	0	CUST_12897_PI428914343	VIT_18s0001g05390	Vitvi18g02254	(-)-germacrene D synthase, partial/pseudo		0.0812494	1.05793	7.8349	1.35718	0.223966	0.535638	-5.78308
256	9	0	CUST_12267_PI428914343	VIT_19s0015g02080	Vitvi19g00957	(-)-germacrene D synthase, partial/pseudo		-0.258285	-1.19606	7.91578	-2.06825	0.0845068	0.329167	-4.85873
124	33	0	CUST_15537_PI428914343	VIT_17s0000g05600	Vitvi17g00537	(-)-isopiperitenol dehydrogenase		0.0516427	1.03644	8.33444	0.518049	0.623123	0.840113	-6.55349
402	67	0	CUST_12873_PI428914343	VIT_18s0001g04690	Vitvi18g02466; Vitvi18g02461	(+)-delta-cadinene synthase isozyme A		-0.0737791	-1.05247	7.95923	-1.13926	0.298395	0.611543	-6.02993
265	85	0	CUST_18531_PI428914343	VIT_15s0046g03650	Vitvi15g01187	(+)-neomenthol dehydrogenase		0.456982	1.37267	10.387	4.06472	0.0067392	0.0939144	-2.2265
496	18	0	CUST_18524_PI428914343	VIT_15s0046g03570	Vitvi15g01181	(+)-neomenthol dehydrogenase		0.378407	1.29991	12.4632	2.29895	0.061571	0.280187	-4.54084
510	47	0	CUST_18525_PI428914343	VIT_15s0046g03580	Vitvi15g01706	(+)-neomenthol dehydrogenase		0.0575921	1.04073	13.171	0.782269	0.464054	0.741132	-6.36955
82	71	0	CUST_18526_PI428914343	VIT_15s0046g03590	Vitvi15g01707	(+)-neomenthol dehydrogenase		-0.142149	-1.10355	12.1885	-0.747291	0.483376	0.755794	-6.39754
169	43	0	CUST_18527_PI428914343	VIT_15s0046g03600	Vitvi15g01182	(+)-neomenthol dehydrogenase		-0.579002	-1.49382	12.7281	-2.43452	0.0512092	0.255024	-4.3533
155	41	0	CUST_21831_PI428914343	VIT_13s0064g00810	Vitvi13g01724	(5,6) (5`,6`) (9,10) (9`,10`) cleavage dioxygenase (CCD1) (VvCCD1.1)		-0.642265	-1.56078	11.4655	-2.41841	0.0523383	0.257721	-4.37558
119	19	0	CUST_21834_PI428914343	VIT_13s0064g00840	Vitvi13g01727	(5,6) (5`,6`) (9,10) (9`,10`) cleavage dioxygenase (CCD1) (VvCCD1.2)		-0.3222	-1.25024	13.3587	-2.61821	0.0400091	0.225592	-4.09973
490	31	0	CUST_11363_PI428914343	VIT_02s0087g00910	Vitvi02g01286	(9,10) (9`,10`) cleavage dioxygenase (CCD4) (VvCCD4a)		-0.75304	-1.68534	12.3102	-3.59608	0.0115941	0.121545	-2.80146
286	40	0	CUST_11365_PI428914343	VIT_02s0087g00930	Vitvi02g01288	(9,10) (9`,10`) cleavage dioxygenase (CCD4) (VvCCD4b)		0.319005	1.24747	11.5757	0.572647	0.587862	0.821256	-6.52088
208	83	0	CUST_16223_PI428914343	VIT_16s0039g01370	Vitvi16g00068	(9,10) (9`,10`) cleavage dioxygenase (CCD4) (VvCCD4c)		0.0991678	1.07116	8.17417	0.633934	0.549713	0.798913	-6.48082
151	28	0	CUST_24077_PI428914343	VIT_11s0118g00310	Vitvi11g00555	1,2-diacylglycerol 3-beta-galactosyltransferase		0.0973097	1.06978	9.21092	1.13147	0.301407	0.614296	-6.03826
63	3	0	CUST_8153_PI428914343	VIT_04s0008g06920	Vitvi04g00623	1,2-diacylglycerol 3-beta-galactosyltransferase		-0.754492	-1.68704	12.6417	-6.09614	0.000916918	0.0393684	-0.129467
407	42	0	CUST_6494_PI428914343	VIT_05s0020g04080	Vitvi05g00560	1,2-dihydroxy-3-keto-5-methylthiopentene dioxygenase 2		0.0430073	1.03026	14.7745	0.38701	0.712218	0.885769	-6.61939
404	4	0	CUST_6493_PI428914343	VIT_05s0020g04070	Vitvi05g00559	1,2-dihydroxy-3-keto-5-methylthiopentene dioxygenase 4		-0.117504	-1.08486	12.7246	-0.511856	0.627196	0.841969	-6.557
421	25	0	CUST_12341_PI428914343	VIT_19s0138g00120	Vitvi19g01281	1,3-beta-glucan synthase		0.629254	1.54676	8.57029	4.21106	0.00572811	0.0865526	-2.05414
103	25	0	CUST_28194_PI428914343	VIT_00s0265g00050	Vitvi10g00462	1,3-beta-glucan synthase		0.503157	1.41731	11.386	4.59799	0.00378404	0.0712079	-1.61497
74	64	0	CUST_22099_PI428914343	VIT_12s0028g00400	Vitvi12g00056	1,3-beta-glucan synthase		0.0848724	1.06059	8.69978	0.798079	0.455502	0.734243	-6.35656
74	67	0	CUST_22382_PI428914343	VIT_12s0028g03720	Vitvi12g00307	1,3-beta-glucan synthase		-0.371556	-1.29375	11.0619	-3.94427	0.00772281	0.100003	-2.37096
174	42	0	CUST_6289_PI428914343	VIT_05s0020g01910	Vitvi05g00357	1,4-alpha-D-glucan maltohydrolase		0.228496	1.17161	16.262	2.03935	0.0879425	0.33591	-4.89829
252	62	0	CUST_10906_PI428914343	VIT_02s0012g00170	Vitvi02g00605	1,4-alpha-D-glucan maltohydrolase		0.0210889	1.01473	15.9065	0.172148	0.86903	0.953444	-6.68749
101	21	0	CUST_10491_PI428914343	VIT_02s0025g02120	Vitvi02g00184	1,4-alpha-D-glucan maltohydrolase		-0.144117	-1.10505	7.84823	-2.39979	0.0536765	0.261123	-4.40134
321	42	0	CUST_12117_PI428914343	VIT_19s0015g00500	Vitvi19g00678	1,4-alpha-D-glucan maltohydrolase		-0.223984	-1.16795	10.3883	-1.63506	0.153593	0.447635	-5.43787
117	25	0	CUST_2417_PI428914343	VIT_08s0007g03750	Vitvi08g01497	1,4-alpha-glucan branching enzyme IIB, chloroplast precursor		-0.296401	-1.22808	10.9887	-2.90261	0.0275191	0.186931	-3.71112
291	77	0	CUST_13069_PI428914343	VIT_18s0001g00060	Vitvi18g00111	1,4-alpha-glucan branching enzyme, chloroplast precursor		-0.0182296	-1.01272	13.78	-0.140748	0.892715	0.963235	-6.69312
263	6	0	CUST_8615_PI428914343	VIT_04s0023g02130	Vitvi04g01334	1,4-beta-mannan endohydrolase		0.297499	1.22901	10.7289	1.94672	0.099939	0.359454	-5.02443
134	36	0	CUST_14025_PI428914343	VIT_18s0001g12830	Vitvi18g00991	1,4-beta-mannan endohydrolase		0.0519852	1.03669	10.0577	0.142395	0.89147	0.962796	-6.69285
1	24	0	CUST_1746_PI428914343	VIT_08s0058g01480	Vitvi08g00877	1,4-beta-mannan endohydrolase		-0.306775	-1.23694	11.8681	-1.08385	0.320403	0.630941	-6.08843
295	3	0	CUST_1744_PI428914343	VIT_08s0058g01460	Vitvi08g00875	1,4-beta-mannan endohydrolase		-0.353988	-1.27809	9.75866	-1.45166	0.197224	0.506409	-5.66897
342	21	0	CUST_10176_PI428914343	VIT_03s0017g01330	Vitvi03g01188	1,4-dihydroxy-2-naphthoate octaprenyltransferase		-0.523957	-1.43789	11.9116	-6.28265	0.000782846	0.0374562	0.0336198
14	18	0	CUST_11330_PI428914343	VIT_02s0087g00490	Vitvi02g01241	10-deacetylbaccatin III 10-O-acetyltransferase		-0.302866	-1.23359	8.64584	-2.28427	0.0628182	0.283691	-4.56115
255	47	0	CUST_4615_PI428914343	VIT_06s0004g01160	Vitvi06g00110	10-formyltetrahydrofolate synthetase		-0.20465	-1.15241	14.3682	-2.94864	0.0259279	0.181336	-3.64889
76	24	0	CUST_12429_PI428914343	VIT_19s0093g00550	Vitvi19g01356	11,12 9-cis epoxycarotenoid dioxygenase (NCED3) (VvNCED3)		0.361209	1.2845	8.71787	1.59339	0.162618	0.461156	-5.49136
101	72	0	CUST_27095_PI428914343	VIT_01s0146g00070	Vitvi01g01701	11-beta-hydroxysteroid dehydrogenase		0.603575	1.51948	9.96996	2.45559	0.0497709	0.251131	-4.32416
80	29	0	CUST_14849_PI428914343	VIT_18s0041g02040	Vitvi18g02140	12-oxophytodienoate reductase		0.284573	1.21805	8.40109	1.31449	0.237096	0.549895	-5.83334
501	72	0	CUST_14854_PI428914343	VIT_18s0041g02090	Vitvi18g03163	12-oxophytodienoate reductase 1		1.05942	2.0841	8.90978	6.20822	0.000833455	0.0381799	-0.030927
456	47	0	CUST_14852_PI428914343	VIT_18s0041g02070	Vitvi18g02142	12-oxophytodienoate reductase 1		0.954169	1.93746	11.2887	2.52675	0.0452203	0.239633	-4.22583
383	46	0	CUST_14850_PI428914343	VIT_18s0041g02050	Vitvi18g03160	12-oxophytodienoate reductase 1		0.923071	1.89615	11.6341	2.62321	0.0397433	0.224783	-4.09284
503	25	0	CUST_14847_PI428914343	VIT_18s0041g02010	Vitvi18g02138	12-oxophytodienoate reductase 1		0.381121	1.30235	8.19906	2.67557	0.0370703	0.218128	-4.02087
339	82	0	CUST_14851_PI428914343	VIT_18s0041g02060	Vitvi18g03161	12-oxophytodienoate reductase 2		1.67593	3.19525	10.0079	4.15694	0.00608078	0.0888829	-2.11749
374	31	0	CUST_14853_PI428914343	VIT_18s0041g02080	Vitvi18g03162	12-oxophytodienoate reductase 2		0.98811	1.98358	12.2323	3.03072	0.0233325	0.171628	-3.5385
21	13	0	CUST_14871_PI428914343	VIT_18s0041g02260	Vitvi18g02154	12-oxophytodienoate reductase 2		0.945216	1.92548	10.6927	2.68496	0.0366113	0.2171	-4.00797
138	29	0	CUST_14848_PI428914343	VIT_18s0041g02020	Vitvi18g02139	12-oxophytodienoate reductase 2		0.875242	1.83432	10.8868	2.48875	0.0475929	0.245552	-4.27832
320	38	0	CUST_14872_PI428914343	VIT_18s0041g02270	Vitvi18g02154	12-oxophytodienoate reductase 2		0.514871	1.42887	8.58311	2.70676	0.0355697	0.21418	-3.97807
316	28	0	CUST_13037_PI428914343	VIT_18s0122g01160	Vitvi18g02484	12-oxophytodienoate reductase 2		-0.213933	-1.15985	8.36569	-2.38052	0.0550986	0.264369	-4.428
112	26	0	CUST_13038_PI428914343	VIT_18s0122g01170	Vitvi18g02485	12-oxophytodienoate reductase 2		-0.643491	-1.5621	11.348	-6.41577	0.000700854	0.0361869	0.147347
514	14	0	CUST_23588_PI428914343	VIT_11s0016g01230	Vitvi11g00090	12-oxophytodienoate reductase 3		0.32899	1.25613	12.8518	5.4209	0.00167837	0.0491614	-0.758713
368	40	0	CUST_13393_PI428914343	VIT_18s0001g05720	Vitvi18g00409	14-3-3 protein GF14 epsilon (GRF10)		0.138778	1.10097	15.6291	1.84963	0.114284	0.386169	-5.15533
371	24	0	CUST_11505_PI428914343	VIT_19s0014g01420	Vitvi19g00115	14-3-3 protein GF14 iota (GRF12)		0.0665445	1.04721	13.5681	0.851381	0.427502	0.715546	-6.31123
490	23	0	CUST_24974_PI428914343	VIT_10s0003g01240	Vitvi10g00579	14-3-3 protein GF14 iota (GRF12)		-0.0480903	-1.0339	8.0947	-0.704853	0.507552	0.772492	-6.43007
242	57	0	CUST_25718_PI428914343	VIT_01s0011g00620	Vitvi01g00055	14-3-3 protein GF14 iota (GRF12)		-0.0527299	-1.03723	10.7324	-0.491182	0.640896	0.848166	-6.56844
155	11	0	CUST_27667_PI428914343	VIT_00s0199g00190	Vitvi07g01457	14-3-3 protein GF14 kappa (GRF8)		0.551321	1.46543	8.47641	3.12637	0.0206591	0.161452	-3.41082
375	69	0	CUST_13485_PI428914343	VIT_18s0001g07240	Vitvi18g02600	14-3-3 protein GF14 kappa (GRF8)		-0.156459	-1.11455	14.4458	-1.46561	0.193534	0.501017	-5.65181
248	1	0	CUST_19549_PI428914343	VIT_14s0006g03230	Vitvi14g01226	14-3-3 protein GF14 nu (GRF7)		0.323134	1.25105	15.3062	3.79243	0.00919876	0.109022	-2.55636
124	54	0	CUST_4010_PI428914343	VIT_07s0191g00090	Vitvi07g01498	14-3-3 protein GF14 omega (GRF2)		0.210714	1.15726	15.0626	2.01194	0.0913319	0.342799	-4.93572
366	65	0	CUST_13429_PI428914343	VIT_18s0001g06330	Vitvi18g00442	14-3-3 protein GF14 omega (GRF2)		0.196525	1.14593	15.1857	1.928	0.102557	0.363634	-5.04978
146	36	0	CUST_7116_PI428914343	VIT_05s0062g01110	Vitvi05g01347	15-cis-ζ-carotene isomerase (Z-ISO) (VvZISO1)		-0.515911	-1.4299	9.82643	-4.54007	0.00402078	0.0727328	-1.67919
388	79	0	CUST_18031_PI428914343	VIT_15s0048g01230	Vitvi15g00773	1-acylglycerol-3-phosphate O-acyltransferase		0.0429599	1.03023	10.412	0.343894	0.742758	0.900416	-6.63712
315	20	0	CUST_4268_PI428914343	VIT_07s0031g01250	Vitvi07g01804	1-acylglycerone phosphate reductase		0.0697847	1.04956	11.1113	0.611567	0.563455	0.805724	-6.49585
268	45	0	CUST_2984_PI428914343	VIT_07s0151g00420	Vitvi07g01547	1-acylglycerone phosphate reductase		0.0170658	1.0119	7.87227	0.23302	0.823558	0.936326	-6.67339
34	58	0	CUST_11932_PI428914343	VIT_19s0090g00330	Vitvi19g02011	1-acyl-sn-glycerol-3-phosphate acyltransferase		0.258639	1.19635	9.58269	1.83589	0.116473	0.389291	-5.17372
365	54	0	CUST_2835_PI428914343	VIT_08s0007g08110	Vitvi08g01872	1-acyl-sn-glycerol-3-phosphate acyltransferase		-0.0663835	-1.04709	8.93398	-0.656694	0.535946	0.790768	-6.46504
146	34	0	CUST_24203_PI428914343	VIT_11s0037g00250	Vitvi11g00704	1-acyl-sn-glycerol-3-phosphate acyltransferase 1, chloroplast precursor		-0.0353778	-1.02483	10.8064	-0.323686	0.757256	0.907086	-6.64474
522	61	0	CUST_9290_PI428914343	VIT_03s0038g03230	Vitvi03g00200	1-acyl-sn-glycerol-3-phosphate acyltransferase zeta precursor		0.15055	1.10999	12.8213	1.66441	0.147526	0.438317	-5.3999
177	56	0	CUST_26324_PI428914343	VIT_01s0137g00310	Vitvi01g00600	1-aminocyclopropane-1-carboxylate deaminase		-0.00490754	-1.00341	8.03436	-0.0678457	0.948132	0.983202	-6.70185
103	4	0	CUST_15018_PI428914343	VIT_17s0000g00870	Vitvi17g01084	1-aminocyclopropane-1-carboxylate deaminase		-0.257207	-1.19516	11.2317	-3.3324	0.0159689	0.142075	-3.13974
519	12	0	CUST_6626_PI428914343	VIT_05s0049g00410	Vitvi05g01930	1-aminocyclopropane-1-carboxylate oxidase		0.632189	1.54992	14.7047	3.52963	0.0125557	0.126504	-2.88575
490	27	0	CUST_10926_PI428914343	VIT_02s0012g00450	Vitvi02g01479	1-aminocyclopropane-1-carboxylate oxidase		0.447812	1.36397	10.4306	5.20344	0.00206278	0.0537948	-0.975042
320	77	0	CUST_26200_PI428914343	VIT_01s0011g05650	Vitvi01g00481	1-aminocyclopropane-1-carboxylate oxidase		0.371829	1.29399	13.5516	2.70085	0.035849	0.21502	-3.98618
239	74	0	CUST_17766_PI428914343	VIT_15s0021g00960	Vitvi15g00510	1-aminocyclopropane-1-carboxylate oxidase		0.271432	1.207	9.7485	2.94996	0.0258837	0.18122	-3.64711
7	56	0	CUST_17765_PI428914343	VIT_15s0021g00950	Vitvi15g00509	1-aminocyclopropane-1-carboxylate oxidase		0.217282	1.16254	9.241	2.12761	0.0778725	0.316154	-4.77724
327	61	0	CUST_10918_PI428914343	VIT_02s0012g00360	Vitvi02g00620	1-aminocyclopropane-1-carboxylate oxidase		0.190274	1.14098	11.2116	1.52118	0.179466	0.483848	-5.58274
296	64	0	CUST_22264_PI428914343	VIT_12s0028g02410	Vitvi12g00207	1-aminocyclopropane-1-carboxylate oxidase		0.0220282	1.01539	7.82359	0.397705	0.704729	0.881837	-6.61468
405	84	0	CUST_13191_PI428914343	VIT_18s0001g01840	Vitvi18g00227	1-aminocyclopropane-1-carboxylate oxidase		-0.0619084	-1.04385	7.84621	-1.08037	0.321828	0.632414	-6.09204
4	52	0	CUST_9823_PI428914343	VIT_03s0091g01080	Vitvi03g00676	1-aminocyclopropane-1-carboxylate oxidase		-0.294841	-1.22675	10.6546	-1.83308	0.116927	0.389918	-5.17748
384	14	0	CUST_22549_PI428914343	VIT_12s0059g01380	Vitvi12g00445	1-aminocyclopropane-1-carboxylate oxidase 1		0.357552	1.28125	13.7585	1.04703	0.335761	0.644463	-6.12624
105	34	0	CUST_29631_PI428914343	VIT_00s2086g00010	Vitvi10g02409	1-aminocyclopropane-1-carboxylate oxidase 1		0.188306	1.13943	16.5498	1.54047	0.17481	0.477846	-5.55849
419	21	0	CUST_23702_PI428914343	VIT_11s0016g02380	Vitvi11g00195	1-aminocyclopropane-1-carboxylate oxidase 2		0.128785	1.09337	7.90191	2.12271	0.0783997	0.316914	-4.78398
237	14	0	CUST_6628_PI428914343	VIT_05s0049g00430	Vitvi05g00707	1-aminocyclopropane-1-carboxylate oxidase homolog 1		0.956067	1.94001	10.4109	6.30295	0.00076966	0.03742	0.051105
132	53	0	CUST_22265_PI428914343	VIT_12s0028g02420	Vitvi12g02260	1-aminocyclopropane-1-carboxylate oxidase homolog 1		0.300329	1.23142	10.2697	1.42652	0.204038	0.513571	-5.6997
532	30	0	CUST_6614_PI428914343	VIT_05s0049g00280	Vitvi05g00698	1-aminocyclopropane-1-carboxylate oxidase homolog 1		0.0348818	1.02447	8.17143	0.467039	0.657092	0.856966	-6.58125
346	29	0	CUST_3596_PI428914343	VIT_07s0005g03060	Vitvi07g00576	1-aminocyclopropane-1-carboxylate oxidase homolog 1		-0.0298601	-1.02091	8.60988	-0.170675	0.870138	0.953858	-6.68777
305	68	0	CUST_6616_PI428914343	VIT_05s0049g00300	Vitvi05g01924	1-aminocyclopropane-1-carboxylate oxidase homolog 1		-0.0838922	-1.05987	8.71499	-0.561357	0.595058	0.82511	-6.52786
478	15	0	CUST_13272_PI428914343	VIT_18s0001g03300	Vitvi18g00299	1-aminocyclopropane-1-carboxylate synthase		0.0703137	1.04994	12.9053	0.437312	0.677318	0.867707	-6.5962
163	6	0	CUST_13608_PI428914343	VIT_18s0001g08520	Vitvi18g00609	1-aminocyclopropane-1-carboxylate synthase		0.0522016	1.03685	7.8277	0.759967	0.47631	0.750669	-6.38752
282	85	0	CUST_10320_PI428914343	VIT_02s0025g00360	Vitvi02g00032	1-aminocyclopropane-1-carboxylate synthase		0.0409525	1.02879	11.7329	0.222734	0.831195	0.939315	-6.67607
283	43	0	CUST_29579_PI428914343	VIT_00s1764g00010	Vitvi02g01829	1-aminocyclopropane-1-carboxylate synthase		-0.117145	-1.08459	8.76961	-0.791889	0.458837	0.737208	-6.36167
314	55	0	CUST_16753_PI428914343	VIT_16s0022g02010	Vitvi16g00853	1-aminocyclopropane-1-carboxylate synthase		-0.340676	-1.26635	10.026	-2.61291	0.040293	0.226266	-4.10702
468	45	0	CUST_15802_PI428914343	VIT_17s0000g08390	Vitvi17g00816	1-deoxy-D-xylulose 5-phosphate reductoisomerase, chloroplast		-0.589311	-1.50453	14.2135	-6.75207	0.000534128	0.0344968	0.425046
72	16	0	CUST_190_PI428914343	VIT_09s0002g02050	Vitvi09g00169	1-deoxy-D-xylulose 5-phosphate synthase		-0.231765	-1.17427	8.17312	-3.06283	0.0223953	0.167904	-3.49552
193	64	0	CUST_24655_PI428914343	VIT_11s0052g01730	Vitvi11g01303	1-deoxy-D-xylulose-5-phosphate synthase		0.00182977	1.00127	8.01305	0.0249527	0.980909	0.993027	-6.70414
251	64	0	CUST_10975_PI428914343	VIT_02s0012g00960	Vitvi02g01499	1-deoxy-D-xylulose-5-phosphate synthase		-0.112553	-1.08114	8.0093	-1.58607	0.164257	0.46333	-5.50071
148	8	0	CUST_7972_PI428914343	VIT_04s0008g04970	Vitvi04g00438	1-deoxy-D-xylulose-5-phosphate synthase, chloroplast precursor		-0.0734796	-1.05225	10.2509	-1.2759	0.249555	0.562532	-5.87803
392	58	0	CUST_27843_PI428914343	VIT_00s0218g00110	Vitvi07g01408	1-deoxy-D-xylulose-5-phosphate synthase, chloroplast precursor		-0.139858	-1.1018	8.32229	-1.21201	0.27145	0.585304	-5.95033
345	15	0	CUST_6310_PI428914343	VIT_05s0020g02130	Vitvi05g00372	1-deoxy-D-xylulose-5-phosphate synthase, chloroplast precursor (VvDXS)		-0.268577	-1.20462	12.6338	-3.10184	0.0213113	0.164243	-3.44346
260	9	0	CUST_26122_PI428914343	VIT_01s0011g04790	Vitvi01g00404	1-phosphatidylinositol-3-phosphate 5-kinase		0.172496	1.12701	9.57654	1.05005	0.33448	0.643484	-6.12318
302	48	0	CUST_14392_PI428914343	VIT_18s0086g00710	Vitvi18g01427	1-phosphatidylinositol-3-phosphate 5-kinase		0.052983	1.03741	11.2975	0.507452	0.630101	0.843398	-6.55947
79	40	0	CUST_38_PI428914343	VIT_09s0002g00380	Vitvi09g00023	1-phosphatidylinositol-3-phosphate 5-kinase		-0.0665259	-1.04719	8.77061	-1.08388	0.320393	0.630941	-6.08841
405	22	0	CUST_23504_PI428914343	VIT_11s0016g00360	Vitvi11g00019	1-phosphatidylinositol-3-phosphate 5-kinase		-0.292589	-1.22484	12.1097	-2.80171	0.0313891	0.200876	-3.84824
244	42	0	CUST_5145_PI428914343	VIT_06s0004g06650	Vitvi06g00647	1-phosphatidylinositol-4,5-bisphosphate phosphodiesterase		-0.310994	-1.24056	8.87601	-3.22912	0.0181548	0.151549	-3.27493
137	10	0	CUST_13271_PI428914343	VIT_18s0001g03290	Vitvi18g00298	1-phosphatidylinositol-4-phosphate 5-kinase		0.308656	1.23855	11.6584	3.449	0.0138426	0.132923	-2.9889
309	75	0	CUST_19741_PI428914343	VIT_14s0068g00830	Vitvi14g01438	2,3,4,5-tetrahydropyridine-2,6-dicarboxylate N-succinyltransferase		0.341509	1.26708	12.1774	2.80322	0.031327	0.200789	-3.84618
243	62	0	CUST_19599_PI428914343	VIT_14s0083g00480	Vitvi14g02902	2,3-biphosphoglycerate-independent phosphoglycerate mutase		-0.0220272	-1.01539	8.01922	-0.374599	0.720952	0.88992	-6.62469
80	68	0	CUST_19598_PI428914343	VIT_14s0083g00470	Vitvi14g02901	2,3-biphosphoglycerate-independent phosphoglycerate mutase		-0.194574	-1.14439	9.0392	-1.64027	0.152499	0.44559	-5.43115
440	74	0	CUST_13359_PI428914343	VIT_18s0001g05060	Vitvi18g02571	2,3-bisphosphoglycerate-dependent phosphoglycerate mutase		0.54042	1.4544	8.75393	2.53241	0.0448774	0.238786	-4.21801
147	60	0	CUST_1323_PI428914343	VIT_08s0056g00200	Vitvi08g00018	2,3-bisphosphoglycerate-independent phosphoglycerate mutase		0.197011	1.14632	12.4952	2.19158	0.0713193	0.302237	-4.68915
448	82	0	CUST_4820_PI428914343	VIT_06s0004g03300	Vitvi06g00330	2',3'-cyclic-nucleotide 3'-phosphodiesterase		-0.0260834	-1.01824	9.2565	-0.230994	0.825061	0.936834	-6.67393
411	10	0	CUST_23711_PI428914343	VIT_11s0016g02480	Vitvi11g00202	2,3-diketo-5-methylthio-1-phosphopentane phosphatase		0.27706	1.21172	9.70781	1.58175	0.165228	0.464484	-5.5062
152	30	0	CUST_24657_PI428914343	VIT_11s0052g01770	Vitvi11g01305	20S proteasome subunit alpha 2		-0.0304617	-1.02134	11.9001	-0.184482	0.859765	0.949418	-6.68497
406	83	0	CUST_13122_PI428914343	VIT_18s0001g00810	Vitvi18g00163	24-methylenesterol C-methyltransferase 2		-0.190223	-1.14094	14.02	-1.61889	0.157036	0.452527	-5.45868
410	18	0	CUST_2871_PI428914343	VIT_08s0007g08470	Vitvi08g01905	24-sterol C-methyltransferase		-0.153392	-1.11218	9.66113	-1.58894	0.163612	0.462258	-5.49704
530	32	0	CUST_18049_PI428914343	VIT_15s0048g01430	Vitvi15g00793	24-sterol C-methyltransferase		-0.344145	-1.2694	10.173	-1.44578	0.1988	0.507352	-5.67619
75	39	0	CUST_21795_PI428914343	VIT_13s0064g00440	Vitvi13g01684	24-sterol C-methyltransferase		-0.360229	-1.28363	10.8479	-1.02559	0.344978	0.652518	-6.14784
256	15	0	CUST_24912_PI428914343	VIT_10s0003g00530	Vitvi10g00518	28 kDa heat- and acid-stable phosphoprotein		0.241158	1.18194	15.1868	1.91719	0.1041	0.366535	-5.0644
173	29	0	CUST_22480_PI428914343	VIT_12s0059g00690	Vitvi12g00375	2-alkenal reductase		-0.00969011	-1.00674	8.03468	-0.113832	0.913116	0.970039	-6.69705
280	81	0	CUST_10322_PI428914343	VIT_02s0025g00380	Vitvi02g00034	2-C-methyl-D-erythritol 2,4-cyclodiphosphate synthase, chloroplast		0.0310534	1.02176	7.94116	0.504764	0.631878	0.844249	-6.56097
224	67	0	CUST_10321_PI428914343	VIT_02s0025g00370	Vitvi02g00034	2-C-methyl-D-erythritol 2,4-cyclodiphosphate synthase, chloroplast		-0.261696	-1.19889	14.1777	-2.8751	0.0285205	0.190603	-3.74841
14	55	0	CUST_2294_PI428914343	VIT_08s0007g02490	Vitvi08g01386	2-cys peroxiredoxin BAS1, chloroplast precursor		-0.628912	-1.5464	14.7939	-3.91548	0.00798102	0.10156	-2.40583
45	44	0	CUST_1090_PI428914343	VIT_09s0018g01610	Vitvi09g01263	2-dehydropantoate 2-reductase		-0.661714	-1.58196	13.4366	-5.96233	0.0010294	0.0404195	-0.249254
199	74	0	CUST_3577_PI428914343	VIT_07s0005g02810	Vitvi07g00545	2Fe-2S-binding		-0.235431	-1.17726	9.98631	-3.08734	0.0217073	0.16567	-3.46278
529	43	0	CUST_18012_PI428914343	VIT_15s0048g01010	Vitvi15g01504	2'-hydroxy isoflavone/dihydroflavonol reductase		-0.0338677	-1.02375	12.6961	-0.246811	0.813353	0.931121	-6.66962
56	17	0	CUST_728_PI428914343	VIT_09s0002g08060	Vitvi09g00717	2-hydroxyacid dehydrogenases, D-isomer specific		0.0659782	1.04679	8.14744	0.672226	0.526678	0.784211	-6.45399
176	85	0	CUST_19456_PI428914343	VIT_14s0006g02240	Vitvi14g01061	2-hydroxyacyl-CoA lyase 1		0.269953	1.20577	11.4926	2.86414	0.0289302	0.191778	-3.76329
483	74	0	CUST_12218_PI428914343	VIT_19s0015g01540	Vitvi19g00794	2-hydroxyacyl-CoA lyase 1		0.0799177	1.05696	7.8899	1.27509	0.249821	0.562791	-5.87895
278	13	0	CUST_7177_PI428914343	VIT_05s0124g00400	Vitvi05g01408	2-isopropylmalate synthase B		-0.122484	-1.08861	8.91723	-1.12146	0.305322	0.617944	-6.04893
216	83	0	CUST_7176_PI428914343	VIT_05s0124g00390	Vitvi05g01408	2-isopropylmalate synthase B		-0.303144	-1.23383	8.8189	-4.07356	0.00667274	0.0934858	-2.21599
359	41	0	CUST_3053_PI428914343	VIT_07s0141g00830	Vitvi07g00016	2-keto-3-deoxygluconokinase pfkB-type carbohydrate kinase		-0.251494	-1.19044	9.76911	-2.41024	0.0529213	0.259322	-4.38689
240	39	0	CUST_10169_PI428914343	VIT_03s0017g01240	Vitvi03g01173	2-nitropropane dioxygenase		0.340231	1.26596	10.9408	3.99753	0.00726936	0.0974102	-2.3068
135	60	0	CUST_71_PI428914343	VIT_09s0002g00770	Vitvi09g00056	2OG-Fe(II) oxygenase		0.272625	1.208	11.6588	3.04581	0.0228867	0.169932	-3.51828
488	14	0	CUST_23193_PI428914343	VIT_12s0034g01810	Vitvi12g01868	2OG-Fe(II) oxygenase		0.17634	1.13001	10.2792	1.07913	0.322339	0.632666	-6.09333
514	75	0	CUST_26078_PI428914343	VIT_01s0011g04340	Vitvi01g00357	2OG-Fe(II) oxygenase		0.0615019	1.04355	10.7082	0.35515	0.734733	0.89705	-6.63268
163	75	0	CUST_8728_PI428914343	VIT_04s0023g03300	Vitvi04g01448	2OG-Fe(II) oxygenase		0.0221262	1.01545	11.7205	0.245324	0.814452	0.931625	-6.67004
191	71	0	CUST_1692_PI428914343	VIT_08s0058g00940	Vitvi08g00817	2OG-Fe(II) oxygenase		-0.0973305	-1.06979	9.48086	-0.827336	0.439973	0.724253	-6.33197
241	44	0	CUST_15295_PI428914343	VIT_17s0000g03110	Vitvi17g00269	2OG-Fe(II) oxygenase		-0.177211	-1.1307	10.335	-1.44048	0.200229	0.50898	-5.68268
234	30	0	CUST_3190_PI428914343	VIT_07s0104g00660	Vitvi07g00190	2OG-Fe(II) oxygenase		-0.188581	-1.13964	10.5224	-1.58323	0.164896	0.464132	-5.50433
182	44	0	CUST_10140_PI428914343	VIT_03s0017g00830	Vitvi03g01815	2OG-Fe(II) oxygenase		-0.247721	-1.18733	8.27346	-1.92833	0.10251	0.363525	-5.04933
523	37	0	CUST_18432_PI428914343	VIT_15s0046g02510	Vitvi15g01118	2-oxo acid dehydrogenase, lipoyl-binding site		-0.0210944	-1.01473	11.9241	-0.155131	0.881849	0.958132	-6.69068
155	3	0	CUST_18529_PI428914343	VIT_15s0046g03620	Vitvi15g01184	2-oxo acid dehydrogenase, lipoyl-binding site		-0.0549753	-1.03884	8.0986	-0.733443	0.491177	0.761007	-6.40833
167	3	0	CUST_26783_PI428914343	VIT_01s0010g00820	Vitvi01g01331	2-oxoglutarate decarboxylase		-0.335538	-1.26185	8.959	-4.06939	0.00670401	0.0936735	-2.22095
75	11	0	CUST_20828_PI428914343	VIT_13s0019g00510	Vitvi13g00265	2-oxoglutarate dehydrogenase E1 component		0.106781	1.07682	11.3353	1.00062	0.355968	0.660111	-6.17261
85	32	0	CUST_24801_PI428914343	VIT_10s0116g01480	Vitvi10g00073	2-oxoglutarate dehydrogenase E2 subunit		0.0355411	1.02494	11.4537	0.291603	0.780494	0.91672	-6.65591
197	58	0	CUST_28741_PI428914343	VIT_00s0407g00020	Vitvi07g02578	2-oxoglutarate/malate carrier protein, Mitochondrial		-0.0760157	-1.0541	12.7637	-0.692041	0.515007	0.776651	-6.43958
300	60	0	CUST_29678_PI428914343	VIT_00s2349g00010	Vitvi00g01319	2-oxoglutarate/malate carrier protein, Mitochondrial		-0.143177	-1.10433	12.7567	-1.25416	0.256825	0.570389	-5.90287
171	67	0	CUST_13493_PI428914343	VIT_18s0001g07320	Vitvi18g00508	2-oxoglutarate/malate carrier protein, Mitochondrial		-0.146516	-1.10689	11.438	-0.555011	0.599124	0.827391	-6.53173
47	75	0	CUST_7967_PI428914343	VIT_04s0008g04920	Vitvi04g00433	2-oxoglutarate-dependent dioxygenase		-0.29988	-1.23104	9.44734	-1.27449	0.25002	0.562944	-5.87964
218	2	0	CUST_6612_PI428914343	VIT_05s0049g00260	Vitvi05g01921	2-oxoglutarate-dependent dioxygenase		0.195828	1.14538	9.49191	2.14525	0.0760054	0.312084	-4.75297
142	81	0	CUST_496_PI428914343	VIT_09s0002g05280	Vitvi09g00449	2-oxoglutarate-dependent dioxygenase		0.0703766	1.04999	7.95344	0.72435	0.496346	0.764471	-6.41532
222	35	0	CUST_6611_PI428914343	VIT_05s0049g00250	Vitvi05g01921	2-oxoglutarate-dependent dioxygenase		0.0562641	1.03977	9.95367	0.505994	0.631064	0.843879	-6.56029
22	69	0	CUST_6623_PI428914343	VIT_05s0049g00370	Vitvi05g00705	2-oxoglutarate-dependent dioxygenase		0.0179134	1.01249	7.91213	0.277125	0.791065	0.921277	-6.66059
158	44	0	CUST_499_PI428914343	VIT_09s0002g05310	Vitvi09g00453	2-oxoglutarate-dependent dioxygenase		0.0148416	1.01034	7.83341	0.214652	0.837209	0.94124	-6.67808
242	34	0	CUST_497_PI428914343	VIT_09s0002g05290	Vitvi09g00450	2-oxoglutarate-dependent dioxygenase		0.00881476	1.00613	7.83914	0.160528	0.877779	0.956669	-6.6897
19	51	0	CUST_6609_PI428914343	VIT_05s0049g00220	Vitvi05g00694	2-oxoglutarate-dependent dioxygenase		0.00834088	1.0058	9.7483	0.045263	0.965379	0.988896	-6.70332
411	13	0	CUST_10596_PI428914343	VIT_02s0025g03190	Vitvi02g00288	2-oxoglutarate-dependent dioxygenase		-0.426529	-1.344	11.5203	-4.21893	0.0056788	0.0863104	-2.04497
378	13	0	CUST_8946_PI428914343	VIT_04s0044g01490	Vitvi04g01711	2-oxoisovalerate dehydrogenase alpha subunit, mitochondrial precursor		-0.05381	-1.038	10.8173	-0.525484	0.618254	0.837346	-6.54922
505	71	0	CUST_5644_PI428914343	VIT_06s0061g00280	Vitvi06g01297	2-phosphoglycerate kinase		0.384384	1.3053	9.34334	2.85457	0.0292932	0.193344	-3.77629
168	27	0	CUST_16580_PI428914343	VIT_16s0013g02100	Vitvi16g00519	2-phosphoglycerate kinase		0.0510578	1.03602	10.2906	0.78869	0.460567	0.738676	-6.3643
435	83	0	CUST_1890_PI428914343	VIT_08s0040g01610	Vitvi08g01012	2-phosphoglycerate kinase		-0.362331	-1.2855	9.51901	-3.36294	0.0153792	0.139824	-3.10004
244	78	0	CUST_28374_PI428914343	VIT_00s0301g00050	Vitvi10g00398	3'(2') 5'-bisphosphate nucleotidase		-0.0732608	-1.05209	10.6747	-0.428742	0.683205	0.870463	-6.60034
409	77	0	CUST_11692_PI428914343	VIT_19s0014g03380	Vitvi19g00276	3'(2') 5'-bisphosphate nucleotidase		-0.0755952	-1.0538	8.66719	-1.10345	0.312466	0.62405	-6.06795
452	25	0	CUST_8945_PI428914343	VIT_04s0044g01480	Vitvi04g01709	3'(2'),5'-bisphosphate nucleotidase		-0.0428984	-1.03018	11.4644	-0.304514	0.771111	0.912516	-6.65155
204	4	0	CUST_27700_PI428914343	VIT_00s0203g00060	Vitvi10g00328	3'(2'),5'-bisphosphate nucleotidase		-0.437497	-1.35425	9.47682	-6.19727	0.000841217	0.0382372	-0.0404873
363	8	0	CUST_16017_PI428914343	VIT_17s0119g00350	Vitvi17g01128	3,4-dihydroxy-2-butanone kinase		0.10805	1.07777	8.79201	0.966347	0.371507	0.673292	-6.2059
380	5	0	CUST_6282_PI428914343	VIT_05s0020g01840	Vitvi05g00350	3,8-divinyl protochlorophyllide a 8-vinyl reductase		-1.01867	-2.02605	12.3322	-8.22691	0.000182321	0.0276667	1.49759
105	76	0	CUST_2961_PI428914343	VIT_07s0141g00930	Vitvi07g01133	33 kDa secretory protein		0.426098	1.34359	11.8341	1.91302	0.104701	0.367656	-5.07003
450	62	0	CUST_2959_PI428914343	VIT_07s0141g00870	Vitvi07g01132	33 kDa secretory protein		0.270029	1.20583	9.82457	1.71755	0.137126	0.422127	-5.33055
58	83	0	CUST_2958_PI428914343	VIT_07s0141g00840	Vitvi07g01130	33 kDa secretory protein		0.248517	1.18799	9.12839	2.37212	0.0557312	0.266173	-4.43963
384	78	0	CUST_1806_PI428914343	VIT_08s0040g00710	Vitvi08g00933	3'-5' exonuclease domain-containing protein		0.283919	1.2175	9.41363	1.86202	0.112344	0.382221	-5.13871
4	39	0	CUST_7555_PI428914343	VIT_04s0008g00650	Vitvi04g00051	3'-5' exonuclease domain-containing protein		0.174481	1.12856	11.3171	2.55334	0.0436348	0.235482	-4.18913
125	43	0	CUST_17362_PI428914343	VIT_16s0098g01430	Vitvi16g01386	3'-5' exonuclease domain-containing protein		0.0613816	1.04346	7.87464	1.00502	0.354013	0.659304	-6.16828
33	78	0	CUST_253_PI428914343	VIT_09s0002g02690	Vitvi09g00226	3'-5' exonuclease domain-containing protein		-0.116518	-1.08412	8.2416	-1.62807	0.155072	0.44979	-5.44688
408	78	0	CUST_17364_PI428914343	VIT_16s0098g01500	Vitvi16g01386	3'-5' exonuclease domain-containing protein		-0.135963	-1.09883	9.04384	-1.83057	0.117332	0.390647	-5.18083
6	23	0	CUST_18675_PI428914343	VIT_14s0060g01450	Vitvi14g00116	3'-5' exoribonuclease		-0.149796	-1.10941	8.67741	-1.27994	0.248222	0.561282	-5.87338
212	20	0	CUST_18535_PI428914343	VIT_15s0046g03700	Vitvi15g01191	3-beta hydroxysteroid dehydrogenase		-0.2637	-1.20055	11.8843	-2.01497	0.0909499	0.341985	-4.93157
398	36	0	CUST_11055_PI428914343	VIT_02s0012g01900	Vitvi02g00750	3-beta hydroxysteroid dehydrogenase		-0.444406	-1.36075	13.0072	-4.06778	0.00671612	0.0937426	-2.22286
59	13	0	CUST_25150_PI428914343	VIT_10s0003g03090	Vitvi10g00755	3-beta hydroxysteroid dehydrogenase		-0.447191	-1.36338	12.5967	-4.44897	0.00442776	0.0762984	-1.78127
377	6	0	CUST_18616_PI428914343	VIT_14s0060g00820	Vitvi14g00066	3-beta hydroxysteroid dehydrogenase		-0.616477	-1.53313	15.4687	-5.52277	0.00152686	0.0470579	-0.659729
412	48	0	CUST_2106_PI428914343	VIT_08s0007g00530	Vitvi08g01216	3-beta hydroxysteroid dehydrogenase/isomerase protein		-0.269145	-1.20509	14.5864	-2.02381	0.0898481	0.340215	-4.91952
441	16	0	CUST_4154_PI428914343	VIT_07s0031g00060	Vitvi07g01692	3-beta-glucuronosyltransferase		-0.154323	-1.1129	11.7678	-1.2407	0.261419	0.57469	-5.91813
495	4	0	CUST_13001_PI428914343	VIT_18s0122g00710	Vitvi18g00048	3-beta-hydroxy-delta5-steroid dehydrogenase		0.112793	1.08132	11.8254	1.00173	0.355473	0.659906	-6.17152
305	13	0	CUST_7704_PI428914343	VIT_04s0008g02200	Vitvi04g01816; Vitvi04g00188	3-beta-hydroxy-delta5-steroid dehydrogenase		-0.120212	-1.08689	8.24238	-1.3701	0.220124	0.531627	-5.7677
448	71	0	CUST_4705_PI428914343	VIT_06s0004g02100	Vitvi06g00213	3-beta-hydroxysteroid-delta-isomerase		0.123957	1.08972	10.3865	0.678168	0.523161	0.782095	-6.44971
336	31	0	CUST_8775_PI428914343	VIT_04s0023g03820	Vitvi04g01492	3-dehydroquinate synthase		0.16101	1.11807	12.4067	1.38834	0.214803	0.525759	-5.74588
183	60	0	CUST_20248_PI428914343	VIT_14s0108g00350	Vitvi14g01919	3-dehydroquinate synthase		-0.452134	-1.36806	10.8797	-2.28149	0.0630573	0.284339	-4.56499
359	73	0	CUST_12668_PI428914343	VIT_19s0085g00720	Vitvi19g01724	3-deoxy-8-phosphooctulonate synthase.		-0.164161	-1.12051	11.5151	-1.55148	0.172204	0.473851	-5.5446
149	26	0	CUST_28691_PI428914343	VIT_00s0391g00070	Vitvi07g03049	3-deoxy-D-arabino-heptulosonate 7-phosphate synthase		1.09336	2.1337	13.3397	3.89166	0.00820198	0.103144	-2.43479
100	24	0	CUST_13423_PI428914343	VIT_18s0001g06250	Vitvi18g00436	3-deoxy-D-arabino-heptulosonate 7-phosphate synthase		0.272955	1.20828	14.1596	1.44169	0.1999	0.508737	-5.68119
109	84	0	CUST_29065_PI428914343	VIT_00s0591g00020	Vitvi02g01750	3-deoxy-D-arabino-heptulosonate 7-phosphate synthase		-0.522637	-1.43658	9.48932	-4.30426	0.00517337	0.0824765	-1.94616
303	64	0	CUST_29390_PI428914343	VIT_00s1217g00010	Vitvi02g01749	3-deoxy-D-arabino-heptulosonate 7-phosphate synthase		-0.532522	-1.44646	12.6042	-5.73957	0.00125356	0.043836	-0.453951
43	23	0	CUST_2456_PI428914343	VIT_08s0007g04140	Vitvi08g01536	3-deoxy-D-manno-octulosonic-acid transferase		0.218705	1.16369	8.75878	2.47641	0.0483916	0.247513	-4.29538
498	79	0	CUST_11640_PI428914343	VIT_19s0014g02840	Vitvi19g00234	3-deoxy-manno-octulosonate cytidylyltransferase		0.077119	1.05491	11.5461	0.999138	0.356629	0.660742	-6.17407
362	16	0	CUST_9375_PI428914343	VIT_03s0038g04100	Vitvi03g00262	3-hydroxy-3-methylglutaryl-coenzyme A reductase 3		0.165638	1.12166	14.4831	1.25588	0.256241	0.569699	-5.90091
428	75	0	CUST_12992_PI428914343	VIT_18s0122g00610	Vitvi18g00043	3-hydroxy-3-methylglutaryl-coenzyme A reductase 3		-0.0205182	-1.01432	11.3049	-0.090239	0.93106	0.976248	-6.69981
463	74	0	CUST_8967_PI428914343	VIT_04s0044g01740	Vitvi04g01740	3-hydroxy-3-methylglutaryl-coenzyme A reductase 3		-0.476294	-1.39117	12.6287	-1.35519	0.224564	0.536349	-5.78544
51	12	0	CUST_5967_PI428914343	VIT_05s0077g00860	Vitvi05g00137	3-hydroxybutyryl-CoA dehydratase		0.366476	1.2892	11.5664	2.96698	0.025322	0.178871	-3.62417
425	68	0	CUST_11596_PI428914343	VIT_19s0014g02370	Vitvi19g00202	3-hydroxybutyryl-CoA dehydrogenase		-0.0563341	-1.03982	10.4059	-0.390089	0.710058	0.884681	-6.61804
5	70	0	CUST_15200_PI428914343	VIT_17s0000g02140	Vitvi17g00178	3-hydroxyisobutyrate dehydrogenase		0.78049	1.71771	10.9147	4.21416	0.00570865	0.0865128	-2.05053
345	56	0	CUST_25326_PI428914343	VIT_10s0003g05040	Vitvi10g00950	3-hydroxyisobutyrate dehydrogenase		0.0535327	1.0378	10.4431	0.570309	0.589348	0.822384	-6.52233
364	2	0	CUST_29628_PI428914343	VIT_00s2081g00010	Vitvi07g03152	3-hydroxyisobutyrate dehydrogenase		-0.249579	-1.18886	8.32597	-2.36527	0.0562523	0.26738	-4.4491
58	72	0	CUST_22110_PI428914343	VIT_12s0028g00590	Vitvi12g00065	3-hydroxyisobutyryl-CoA hydrolase		0.695301	1.61922	10.5736	5.33451	0.00182039	0.0507091	-0.843827
150	60	0	CUST_23886_PI428914343	VIT_11s0016g04290	Vitvi11g00373	3-hydroxyisobutyryl-CoA hydrolase		0.109712	1.07901	13.295	1.18353	0.28174	0.595224	-5.98185
183	81	0	CUST_8126_PI428914343	VIT_04s0008g06610	Vitvi04g00597	3-hydroxyisobutyryl-CoA hydrolase		-0.0734231	-1.05221	8.38479	-0.978403	0.365981	0.667943	-6.19428
85	62	0	CUST_17626_PI428914343	VIT_15s0045g01170	Vitvi15g00360	3-hydroxyisobutyryl-CoA hydrolase		-0.109287	-1.0787	8.22746	-1.25349	0.257052	0.570587	-5.90363
358	75	0	CUST_17868_PI428914343	VIT_15s0021g02240	Vitvi15g00615	3-hydroxyisobutyryl-CoA hydrolase		-0.121201	-1.08764	9.75347	-1.41191	0.208097	0.518378	-5.71744
252	68	0	CUST_6765_PI428914343	VIT_05s0049g01980	Vitvi05g00839	3-isopropylmalate dehydratase large subunit 2		1.68461	3.21454	11.2812	6.81627	0.000507759	0.0340232	0.47654
335	22	0	CUST_1442_PI428914343	VIT_08s0056g01640	Vitvi08g00142	3-isopropylmalate dehydratase large subunit 2		-0.195251	-1.14492	14.095	-1.76588	0.12829	0.408426	-5.26688
99	22	0	CUST_29002_PI428914343	VIT_00s0551g00010	Vitvi02g01713	3-isopropylmalate dehydratase, small subunit		0.109759	1.07905	14.3719	1.20104	0.275374	0.589441	-5.96252
211	31	0	CUST_23128_PI428914343	VIT_12s0034g01080	Vitvi12g01806; Vitvi12g01807	3-isopropylmalate dehydrogenase 2, chloroplast precursor		-0.31664	-1.24543	12.0878	-2.62577	0.0396078	0.2246	-4.08932
528	65	0	CUST_10615_PI428914343	VIT_02s0025g03380	Vitvi02g00309	3-ketoacyl-CoA reductase 3		0.236177	1.17787	12.9231	1.9074	0.105517	0.369134	-5.07761
23	83	0	CUST_16992_PI428914343	VIT_16s0050g00730	Vitvi16g01905	3-ketoacyl-CoA reductase 3		-0.0464861	-1.03275	7.88205	-0.869666	0.418195	0.708238	-6.29516
37	78	0	CUST_16714_PI428914343	VIT_16s0022g01570	Vitvi16g00804	3-ketoacyl-CoA synthase		-0.0436618	-1.03073	10.2621	-0.0567363	0.956613	0.9861	-6.70264
278	20	0	CUST_25594_PI428914343	VIT_10s0071g00240	Vitvi10g01503	3-ketoacyl-CoA synthase		-0.317864	-1.24648	9.00095	-3.78544	0.00927396	0.109388	-2.56499
96	61	0	CUST_25995_PI428914343	VIT_01s0011g03490	Vitvi01g00284	3-ketoacyl-CoA synthase		-0.472473	-1.38749	9.32429	-2.72147	0.0348848	0.212156	-3.95792
347	72	0	CUST_19526_PI428914343	VIT_14s0006g02990	Vitvi14g01198	3-ketoacyl-CoA synthase		-0.545671	-1.4597	11.9334	-3.97664	0.00744354	0.0984829	-2.33191
525	21	0	CUST_6849_PI428914343	VIT_05s0051g00720	Vitvi05g00966	3-ketoacyl-CoA thiolase PED1		0.451833	1.36778	13.9415	2.14037	0.0765176	0.313072	-4.75969
45	82	0	CUST_3805_PI428914343	VIT_07s0005g05610	Vitvi07g00795	3-ketoacyl-CoA thiolase PED1		0.0171241	1.01194	10.0551	0.172001	0.869141	0.953444	-6.68751
80	28	0	CUST_12626_PI428914343	VIT_19s0085g00260	Vitvi19g01681	3-mercaptopyruvate sulfurtransferase.		0.0280042	1.0196	12.7697	0.276924	0.791212	0.921344	-6.66065
101	40	0	CUST_14230_PI428914343	VIT_18s0001g14980	Vitvi18g01174	3-methyl-2-oxobutanoate dehydrogenase		0.690803	1.61418	11.159	2.61389	0.0402403	0.226148	-4.10567
252	70	0	CUST_4519_PI428914343	VIT_06s0004g00190	Vitvi06g00028	3-methyl-2-oxobutanoate dehydrogenase		0.190686	1.14131	10.6684	2.34259	0.0580148	0.271689	-4.48048
227	35	0	CUST_18400_PI428914343	VIT_15s0046g02170	Vitvi15g01089	3-methyl-2-oxobutanoate hydroxy-methyl-transferase		0.753586	1.68598	12.0829	2.64129	0.0387975	0.222953	-4.06797
23	66	0	CUST_3089_PI428914343	VIT_07s0151g00460	Vitvi07g00099	3-methylcrotonyl-CoA carboxylase		0.25356	1.19215	10.6128	1.41728	0.206597	0.516581	-5.71093
399	52	0	CUST_27302_PI428914343	VIT_00s0153g00060	Vitvi15g01733	3-methylcrotonyl-CoA carboxylase, biotin-carrier domain		0.0789078	1.05622	9.09806	0.852317	0.427022	0.715131	-6.31042
189	62	0	CUST_3565_PI428914343	VIT_07s0005g02670	Vitvi07g00535	3-N-debenzoyl-2-deoxytaxol N-benzoyltransferase		-0.0399475	-1.02808	8.46588	-0.234812	0.82223	0.935863	-6.67291
215	73	0	CUST_8709_PI428914343	VIT_04s0023g03100	Vitvi04g01429	3-oxo-5-alpha-steroid 4-dehydrogenase, C-terminal		0.0598528	1.04236	9.67888	0.514969	0.625147	0.840719	-6.55524
53	64	0	CUST_2777_PI428914343	VIT_08s0007g07520	Vitvi08g01826	3-oxoacyl-[acyl-carrier-protein] reductase, chloroplast		1.11638	2.16803	12.6918	12.5464	1.67538e-05	0.0175292	3.66094
205	8	0	CUST_2778_PI428914343	VIT_08s0007g07530	Vitvi08g01828	3-oxoacyl-[acyl-carrier-protein] reductase, chloroplast		0.273462	1.2087	11.8752	2.28093	0.0631051	0.284348	-4.56576
126	26	0	CUST_15173_PI428914343	VIT_17s0000g01840	Vitvi17g00154	3-oxoacyl-[acyl-carrier-protein] reductase, chloroplast		-0.0795614	-1.0567	10.5773	-0.614318	0.561754	0.804777	-6.49403
193	7	0	CUST_26947_PI428914343	VIT_01s0010g02670	Vitvi01g01557	3-oxoacyl-[acyl-carrier-protein] reductase, chloroplast		-0.790124	-1.72922	11.0099	-2.50217	0.0467402	0.243449	-4.25977
10	22	0	CUST_21242_PI428914343	VIT_13s0074g00160	Vitvi13g00720	3-oxoacyl-[acyl-carrier-protein] synthase		-0.33128	-1.25813	9.68085	-4.14701	0.00614809	0.0891934	-2.12916
384	80	0	CUST_10453_PI428914343	VIT_02s0025g01730	Vitvi02g00162	3-oxoacyl-[acyl-carrier-protein] synthase		-0.339731	-1.26552	8.22767	-2.34759	0.0576215	0.271129	-4.47356
189	25	0	CUST_27988_PI428914343	VIT_00s0233g00060	Vitvi02g01695	3-oxoacyl-[acyl-carrier-protein] synthase 3 A, chloroplast precursor		-0.363034	-1.28613	11.4611	-2.862	0.0290111	0.192161	-3.7662
463	71	0	CUST_10823_PI428914343	VIT_02s0154g00140	Vitvi02g00517	3-oxoacyl-[acyl-carrier-protein] synthase 3 A, chloroplast precursor		-0.448048	-1.36419	11.2876	-2.83288	0.0301344	0.196418	-3.80578
410	63	0	CUST_22572_PI428914343	VIT_12s0059g01660	Vitvi12g00464	3-oxoacyl-[acyl-carrier-protein] synthase II		-0.106815	-1.07685	9.71297	-0.988329	0.36148	0.664084	-6.18464
429	29	0	CUST_1850_PI428914343	VIT_08s0040g01190	Vitvi08g02131	3-oxoacyl-reductase, chloroplast precursor		0.086685	1.06193	10.8085	0.967486	0.370982	0.672845	-6.20481
257	19	0	CUST_21237_PI428914343	VIT_13s0074g00100	Vitvi13g00715	3-phosphoinositide-dependent protein kinase		0.0740356	1.05266	12.3987	0.770625	0.470425	0.745978	-6.37898
376	66	0	CUST_4462_PI428914343	VIT_07s0130g00080	Vitvi07g02014	3-phosphoinositide-dependent protein kinase-1		-0.0896626	-1.06412	10.7155	-1.17086	0.286424	0.599359	-5.99573
394	54	0	CUST_15702_PI428914343	VIT_17s0000g07310	Vitvi17g00710	3-phosphoserine phosphatase, chloroplast precursor		-0.275949	-1.21079	9.60577	-1.38617	0.215429	0.526143	-5.74848
431	14	0	CUST_11506_PI428914343	VIT_19s0014g01430	Vitvi19g00116	3-phosphoshikimate 1-carboxyvinyltransferase, chloroplast precursor		-0.0582601	-1.04121	9.06002	-0.523096	0.619816	0.838116	-6.5506
226	16	0	CUST_22015_PI428914343	VIT_12s0142g00540	Vitvi12g02550	3-phosphoshikimate 1-carboxyvinyltransferase, chloroplast precursor		-0.340308	-1.26603	10.6185	-5.31117	0.00186106	0.051188	-0.867003
405	24	0	CUST_2865_PI428914343	VIT_08s0007g08410	Vitvi08g01900	4,5-DOPA dioxygenase extradiol		0.54196	1.45595	12.3942	4.41684	0.0045822	0.0776504	-1.81759
473	16	0	CUST_29647_PI428914343	VIT_00s2215g00010	Vitvi00g01287	4,5-DOPA dioxygenase extradiol		0.417602	1.33571	10.716	3.86951	0.0084136	0.104648	-2.46179
495	26	0	CUST_16711_PI428914343	VIT_16s0022g01520	Vitvi16g00801	4,5-DOPA dioxygenase extradiol		0.254485	1.19291	10.3939	2.01259	0.0912503	0.342591	-4.93483
175	12	0	CUST_4478_PI428914343	VIT_07s0130g00250	Vitvi07g02034	4,5-DOPA dioxygenase extradiol		-0.346845	-1.27178	10.3479	-3.35692	0.0154936	0.140362	-3.10787
500	32	0	CUST_4297_PI428914343	VIT_07s0031g01540	Vitvi07g01830	4-alpha-glucanotransferase		0.115833	1.0836	8.91915	0.915242	0.395658	0.691331	-6.25396
99	67	0	CUST_11577_PI428914343	VIT_19s0014g02170	Vitvi19g00185	4-amino-4-deoxychorismate lyase		0.606019	1.52205	10.3138	6.93238	0.000463776	0.0332356	0.568479
245	13	0	CUST_7855_PI428914343	VIT_04s0008g03730	Vitvi04g00325	4-amino-4-deoxychorismate lyase		0.532021	1.44595	11.4406	5.74545	0.00124697	0.0437225	-0.448464
153	68	0	CUST_19911_PI428914343	VIT_14s0171g00300	Vitvi14g01589	4-coumarate-CoA ligase		0.375761	1.29752	8.32623	2.86526	0.0288881	0.191734	-3.76177
107	45	0	CUST_7738_PI428914343	VIT_04s0008g02550	Vitvi04g00220	4-coumarate-CoA ligase		0.229003	1.17202	11.1085	2.20946	0.069591	0.298555	-4.66448
392	60	0	CUST_5661_PI428914343	VIT_06s0061g00450	Vitvi06g01318	4-coumarate-CoA ligase		0.178663	1.13183	11.0725	1.24546	0.259786	0.573379	-5.91274
180	14	0	CUST_16960_PI428914343	VIT_16s0050g00390	Vitvi16g01036	4-coumarate-CoA ligase		0.176319	1.13	13.9439	1.62093	0.156598	0.452013	-5.45607
194	66	0	CUST_10643_PI428914343	VIT_02s0025g03660	Vitvi02g00338	4-coumarate-CoA ligase		0.0947882	1.06791	11.7503	0.375943	0.720004	0.889656	-6.62413
339	53	0	CUST_11159_PI428914343	VIT_02s0109g00250	Vitvi02g00938	4-coumarate-CoA ligase		-0.000119807	-1.00008	7.99876	-0.00105742	0.999191	0.999497	-6.7045
281	62	0	CUST_26952_PI428914343	VIT_01s0010g02740	Vitvi01g01561	4-coumarate-CoA ligase		-0.270246	-1.20601	11.1718	-1.26957	0.251652	0.56488	-5.88529
190	53	0	CUST_24593_PI428914343	VIT_11s0052g01090	Vitvi11g01257	4-coumarate-CoA ligase 2		0.303929	1.2345	13.1842	2.02726	0.0894205	0.33908	-4.91479
425	67	0	CUST_15168_PI428914343	VIT_17s0000g01790	Vitvi17g00148	4-coumarate-CoA ligase 2		-0.0553637	-1.03912	8.80592	-0.722313	0.497509	0.7654	-6.41688
529	48	0	CUST_16285_PI428914343	VIT_16s0039g02040	Vitvi16g00139	4-coumarate-CoA ligase 3		0.204649	1.15241	12.9763	0.780974	0.46476	0.741745	-6.3706
22	9	0	CUST_5493_PI428914343	VIT_06s0009g02320	Vitvi06g01125	4-diphosphocytidyl-2-C-methyl-D-erythritol kinase, chloroplast precursor		-0.0907758	-1.06494	11.0344	-0.711581	0.503666	0.769805	-6.42502
370	53	0	CUST_23447_PI428914343	VIT_12s0035g01950	Vitvi12g02141	4-diphosphocytidyl-2-C-methyl-D-erythritol synthase		-0.358215	-1.28184	11.023	-2.51129	0.0461699	0.24226	-4.24717
123	19	0	CUST_6915_PI428914343	VIT_05s0029g00220	Vitvi05g02046	4F5 protein		0.396628	1.31643	15.6632	2.70964	0.0354342	0.213761	-3.97412
236	46	0	CUST_9627_PI428914343	VIT_03s0063g02030	Vitvi03g00374	4-hydroxy-3-methylbut-2-enyl diphosphate reductase		-0.427635	-1.34503	15.6608	-4.43798	0.00447994	0.0766149	-1.79368
411	76	0	CUST_22117_PI428914343	VIT_12s0028g00710	Vitvi12g00071	4-hydroxyphenylpyruvate dioxygenase		0.22925	1.17223	12.3653	2.9349	0.0263923	0.182921	-3.66745
139	84	0	CUST_11064_PI428914343	VIT_02s0012g01990	Vitvi02g00763	4-hydroxyphenylpyruvate dioxygenase		0.0674353	1.04785	9.22025	0.34801	0.739819	0.899077	-6.63551
262	10	0	CUST_9466_PI428914343	VIT_03s0063g00300	Vitvi03g00512	4-methyl-5-thiazole monophosphate biosynthesis protein		0.0248765	1.01739	9.72117	0.200279	0.847936	0.945233	-6.68149
84	32	0	CUST_11515_PI428914343	VIT_19s0014g01520	Vitvi19g00125	4-methyl-5-thiazole monophosphate biosynthesis protein		-0.349036	-1.27371	11.6834	-3.93558	0.00779973	0.100558	-2.38147
108	76	0	CUST_27607_PI428914343	VIT_00s0194g00110	Vitvi10g00223	4-nitrophenylphosphatase		0.422623	1.34036	10.6616	3.38965	0.0148832	0.137398	-3.06544
255	68	0	CUST_29561_PI428914343	VIT_00s1674g00010	Vitvi07g03141	4-nitrophenylphosphatase		-0.874441	-1.8333	13.4767	-4.68095	0.00347188	0.0681037	-1.52392
436	76	0	CUST_14839_PI428914343	VIT_18s0041g01870	Vitvi18g02132	4-Phosphopantetheine adenylyltransferase		0.0682567	1.04845	7.89194	1.04778	0.335444	0.644296	-6.12548
322	50	0	CUST_24272_PI428914343	VIT_11s0037g01040	Vitvi11g00822	5' nucleotidase		-0.148372	-1.10832	9.79585	-1.74471	0.13209	0.414925	-5.29484
33	20	0	CUST_13994_PI428914343	VIT_18s0001g12510	Vitvi18g00964	5' nucleotidase		-0.388832	-1.30933	11.1735	-2.49685	0.0470765	0.244516	-4.26713
399	49	0	CUST_3309_PI428914343	VIT_07s0005g00070	Vitvi07g00291	5,10-methylenetetrahydrofolate dehydrogenase-5		-0.220784	-1.16537	10.1914	-1.691	0.14223	0.430393	-5.36529
105	50	0	CUST_7380_PI428914343	VIT_05s0094g00430	Vitvi05g01592	5'-3' exonuclease		-0.184429	-1.13637	9.8528	-1.78803	0.124429	0.401871	-5.23751
139	32	0	CUST_14508_PI428914343	VIT_18s0072g00910	Vitvi18g01667	5'-3' exonuclease		-0.184715	-1.13659	8.43127	-2.77403	0.0325504	0.204766	-3.88602
119	74	0	CUST_14139_PI428914343	VIT_18s0001g14020	Vitvi18g01096	5'-3' exoribonuclease 2		0.0943296	1.06757	11.7367	0.540687	0.608362	0.832005	-6.54032
350	42	0	CUST_5881_PI428914343	VIT_06s0080g01170	Vitvi06g01557	5'-3' exoribonuclease 2		-0.0220676	-1.01541	7.86463	-0.289185	0.782255	0.917554	-6.65671
372	79	0	CUST_1398_PI428914343	VIT_08s0056g01090	Vitvi08g00094	5'-3' exoribonuclease 2		-0.0408665	-1.02873	7.80593	-0.684065	0.519684	0.779323	-6.44542
325	32	0	CUST_24818_PI428914343	VIT_10s0116g01650	Vitvi10g00086	5'-adenylylsulfate reductase (APR1)		-0.291215	-1.22367	14.7255	-2.12153	0.0785269	0.316985	-4.7856
185	29	0	CUST_29514_PI428914343	VIT_00s1490g00010	Vitvi10g02396	5'-adenylylsulfate reductase (APR1)		-0.404204	-1.32336	12.1041	-3.40781	0.014556	0.135833	-3.04197
233	50	0	CUST_11918_PI428914343	VIT_19s0090g00170	Vitvi19g02008	5-alpha-taxadienol-10-beta-hydroxylase		0.0764964	1.05445	8.35205	1.03275	0.341877	0.650772	-6.14066
467	25	0	CUST_11917_PI428914343	VIT_19s0090g00140	Vitvi19g00478	5-alpha-taxadienol-10-beta-hydroxylase		0.0370264	1.026	7.79683	0.663387	0.53194	0.787924	-6.4603
508	22	0	CUST_29174_PI428914343	VIT_00s0704g00030	Vitvi10g01650	5-alpha-taxadienol-10-beta-hydroxylase		-0.0324488	-1.02275	7.93953	-0.532491	0.613684	0.835395	-6.54515
329	65	0	CUST_29173_PI428914343	VIT_00s0704g00020	Vitvi10g01651	5-alpha-taxadienol-10-beta-hydroxylase		-0.113933	-1.08217	8.16704	-1.78433	0.125066	0.403172	-5.24242
95	30	0	CUST_8475_PI428914343	VIT_04s0023g00680	Vitvi04g01183	5-amino-6-(5-phosphoribosylamino)uracil reductase		-0.078541	-1.05595	10.1509	-1.02769	0.344064	0.65222	-6.14574
36	17	0	CUST_28140_PI428914343	VIT_00s0259g00090	Vitvi10g01707	5'-AMP-activated protein kinase beta-2 subunit		-0.0475655	-1.03352	8.01	-0.677159	0.523757	0.782315	-6.45044
341	13	0	CUST_5462_PI428914343	VIT_06s0009g01930	Vitvi06g01091	5'-AMP-activated protein kinase beta-2 subunit		-0.104382	-1.07503	12.9727	-0.677419	0.523603	0.782315	-6.45025
412	81	0	CUST_15676_PI428914343	VIT_17s0000g07010	Vitvi17g01492	5-azacytidine resistance		0.116418	1.08404	10.628	0.644675	0.543189	0.795977	-6.47343
251	44	0	CUST_8543_PI428914343	VIT_04s0023g01400	Vitvi04g01249	5-azacytidine resistance		-0.317671	-1.24632	12.7481	-2.91142	0.0272066	0.185947	-3.69919
69	27	0	CUST_17949_PI428914343	VIT_15s0048g00360	Vitvi15g01491	5-enolpyruvylshikimate 3-phosphate synthase		0.193532	1.14356	11.3494	1.11525	0.30777	0.620546	-6.05551
422	47	0	CUST_26553_PI428914343	VIT_01s0026g01100	Vitvi01g00872	5-formyltetrahydrofolate cycloligase		-0.00972632	-1.00676	8.28802	-0.150426	0.885401	0.959419	-6.6915
364	19	0	CUST_15514_PI428914343	VIT_17s0000g05350	Vitvi17g00506	5-formyltetrahydrofolate cycloligase		-0.106582	-1.07667	10.9011	-1.56263	0.169604	0.470948	-5.5305
276	66	0	CUST_993_PI428914343	VIT_09s0018g00380	Vitvi09g01134	5-formyltetrahydrofolate cycloligase		-0.426366	-1.34384	8.70855	-4.90499	0.00276482	0.061621	-1.28344
433	68	0	CUST_14453_PI428914343	VIT_18s0072g00300	Vitvi18g01620	5-formyltetrahydrofolate cycloligase		-0.480379	-1.39511	10.2488	-4.15562	0.00608967	0.0888829	-2.11904
304	51	0	CUST_661_PI428914343	VIT_09s0002g07160	Vitvi09g00633	5-hydroxyisobutyryl-coenzyme A hydrolase		-0.0811337	-1.05785	11.6538	-1.34344	0.228119	0.54091	-5.79935
482	2	0	CUST_5389_PI428914343	VIT_06s0009g01080	Vitvi06g00995	5-methyltetrahydropteroyltriglutamate--homocysteine S-methyltransferase		-0.482182	-1.39685	11.4027	-1.45636	0.195973	0.504684	-5.6632
341	38	0	CUST_1436_PI428914343	VIT_08s0056g01570	Vitvi08g00135	5-methyltetrahydropteroyltriglutamate--homocysteine S-methyltransferase		0.0587037	1.04153	15.4721	0.423456	0.686849	0.872513	-6.60285
292	52	0	CUST_6189_PI428914343	VIT_05s0020g00880	Vitvi05g00260	5-nucleotidase		0.255209	1.19351	10.7466	2.37678	0.0553795	0.265259	-4.43318
173	35	0	CUST_153_PI428914343	VIT_09s0002g01650	Vitvi09g00140	5'-nucleotidase surE		-0.025369	-1.01774	12.9425	-0.19587	0.851233	0.946766	-6.68249
397	69	0	CUST_6427_PI428914343	VIT_05s0020g03370	Vitvi05g00490	5-nucleotidase surE		-0.103001	-1.07401	11.5654	-0.766412	0.472746	0.74812	-6.38237
494	75	0	CUST_2062_PI428914343	VIT_08s0007g00060	Vitvi08g01177	5-oxoprolinase		0.0797919	1.05687	11.0674	0.564314	0.593168	0.824363	-6.52604
134	77	0	CUST_7478_PI428914343	VIT_05s0094g01490	Vitvi05g01693	6,7-dimethyl-8-ribityllumazine synthase, chloroplast precursor		0.0370483	1.02601	10.6817	0.309724	0.767336	0.911458	-6.64974
180	8	0	CUST_556_PI428914343	VIT_09s0002g05990	Vitvi09g00517	6-4 photolyase		0.130919	1.09499	10.5361	1.09508	0.315836	0.6269	-6.07673
270	7	0	CUST_16911_PI428914343	VIT_16s0100g01210	Vitvi16g01000	6-phospho 3-hexuloisomerase		-0.479832	-1.39458	12.625	-4.35362	0.00490421	0.0802158	-1.88954
297	64	0	CUST_7544_PI428914343	VIT_04s0008g00520	Vitvi04g00040	6-phosphofructokinase		0.0774332	1.05514	10.5407	0.698543	0.511214	0.774869	-6.43477
373	76	0	CUST_17621_PI428914343	VIT_15s0045g01120	NA	6-phosphofructokinase		0.00281702	1.00195	12.5983	0.0422059	0.967716	0.989498	-6.70347
91	4	0	CUST_29226_PI428914343	VIT_00s0780g00010	Vitvi10g00212	6-phosphofructokinase 2		0.183002	1.13524	11.8877	1.33555	0.230536	0.54357	-5.80865
470	7	0	CUST_12986_PI428914343	VIT_18s0122g00510	Vitvi18g00037	6-phosphofructokinase, pyrophosphate dependent		0.132595	1.09626	11.6856	0.860331	0.422928	0.711946	-6.3034
143	49	0	CUST_26810_PI428914343	VIT_01s0010g01130	Vitvi01g01362	6-phosphogluconate dehydrogenase		0.431894	1.349	13.3351	2.96047	0.0255352	0.179695	-3.63294
444	13	0	CUST_23770_PI428914343	VIT_11s0016g03100	Vitvi11g00262	6-phosphogluconate dehydrogenase		-0.00660213	-1.00459	14.8401	-0.0623529	0.952325	0.985145	-6.70226
125	7	0	CUST_219_PI428914343	VIT_09s0002g02340	Vitvi09g00195	6-phosphogluconate dehydrogenase		-0.561071	-1.47536	11.7054	-3.49038	0.0131648	0.129452	-2.93584
453	78	0	CUST_16729_PI428914343	VIT_16s0022g01730	Vitvi16g00825	6-phosphogluconate dehydrogenase		-0.582167	-1.4971	9.41606	-3.43278	0.0141188	0.134212	-3.00977
398	22	0	CUST_16542_PI428914343	VIT_16s0013g01670	Vitvi16g00451	6-phosphogluconate dehydrogenase, cytosolic		0.0025867	1.00179	7.83658	0.0469918	0.964058	0.988408	-6.70323
407	71	0	CUST_28170_PI428914343	VIT_00s0262g00110	Vitvi10g02240	6-phosphogluconate dehydrogenase, decarboxylating		0.0480752	1.03388	7.81835	0.87373	0.416147	0.706875	-6.29155
109	53	0	CUST_17340_PI428914343	VIT_16s0098g01200	Vitvi16g01365	6-phosphogluconolactonase		0.225058	1.16882	12.1663	1.43456	0.201836	0.510769	-5.6899
107	84	0	CUST_25690_PI428914343	VIT_01s0011g00250	Vitvi01g00026	6-phosphogluconolactonase		-0.00715884	-1.00497	10.9913	-0.0437201	0.966558	0.989111	-6.7034
352	13	0	CUST_1218_PI428914343	VIT_09s0054g00930	Vitvi09g01401	7-dehydrocholesterol reductase		0.248184	1.18771	13.8705	3.13259	0.0204973	0.16086	-3.40256
9	65	0	CUST_3145_PI428914343	VIT_07s0104g00190	Vitvi07g00147	7S globulin precursor, basic		0.194338	1.1442	7.96542	1.22474	0.266959	0.580309	-5.9361
388	70	0	CUST_3742_PI428914343	VIT_07s0005g04690	Vitvi07g02306	7S globulin precursor, basic		0.0474811	1.03346	7.82689	0.57863	0.584071	0.818293	-6.51712
208	33	0	CUST_18812_PI428914343	VIT_14s0128g00200	Vitvi14g00269	7S globulin precursor, basic		-0.0483048	-1.03405	7.83569	-0.814382	0.446801	0.729114	-6.34294
181	35	0	CUST_760_PI428914343	VIT_09s0002g08460	Vitvi09g00762	8-amino-7-oxononanoate synthase		0.0947165	1.06786	9.44097	0.875467	0.415274	0.706125	-6.29
446	75	0	CUST_13212_PI428914343	VIT_18s0001g02200	Vitvi18g00244	8-oxoguanine-DNA glycosylase (OGG1)		-0.0225351	-1.01574	7.94058	-0.404501	0.69999	0.879088	-6.61163
483	41	0	CUST_25212_PI428914343	VIT_10s0003g03750	Vitvi10g00821	9-cis-epoxycarotenoid dioxygenase 2 (NCED2) (VvNCED2)		-0.800891	-1.74218	10.4611	-3.04579	0.0228875	0.169932	-3.51831
322	69	0	CUST_27928_PI428914343	VIT_00s0227g00130	Vitvi07g01219	A/G-specific adenine glycosylase		0.0669782	1.04752	9.02389	0.478334	0.649488	0.853187	-6.57533
35	57	0	CUST_7495_PI428914343	VIT_05s0094g01680	Vitvi05g01716	A/G-specific adenine glycosylase		-0.0110549	-1.00769	7.97447	-0.171177	0.86976	0.953673	-6.68768
100	12	0	CUST_8639_PI428914343	VIT_04s0023g02370	Vitvi04g01356; Vitvi04g01357	AAA-type ATPase		0.0618761	1.04382	7.78855	1.03202	0.342192	0.651055	-6.1414
215	38	0	CUST_20158_PI428914343	VIT_14s0066g02100	Vitvi14g03044	AAA-type ATPase		0.944755	1.92486	11.2248	3.69371	0.0103261	0.114985	-2.67884
290	50	0	CUST_20157_PI428914343	VIT_14s0066g02090	Vitvi14g03043	AAA-type ATPase		0.612293	1.52869	9.96509	1.7124	0.138103	0.424035	-5.33731
343	66	0	CUST_20155_PI428914343	VIT_14s0066g02070	Vitvi14g01840	AAA-type ATPase		0.546859	1.4609	10.8788	1.18393	0.281591	0.595005	-5.98141
205	57	0	CUST_20154_PI428914343	VIT_14s0066g02060	Vitvi14g03041	AAA-type ATPase		0.538276	1.45224	11.837	1.26113	0.254475	0.567798	-5.89493
384	39	0	CUST_20159_PI428914343	VIT_14s0066g02110	Vitvi14g03045	AAA-type ATPase		0.496631	1.41092	8.89733	1.89956	0.106667	0.371615	-5.0882
216	15	0	CUST_23301_PI428914343	VIT_12s0035g00380	Vitvi12g01979	AAA-type ATPase		0.413172	1.33161	11.4903	3.32494	0.0161168	0.142703	-3.14946
53	82	0	CUST_15894_PI428914343	VIT_17s0000g09320	Vitvi17g00920	AAA-type ATPase		0.222662	1.16688	8.15843	0.834768	0.436091	0.72186	-6.32561
155	67	0	CUST_27648_PI428914343	VIT_00s0198g00170	Vitvi19g01159	AAA-type ATPase		0.136966	1.09959	8.27529	1.93979	0.1009	0.36088	-5.03382
471	72	0	CUST_26965_PI428914343	VIT_01s0010g02870	Vitvi01g02227	AAA-type ATPase		0.134785	1.09793	8.8474	1.28118	0.247818	0.561266	-5.87196
157	67	0	CUST_11135_PI428914343	VIT_02s0012g03040	Vitvi02g00893	AAA-type ATPase		0.12786	1.09267	8.40281	1.84013	0.115793	0.388555	-5.16804
415	68	0	CUST_26966_PI428914343	VIT_01s0010g02880	Vitvi01g01575	AAA-type ATPase		0.116866	1.08438	8.60388	1.43166	0.20263	0.511834	-5.69345
149	57	0	CUST_23297_PI428914343	VIT_12s0035g00330	Vitvi12g02698	AAA-type ATPase		0.108475	1.07809	10.9109	0.354661	0.735081	0.8972	-6.63288
288	78	0	CUST_23299_PI428914343	VIT_12s0035g00350	Vitvi12g01976	AAA-type ATPase		0.0918693	1.06575	12.4558	0.263478	0.801073	0.925213	-6.66478
110	27	0	CUST_27352_PI428914343	VIT_00s0173g00040	Vitvi19g01192; Vitvi19g01193; Vitvi19g01194; Vitvi19g01195; Vitvi19g01196	AAA-type ATPase		0.0830389	1.05925	8.42555	1.17916	0.283348	0.596695	-5.98665
277	17	0	CUST_12388_PI428914343	VIT_19s0176g00020	Vitvi19g01415	AAA-type ATPase		0.0798969	1.05694	11.4676	0.224964	0.829537	0.93884	-6.6755
83	17	0	CUST_957_PI428914343	VIT_09s0070g00810	Vitvi09g01822	AAA-type ATPase		0.0778143	1.05542	7.86734	1.37677	0.218163	0.529409	-5.75973
390	6	0	CUST_27201_PI428914343	VIT_00s0120g00060	Vitvi06g01788	AAA-type ATPase		0.0604122	1.04276	7.99579	1.06652	0.327558	0.637875	-6.10634
266	74	0	CUST_972_PI428914343	VIT_09s0070g01030	Vitvi09g01069	AAA-type ATPase		0.0474786	1.03346	7.859	0.798855	0.455085	0.734124	-6.35591
229	22	0	CUST_24679_PI428914343	VIT_10s0116g00260	Vitvi10g01648	AAA-type ATPase		0.0421968	1.02968	10.6829	0.274166	0.793231	0.922433	-6.66151
497	34	0	CUST_11138_PI428914343	VIT_02s0012g03090	Vitvi02g00896	AAA-type ATPase		0.041985	1.02953	7.86779	0.785731	0.462172	0.739831	-6.36672
448	14	0	CUST_23298_PI428914343	VIT_12s0035g00340	Vitvi12g01975	AAA-type ATPase		0.0416425	1.02928	10.5832	0.128946	0.90165	0.966152	-6.69494
310	17	0	CUST_11136_PI428914343	VIT_02s0012g03050	Vitvi02g01542	AAA-type ATPase		0.0370882	1.02604	8.01385	0.537905	0.610166	0.833073	-6.54197
471	11	0	CUST_11149_PI428914343	VIT_02s0012g03240	Vitvi02g00905	AAA-type ATPase		0.0352602	1.02474	7.86921	0.64396	0.543621	0.796251	-6.47392
371	85	0	CUST_27202_PI428914343	VIT_00s0120g00070	Vitvi06g01789	AAA-type ATPase		0.0283532	1.01985	7.8814	0.525236	0.618416	0.837456	-6.54936
166	69	0	CUST_27200_PI428914343	VIT_00s0120g00030	Vitvi06g01787	AAA-type ATPase		0.027938	1.01955	7.8675	0.495168	0.638242	0.846885	-6.56627
278	21	0	CUST_27794_PI428914343	VIT_00s0213g00020	Vitvi04g02272	AAA-type ATPase		0.0247362	1.01729	8.13516	0.293276	0.779276	0.916113	-6.65536
426	46	0	CUST_27354_PI428914343	VIT_00s0173g00070	Vitvi19g01202; Vitvi19g01203	AAA-type ATPase		0.019241	1.01343	7.89304	0.309016	0.767849	0.911517	-6.64999
396	5	0	CUST_16101_PI428914343	VIT_16s0039g00030	Vitvi16g01575	AAA-type ATPase		0.00375843	1.00261	8.01689	0.0604852	0.95375	0.985356	-6.70239
334	20	0	CUST_958_PI428914343	VIT_09s0070g00820	Vitvi09g01823	AAA-type ATPase		-0.0144182	-1.01004	7.98036	-0.216675	0.835703	0.941157	-6.67759
178	33	0	CUST_8592_PI428914343	VIT_04s0023g01900	Vitvi04g01307	AAA-type ATPase		-0.0406301	-1.02856	10.3341	-0.334302	0.749626	0.903445	-6.64079
137	1	0	CUST_24682_PI428914343	VIT_10s0116g00330	Vitvi10g00127	AAA-type ATPase		-0.0660499	-1.04685	9.8642	-0.435494	0.678565	0.8684	-6.59708
523	34	0	CUST_3322_PI428914343	VIT_07s0005g00200	Vitvi07g00303	AAA-type ATPase		-0.0734079	-1.0522	11.385	-0.573331	0.587428	0.821099	-6.52045
34	16	0	CUST_16290_PI428914343	VIT_16s0039g02110	Vitvi16g00146	AAA-type ATPase		-0.0784367	-1.05587	9.31833	-0.848657	0.428902	0.716673	-6.31361
358	26	0	CUST_17092_PI428914343	VIT_16s0050g01830	Vitvi16g01957	AAA-type ATPase		-0.0821931	-1.05863	10.5379	-0.49811	0.636287	0.84602	-6.56465
378	74	0	CUST_24581_PI428914343	VIT_11s0052g00970	Vitvi11g01243	AAA-type ATPase		-0.0920718	-1.0659	10.4926	-0.763875	0.474146	0.749005	-6.3844
48	60	0	CUST_10266_PI428914343	VIT_03s0017g02320	Vitvi03g01308	AAA-type ATPase		-0.0987725	-1.07086	9.46903	-0.655154	0.53687	0.791328	-6.46612
360	81	0	CUST_18194_PI428914343	VIT_15s0048g02990	Vitvi15g00920	AAA-type ATPase		-0.147168	-1.10739	12.859	-0.724969	0.495993	0.764236	-6.41485
276	50	0	CUST_11568_PI428914343	VIT_19s0014g02080	Vitvi19g00178	AAA-type ATPase		-0.150443	-1.10991	10.1673	-1.55761	0.170771	0.472584	-5.53686
189	36	0	CUST_15146_PI428914343	VIT_17s0000g01550	Vitvi17g00124	AAA-type ATPase		-0.158033	-1.11577	10.7619	-1.58226	0.165113	0.46444	-5.50555
234	54	0	CUST_25872_PI428914343	VIT_01s0011g02220	Vitvi01g00176	AAA-type ATPase		-0.199569	-1.14836	11.0719	-2.48983	0.0475234	0.245521	-4.27682
353	28	0	CUST_17094_PI428914343	VIT_16s0050g01850	Vitvi16g01163	AAA-type ATPase		-0.221571	-1.166	12.0089	-1.2998	0.241774	0.554075	-5.85045
250	79	0	CUST_23847_PI428914343	VIT_11s0016g03900	Vitvi11g00334	AAA-type ATPase		-0.297777	-1.22925	10.3226	-1.8544	0.113534	0.384377	-5.14893
350	57	0	CUST_27793_PI428914343	VIT_00s0213g00010	Vitvi04g02272	AAA-type ATPase family		0.0498605	1.03516	7.904	0.869281	0.418389	0.708331	-6.2955
526	50	0	CUST_20156_PI428914343	VIT_14s0066g02080	Vitvi14g03042	AAA-type ATPase family protein		0.121688	1.08801	8.24017	0.63352	0.549965	0.799191	-6.4811
402	71	0	CUST_3281_PI428914343	VIT_07s0104g01610	Vitvi07g00270	AAA-type ATPase PEX6		-0.139945	-1.10186	9.55939	-1.25661	0.255997	0.569447	-5.90009
284	34	0	CUST_19410_PI428914343	VIT_14s0006g01740	Vitvi14g00992	AAR2 protein		0.0510801	1.03604	9.68242	0.668116	0.529121	0.785885	-6.45693
438	50	0	CUST_7739_PI428914343	VIT_04s0008g02560	Vitvi04g00221	AarF domain containing kinase		0.0616251	1.04364	11.0032	0.523683	0.619431	0.83802	-6.55026
404	22	0	CUST_20589_PI428914343	VIT_13s0067g00720	Vitvi13g00036	AarF domain containing kinase		0.0094331	1.00656	9.18752	0.131277	0.899884	0.965633	-6.69459
270	27	0	CUST_3945_PI428914343	VIT_07s0095g00800	Vitvi07g02418	AarF domain containing kinase		-0.0291837	-1.02043	8.0327	-0.393359	0.707768	0.883463	-6.61661
54	16	0	CUST_21116_PI428914343	VIT_13s0019g04130	Vitvi13g00589	AarF domain containing kinase		-0.0840275	-1.05997	12.0559	-0.527734	0.616784	0.836925	-6.54792
415	3	0	CUST_3541_PI428914343	VIT_07s0005g02430	Vitvi07g00510	AarF domain containing kinase		-0.10065	-1.07226	9.78073	-0.859783	0.423207	0.712162	-6.30388
403	64	0	CUST_7757_PI428914343	VIT_04s0008g02740	Vitvi04g00239	AarF domain containing kinase		-0.109024	-1.0785	12.6642	-0.807064	0.450691	0.731412	-6.34908
174	71	0	CUST_6871_PI428914343	VIT_05s0051g01080	Vitvi05g02032	AarF domain containing kinase		-0.147136	-1.10737	8.33895	-2.23432	0.0672598	0.293463	-4.63016
438	80	0	CUST_15978_PI428914343	VIT_17s0000g10260	Vitvi17g01592	AarF domain containing kinase		-0.215825	-1.16137	12.5749	-2.28572	0.0626939	0.283419	-4.55914
238	7	0	CUST_22859_PI428914343	VIT_12s0057g01150	Vitvi12g02501	AarF domain containing kinase		-0.257389	-1.19531	9.75507	-2.07566	0.0836475	0.327276	-4.84857
451	54	0	CUST_10270_PI428914343	VIT_03s0017g02360	Vitvi03g01314	AarF domain containing kinase		-0.343462	-1.2688	12.2758	-3.86403	0.00846689	0.104917	-2.46848
482	39	0	CUST_22858_PI428914343	VIT_12s0057g01140	Vitvi12g02500	AarF domain containing kinase		-0.36376	-1.28678	10.3138	-2.18572	0.0718954	0.303709	-4.69723
99	84	0	CUST_22860_PI428914343	VIT_12s0057g01160	Vitvi12g02502	AarF domain containing kinase		-0.386344	-1.30708	10.7999	-1.95062	0.0994021	0.358594	-5.01914
236	13	0	CUST_6877_PI428914343	VIT_05s0136g00140	Vitvi05g01038	AarF domain containing kinase		-0.457574	-1.37323	13.2634	-6.10404	0.000910732	0.0393074	-0.12247
500	9	0	CUST_12769_PI428914343	VIT_18s0001g01620	Vitvi18g01512	AarF domain containing kinase 1		-0.389888	-1.31029	9.74943	-2.8598	0.0290942	0.192517	-3.76918
346	30	0	CUST_20752_PI428914343	VIT_13s0067g03210	Vitvi13g00193	AarF domain containing kinase 1		-0.411326	-1.32991	12.6129	-2.36103	0.0565777	0.268341	-4.45497
434	1	0	CUST_27704_PI428914343	VIT_00s0203g00100	Vitvi10g00336	AarF domain-containing kinase ABC1		-0.0260178	-1.0182	7.93161	-0.3836	0.714613	0.886808	-6.62086
281	60	0	CUST_27335_PI428914343	VIT_00s0163g00020	Vitvi08g02436	AarF domain-containing kinase ABC1		-0.0557754	-1.03942	8.03135	-0.908785	0.398794	0.693567	-6.25989
245	30	0	CUST_22295_PI428914343	VIT_12s0028g02730	Vitvi12g00240	AarF domain-containing kinase ABC1		-0.167676	-1.12325	8.37951	-1.44102	0.200082	0.508895	-5.68201
67	7	0	CUST_8183_PI428914343	VIT_04s0008g07310	Vitvi04g00661	AarF domain-containing kinase ABC1		-0.184046	-1.13607	9.6396	-1.73689	0.133521	0.417067	-5.30514
360	4	0	CUST_15253_PI428914343	VIT_17s0000g02680	Vitvi17g00234	ABA glucosidase		-0.0537052	-1.03793	10.9846	-0.176395	0.865837	0.952356	-6.68664
402	60	0	CUST_4642_PI428914343	VIT_06s0004g01440	Vitvi06g00148	ABA glucosidase		-0.347955	-1.27276	10.1122	-0.794797	0.457268	0.735775	-6.35927
422	63	0	CUST_4641_PI428914343	VIT_06s0004g01430	Vitvi06g00143; Vitvi06g00145	ABA glucosidase		-0.4305	-1.3477	11.4762	-0.831277	0.437912	0.722862	-6.3286
108	64	0	CUST_12130_PI428914343	VIT_19s0015g00640	Vitvi19g00692	ABA hypersensitive germination (AHG)2		0.129658	1.09403	9.23826	1.04517	0.336554	0.645067	-6.12813
234	45	0	CUST_20513_PI428914343	VIT_13s0019g01010	Vitvi13g01545	ABA2 (ABA deficient 2)		-0.150645	-1.11007	13.3503	-1.06732	0.327225	0.637416	-6.10551
459	70	0	CUST_13793_PI428914343	VIT_18s0001g10450	Vitvi18g00784	ABA-responsive element-binding protein 2 (AREB2), Basic Leucine Zipper Transcription Factor (VvbZIP45)		0.21701	1.16232	12.225	1.13644	0.299482	0.612236	-6.03295
231	47	0	CUST_27288_PI428914343	VIT_00s0144g00230	Vitvi16g01751	ABA-responsive element-binding protein 3 (AREB3)		-0.855012	-1.80877	10.4457	-1.64349	0.151826	0.444269	-5.42699
33	23	0	CUST_21485_PI428914343	VIT_13s0175g00120	Vitvi13g01083	ABA-responsive element-binding protein 3 (AREB3) (VvABF-3), Basic Leucine Zipper Transcription Factor (VvbZIP34)		0.118266	1.08543	12.5575	1.38617	0.21543	0.526143	-5.74848
78	76	0	CUST_5449_PI428914343	VIT_06s0009g01790	Vitvi06g01073	ABA-responsive element-binding protein 3 (AREB3) (VvABF-4), Basic Leucine Zipper Transcription Factor (VvbZIP18)		0.172824	1.12726	9.70902	1.38501	0.215765	0.526569	-5.74987
426	22	0	CUST_8282_PI428914343	VIT_04s0069g01150	Vitvi04g01992	ABA-responsive element-binding protein 3 (AREB3), Basic Leucine Zipper Transcription Factor (VvbZIP11)		-0.0192263	-1.01342	9.8834	-0.182031	0.861604	0.950286	-6.68548
168	47	0	CUST_23057_PI428914343	VIT_12s0034g00110	Vitvi12g02596	ABA-responsive element-binding protein 3 (AREB3), Basic Leucine Zipper Transcription Factor (VvbZIP31)		-0.498088	-1.41234	9.69127	-2.64967	0.0383674	0.221777	-4.05644
397	54	0	CUST_14221_PI428914343	VIT_18s0001g14890	Vitvi18g01165	ABA-responsive element-binding protein 3 (AREB3), Basic Leucine Zipper Transcription Factor (VvbZIP49)		-0.0444699	-1.0313	8.14202	-0.503103	0.632977	0.844718	-6.56189
84	76	0	CUST_9467_PI428914343	VIT_03s0063g00310	Vitvi03g01574	ABA-responsive element-binding protein ABF4 (VvABF-8), Basic Leucine Zipper Transcription Factor (VvbZIP08)		0.0240959	1.01684	11.6793	0.232224	0.824149	0.936418	-6.6736
46	30	0	CUST_2298_PI428914343	VIT_08s0007g02530	Vitvi08g02251	ABA-responsive protein (HVA22) HVA22J		0.0344064	1.02414	8.0333	0.54498	0.605585	0.83059	-6.53777
455	39	0	CUST_14146_PI428914343	VIT_18s0001g14100	Vitvi18g01105	ABA-responsive protein (HVA22)HVA22H		-0.0494307	-1.03486	12.1491	-0.433696	0.679799	0.868755	-6.59795
513	12	0	CUST_9126_PI428914343	VIT_03s0038g01370	Vitvi03g00079	ABA-responsive protein (HVA22)HVA22H		-0.079772	-1.05685	7.8045	-1.13172	0.301311	0.614247	-6.038
253	32	0	CUST_15576_PI428914343	VIT_17s0000g05990	Vitvi17g00577	ABA-responsive protein (HVA22a)		0.0354561	1.02488	12.8011	0.294591	0.778319	0.915707	-6.65492
75	67	0	CUST_9024_PI428914343	VIT_03s0038g01600	Vitvi03g01769	ABA-responsive protein (HVA22a)		0.0961893	1.06895	8.02627	1.65947	0.148531	0.439325	-5.40631
446	73	0	CUST_13537_PI428914343	VIT_18s0001g07780	Vitvi18g00543	ABA-responsive protein (HVA22a)		-0.0329585	-1.02311	9.76801	-0.310236	0.766965	0.911183	-6.64956
427	62	0	CUST_9025_PI428914343	VIT_03s0038g01650	Vitvi03g01770	ABA-responsive protein (HVA22a)		-0.0347102	-1.02435	7.97564	-0.456534	0.664204	0.860847	-6.58664
440	27	0	CUST_26648_PI428914343	VIT_01s0026g02190	Vitvi01g00979	ABA-responsive protein (HVA22c)		-0.0132749	-1.00924	9.45749	-0.0531903	0.959322	0.986786	-6.70287
385	82	0	CUST_22069_PI428914343	VIT_12s0142g00440	Vitvi12g00015	ABA-responsive protein HVA22F		-0.348637	-1.27336	9.00866	-2.34373	0.0579248	0.271565	-4.4789
499	77	0	CUST_8540_PI428914343	VIT_04s0023g01370	Vitvi04g02099	ABA-responsive protein HVA22K		-0.158221	-1.11591	10.4404	-2.13294	0.0773036	0.314852	-4.76991
444	64	0	CUST_24539_PI428914343	VIT_11s0052g00540	Vitvi11g01198	ABC protein 3 ATNAP3 non-intrinsic		0.652472	1.57186	11.536	4.67212	0.00350369	0.0683925	-1.53356
522	12	0	CUST_10214_PI428914343	VIT_03s0017g01750	Vitvi03g01236	ABC protein 6 non-intrinsic		-0.184385	-1.13633	8.11953	-2.58111	0.0420414	0.231024	-4.15082
381	75	0	CUST_10984_PI428914343	VIT_02s0012g01050	Vitvi02g00674	ABC protein 6 non-intrinsic		-0.566319	-1.48074	10.8281	-4.9447	0.00265733	0.0604941	-1.24162
518	19	0	CUST_2894_PI428914343	VIT_08s0007g08730	Vitvi08g01929	ABC Transporter (VvAOH1 - VvABCA1)		0.417294	1.33542	10.4034	2.38655	0.0546495	0.263593	-4.41966
420	74	0	CUST_15563_PI428914343	VIT_17s0000g05860	Vitvi17g00563	ABC Transporter (VvATH1 - VvABCA2)		-0.168479	-1.12387	12.0357	-1.07016	0.326046	0.636052	-6.1026
256	21	0	CUST_15562_PI428914343	VIT_17s0000g05850	Vitvi17g00561	ABC Transporter (VvATH2 - VvABCA3)		-0.0496664	-1.03503	12.2018	-0.23435	0.822572	0.935976	-6.67304
268	54	0	CUST_5311_PI428914343	VIT_06s0004g08350	Vitvi06g00831	ABC Transporter (VvATM1 - VvABCB20)		-0.227692	-1.17096	10.75	-2.37478	0.0555301	0.265636	-4.43595
55	61	0	CUST_14333_PI428914343	VIT_18s0166g00320	Vitvi18g01295	ABC Transporter (VvGCN1 - VvABCF1)		0.0430709	1.0303	9.97682	0.301534	0.773272	0.913477	-6.65257
104	56	0	CUST_10495_PI428914343	VIT_02s0025g02160	Vitvi02g00189	ABC Transporter (VvGCN2 - VvABCF2)		0.130394	1.09459	10.6796	0.698977	0.510962	0.7748	-6.43445
332	75	0	CUST_4307_PI428914343	VIT_07s0031g01640	Vitvi07g01840	ABC Transporter (VvGCN3 - VvABCF3)		-0.0986075	-1.07074	15.4889	-0.793727	0.457845	0.736431	-6.36015
362	18	0	CUST_5657_PI428914343	VIT_06s0061g00410	Vitvi06g01313	ABC Transporter (VvGCN4 - VvABCF4)		0.0497852	1.03511	13.7395	0.74975	0.481999	0.754769	-6.39561
93	47	0	CUST_14354_PI428914343	VIT_18s0076g00380	Vitvi18g01297	ABC Transporter (VvGCN5 - VvABCF5)		-0.112084	-1.08079	11.2944	-1.12702	0.303144	0.616437	-6.04301
186	20	0	CUST_25099_PI428914343	VIT_10s0003g02540	Vitvi10g00702	ABC Transporter (VvMDR11 - VvABCB11)		-0.0425622	-1.02994	9.65233	-0.560936	0.595327	0.825155	-6.52812
398	19	0	CUST_4898_PI428914343	VIT_06s0004g04100	Vitvi06g00409	ABC Transporter (VvMDR13 - VvABCB13)		0.0272682	1.01908	9.23104	0.188161	0.857007	0.949011	-6.68418
337	14	0	CUST_3564_PI428914343	VIT_07s0005g02660	Vitvi07g00534	ABC Transporter (VvMDR14 - VvABCB14)		0.291637	1.22403	10.319	3.3846	0.0149756	0.137735	-3.07198
297	76	0	CUST_20179_PI428914343	VIT_14s0066g02320	Vitvi14g01865	ABC Transporter (VvMDR15 - VvABCB15)		0.167012	1.12273	9.49707	0.503845	0.632486	0.844456	-6.56148
85	41	0	CUST_19690_PI428914343	VIT_14s0068g00210	Vitvi14g02934; Vitvi14g02935	ABC Transporter (VvMDR16 - VvABCB16)		-0.00730106	-1.00507	8.04649	-0.0880174	0.932752	0.976842	-6.70004
307	56	0	CUST_2543_PI428914343	VIT_08s0007g05060	Vitvi08g01627	ABC Transporter (VvMDR17 - VvABCB17)		-0.0490739	-1.0346	12.5655	-0.308293	0.768372	0.91157	-6.65024
464	84	0	CUST_14200_PI428914343	VIT_18s0001g14660	Vitvi18g01148	ABC Transporter (VvMDR3 - VvABCB3)		-0.446804	-1.36302	11.7579	-1.95714	0.0985108	0.357354	-5.01029
173	68	0	CUST_20255_PI428914343	VIT_14s0108g00430	Vitvi14g01928	ABC Transporter (VvMDR4 - VvABCB4)		0.65049	1.5697	11.3398	1.7571	0.129852	0.411103	-5.27847
109	66	0	CUST_11036_PI428914343	VIT_02s0012g01660	Vitvi02g00726	ABC Transporter (VvMDR5 - VvABCB5)		-0.341766	-1.26731	12.4731	-2.55727	0.0434056	0.235125	-4.18371
395	64	0	CUST_11869_PI428914343	VIT_19s0014g05420	Vitvi19g00429	ABC Transporter (VvMDR6 - VvABCB6)		-0.0677111	-1.04805	7.93535	-1.08989	0.317939	0.628786	-6.08214
322	78	0	CUST_23776_PI428914343	VIT_11s0016g03160	Vitvi11g00269	ABC Transporter (VvMDR7 - VvABCB7)		-0.180707	-1.13344	8.54994	-1.57696	0.166316	0.465761	-5.51231
527	73	0	CUST_20813_PI428914343	VIT_13s0019g00310	Vitvi13g00252	ABC Transporter (VvMDR8 - VvABCB8)		-0.00992374	-1.0069	10.0901	-0.116663	0.910967	0.969619	-6.69667
320	76	0	CUST_69_PI428914343	VIT_09s0002g00750	Vitvi09g00053	ABC Transporter (VvMDR9 - VvABCB9)		0.0529502	1.03738	7.8074	0.936453	0.38549	0.684267	-6.23424
198	40	0	CUST_26924_PI428914343	VIT_01s0010g02440	Vitvi01g01536	ABC Transporter (VvMRP1 - VvABCC1)		-0.133514	-1.09696	9.30892	-1.0862	0.319445	0.630406	-6.086
36	32	0	CUST_17712_PI428914343	VIT_15s0021g00220	Vitvi15g00424	ABC Transporter (VvMRP10 - VvABCC10)		-0.550585	-1.46468	9.56438	-3.49369	0.0131122	0.129279	-2.93161
195	10	0	CUST_10372_PI428914343	VIT_02s0025g00900	Vitvi02g00080	ABC Transporter (VvMRP11 - VvABCC11)		0.0484117	1.03413	11.0398	0.446494	0.671038	0.864605	-6.59168
260	52	0	CUST_10375_PI428914343	VIT_02s0025g00930	Vitvi02g01331	ABC Transporter (VvMRP12 - VvABCC12)		-0.32285	-1.2508	9.57368	-4.86664	0.00287331	0.0627879	-1.32404
109	69	0	CUST_10377_PI428914343	VIT_02s0025g00950	Vitvi02g00082	ABC Transporter (VvMRP13 - VvABCC13)		-0.308552	-1.23846	9.57251	-2.36873	0.0559886	0.266757	-4.44432
84	85	0	CUST_10379_PI428914343	VIT_02s0025g00970	Vitvi02g00083	ABC Transporter (VvMRP14 - VvABCC14)		-0.0810727	-1.0578	9.04652	-1.03038	0.342901	0.651711	-6.14304
130	57	0	CUST_10381_PI428914343	VIT_02s0025g00990	Vitvi02g00086	ABC Transporter (VvMRP16 - VvABCC16)		-0.136971	-1.09959	9.56238	-1.38507	0.215748	0.526569	-5.7498
503	53	0	CUST_25272_PI428914343	VIT_10s0003g04390	Vitvi10g00886	ABC Transporter (VvMRP17 - VvABCC17)		0.241954	1.18259	12.6964	3.47318	0.013442	0.130561	-2.95786
349	25	0	CUST_25276_PI428914343	VIT_10s0003g04460	Vitvi10g00887	ABC Transporter (VvMRP19 - VvABCC19)		0.0350911	1.02462	8.11511	0.509236	0.628923	0.843223	-6.55847
472	72	0	CUST_12072_PI428914343	VIT_19s0015g00010	Vitvi19g00633	ABC Transporter (VvMRP2 - VvABCC2)		0.0182647	1.01274	12.5743	0.0578909	0.955732	0.985971	-6.70257
104	41	0	CUST_25277_PI428914343	VIT_10s0003g04470	Vitvi10g00888	ABC Transporter (VvMRP20 - VvABCC20)		0.31506	1.24406	11.9808	4.0753	0.0066598	0.0934717	-2.21393
430	17	0	CUST_3328_PI428914343	VIT_07s0005g00260	Vitvi07g00311	ABC Transporter (VvMRP21 - VvABCC21)		0.350773	1.27524	12.7016	4.53908	0.00402496	0.072758	-1.68029
74	73	0	CUST_3722_PI428914343	VIT_07s0005g04460	Vitvi07g02301	ABC Transporter (VvMRP22 - VvABCC22)		-0.0103865	-1.00723	8.06147	-0.144003	0.890254	0.962326	-6.69258
499	33	0	CUST_17137_PI428914343	VIT_16s0050g02280	Vitvi16g01188	ABC Transporter (VvMRP25 - VvABCC25)		-0.0553572	-1.03912	7.85578	-0.999211	0.356597	0.660742	-6.174
295	17	0	CUST_12071_PI428914343	VIT_19s0090g01870	Vitvi19g00631	ABC Transporter (VvMRP26 - VvABCC26)		0.374683	1.29655	11.0545	2.98755	0.0246606	0.176628	-3.59647
180	64	0	CUST_12073_PI428914343	VIT_19s0015g00020	Vitvi19g00636	ABC Transporter (VvMRP3 - VvABCC3)		0.00654996	1.00455	11.3881	0.0381588	0.97081	0.989693	-6.70366
210	22	0	CUST_12075_PI428914343	VIT_19s0015g00040	Vitvi19g02051	ABC Transporter (VvMRP4 - VvABCC4)		0.00978959	1.00681	12.8297	0.0443454	0.966081	0.989021	-6.70337
53	9	0	CUST_12076_PI428914343	VIT_19s0015g00050	Vitvi19g00641	ABC Transporter (VvMRP5 - VvABCC5)		-0.0603919	-1.04275	12.0729	-0.26411	0.800609	0.925157	-6.66459
62	20	0	CUST_991_PI428914343	VIT_09s0018g00310	Vitvi09g01129	ABC Transporter (VvMRP7 - VvABCC7)		0.191111	1.14164	8.5236	2.01134	0.0914071	0.343032	-4.93653
485	10	0	CUST_228_PI428914343	VIT_09s0002g02430	Vitvi09g00204; Vitvi09g00205	ABC Transporter (VvMRP8 - VvABCC8)		-0.287704	-1.2207	12.6888	-1.39772	0.21211	0.52356	-5.73458
496	50	0	CUST_229_PI428914343	VIT_09s0002g02440	Vitvi09g00206	ABC Transporter (VvMRP9 - VvABCC9)		-0.968233	-1.95644	11.3394	-5.13894	0.00219543	0.0555377	-1.04056
106	63	0	CUST_7339_PI428914343	VIT_05s0102g01210	Vitvi05g01547	ABC Transporter (VvNAP1 - VvABCI1)		-0.0917257	-1.06564	11.8375	-0.692296	0.514858	0.776642	-6.43939
113	55	0	CUST_24842_PI428914343	VIT_10s0116g01910	Vitvi10g00111	ABC Transporter (VvNAP2 - VvABCI2)		-0.496278	-1.41057	13.8695	-3.48274	0.0132872	0.129873	-2.94562
529	42	0	CUST_10985_PI428914343	VIT_02s0012g01060	Vitvi02g00674	ABC Transporter (VvNAP3 - VvABCI3)		-0.126824	-1.09189	8.62408	-1.39905	0.211732	0.523054	-5.73299
531	44	0	CUST_6341_PI428914343	VIT_05s0020g02460	Vitvi05g00401	ABC Transporter (VvNAP4 - VvABCI4)		-0.0946962	-1.06784	8.44752	-1.31929	0.235588	0.548365	-5.82774
80	73	0	CUST_8439_PI428914343	VIT_04s0023g00290	Vitvi04g01142	ABC Transporter (VvNAP5 - VvABCI5)		-0.125661	-1.09101	9.05485	-1.03428	0.341217	0.649947	-6.13912
402	15	0	CUST_18607_PI428914343	VIT_14s0060g00720	Vitvi14g00062	ABC Transporter (VvNAP6 - VvABCI6)		0.0761823	1.05422	12.596	0.942327	0.382711	0.68263	-6.22873
218	23	0	CUST_23911_PI428914343	VIT_11s0016g04540	Vitvi11g00398	ABC Transporter (VvPDR1 - VvABCG31)		-0.572568	-1.48717	12.1904	-2.71227	0.0353116	0.213381	-3.97052
253	54	0	CUST_508_PI428914343	VIT_09s0002g05400	Vitvi09g00462; Vitvi09g00463	ABC Transporter (VvPDR10 - VvABCG40)		0.383203	1.30423	11.9496	1.69227	0.141982	0.429891	-5.36364
511	62	0	CUST_509_PI428914343	VIT_09s0002g05410	Vitvi09g00464	ABC Transporter (VvPDR11 - VvABCG41)		0.803803	1.7457	8.19411	4.15929	0.00606496	0.0888829	-2.11472
262	75	0	CUST_516_PI428914343	VIT_09s0002g05490	Vitvi09g00470	ABC Transporter (VvPDR12 - VvABCG42)		0.352468	1.27674	11.9072	1.51358	0.181331	0.486321	-5.59225
351	36	0	CUST_518_PI428914343	VIT_09s0002g05530	Vitvi09g00473	ABC Transporter (VvPDR13 - VvABCG43)		1.20114	2.29922	9.90335	11.2023	3.2091e-05	0.0198469	3.10901
299	40	0	CUST_521_PI428914343	VIT_09s0002g05560	Vitvi09g00476	ABC Transporter (VvPDR14 - VvABCG44)		0.232995	1.17527	13.5274	1.48217	0.189238	0.49581	-5.63135
16	39	0	CUST_522_PI428914343	VIT_09s0002g05570	Vitvi09g00477	ABC Transporter (VvPDR15 - VvABCG45)		2.91682	7.55178	9.27981	7.82353	0.000240471	0.0280214	1.22587
26	48	0	CUST_524_PI428914343	VIT_09s0002g05590	Vitvi09g00478	ABC Transporter (VvPDR16 - VvABCG46)		2.6321	6.19929	9.09181	7.50435	0.000301975	0.0296593	0.999843
281	12	0	CUST_6170_PI428914343	VIT_05s0020g00680	Vitvi05g00243	ABC Transporter (VvPDR17 - VvABCG47)		0.0676244	1.04799	8.06686	0.89625	0.404935	0.698304	-6.27132
283	68	0	CUST_23915_PI428914343	VIT_11s0016g04580	Vitvi11g00402	ABC Transporter (VvPDR2 - VvABCG32)		-0.463467	-1.37885	10.5032	-3.49186	0.0131413	0.129441	-2.93395
87	17	0	CUST_5761_PI428914343	VIT_06s0061g01490	Vitvi06g01950	ABC Transporter (VvPDR20 - VvABCG50)		0.298266	1.22967	13.2972	1.12603	0.303532	0.616662	-6.04407
377	74	0	CUST_5760_PI428914343	VIT_06s0061g01480	Vitvi06g01949	ABC Transporter (VvPDR21 - VvABCG51)		0.301458	1.23239	13.3537	1.30193	0.24109	0.554061	-5.84797
137	35	0	CUST_5759_PI428914343	VIT_06s0061g01470	Vitvi06g01421; Vitvi06g01422; Vitvi06g01423	ABC Transporter (VvPDR22 - VvABCG52)		0.069767	1.04955	8.9299	0.46105	0.661142	0.859133	-6.58434
205	74	0	CUST_2413_PI428914343	VIT_08s0007g03710	Vitvi08g01493	ABC Transporter (VvPDR23 - VvABCG53)		-0.0558967	-1.03951	9.66604	-0.60394	0.56819	0.808966	-6.50087
19	48	0	CUST_21287_PI428914343	VIT_13s0074g00660	Vitvi13g00779	ABC Transporter (VvPDR24 - VvABCG54)		-0.406648	-1.3256	11.3314	-0.946134	0.380918	0.681619	-6.22514
422	54	0	CUST_21289_PI428914343	VIT_13s0074g00680	Vitvi13g00783	ABC Transporter (VvPDR25 - VvABCG55)		-0.455272	-1.37104	11.6562	-1.26188	0.254223	0.567509	-5.89408
116	24	0	CUST_21290_PI428914343	VIT_13s0074g00690	Vitvi13g00784	ABC Transporter (VvPDR26 - VvABCG56)		-0.0869906	-1.06215	8.13422	-0.798989	0.455013	0.734124	-6.3558
281	79	0	CUST_21291_PI428914343	VIT_13s0074g00700	Vitvi13g00786	ABC Transporter (VvPDR27 - VvABCG57)		-0.544407	-1.45842	9.45669	-1.25082	0.257958	0.571727	-5.90667
382	81	0	CUST_7904_PI428914343	VIT_04s0008g04230	Vitvi04g00365	ABC Transporter (VvPDR28 - VvABCG58)		-0.245348	-1.18538	7.98909	-2.28019	0.0631686	0.28443	-4.56678
387	70	0	CUST_335_PI428914343	VIT_09s0002g03550	Vitvi09g00294	ABC Transporter (VvPDR3 - VvABCG33)		0.0772321	1.05499	8.13606	0.972095	0.368864	0.670864	-6.20037
104	42	0	CUST_7960_PI428914343	VIT_04s0008g04840	Vitvi04g00426	ABC Transporter (VvPDR32 - VvABCG62)		-0.0882681	-1.06309	7.92211	-1.02505	0.345214	0.652518	-6.14839
23	30	0	CUST_5776_PI428914343	VIT_06s0080g00040	Vitvi06g01447; Vitvi06g01448	ABC Transporter (VvPDR33 - VvABCG63)		0.00265132	1.00184	8.24042	0.0217301	0.983374	0.99385	-6.70422
99	85	0	CUST_336_PI428914343	VIT_09s0002g03560	Vitvi09g00294	ABC Transporter (VvPDR4 - VvABCG34)		0.186505	1.138	10.2861	1.10733	0.310917	0.622985	-6.06387
256	44	0	CUST_343_PI428914343	VIT_09s0002g03630	Vitvi09g00302	ABC Transporter (VvPDR6 - VvABCG36)		-0.0557955	-1.03943	8.25931	-0.715043	0.501674	0.768329	-6.42241
121	21	0	CUST_344_PI428914343	VIT_09s0002g03640	Vitvi09g00303	ABC Transporter (VvPDR7 - VvABCG37)		0.817287	1.76209	14.0275	5.16019	0.00215068	0.0551411	-1.0189
273	20	0	CUST_505_PI428914343	VIT_09s0002g05370	Vitvi09g00460	ABC Transporter (VvPDR9 - VvABCG39)		0.121545	1.0879	13.0327	0.658958	0.534589	0.789937	-6.46344
485	18	0	CUST_12711_PI428914343	VIT_19s0085g01190	Vitvi19g01774	ABC Transporter (VvPMP1 - VvABCD1)		-0.00646227	-1.00449	10.5804	-0.0397515	0.969592	0.989523	-6.70359
206	21	0	CUST_11351_PI428914343	VIT_02s0087g00770	Vitvi02g01669	ABC Transporter (VvRLI1 - VvABCE1)		-0.106317	-1.07648	12.418	-1.01444	0.349852	0.656218	-6.15896
150	75	0	CUST_20282_PI428914343	VIT_14s0108g00710	Vitvi14g01953	ABC Transporter (VvSMC1)		0.239757	1.18079	8.26682	0.868889	0.418587	0.708554	-6.29585
89	42	0	CUST_16593_PI428914343	VIT_16s0022g00060	Vitvi16g00627	ABC Transporter (VvSMC2)		0.28261	1.21639	8.40641	0.791265	0.459174	0.737435	-6.36218
112	53	0	CUST_3633_PI428914343	VIT_07s0005g03440	Vitvi07g00607	ABC Transporter (VvSMC3)		0.248916	1.18831	11.2183	2.66578	0.0375548	0.219274	-4.03431
213	82	0	CUST_28351_PI428914343	VIT_00s0291g00100	Vitvi01g00650	ABC Transporter (VvTAP1 - VvABCB21)		-0.289044	-1.22183	10.7939	-2.56238	0.0431091	0.234234	-4.17666
177	7	0	CUST_15492_PI428914343	VIT_17s0000g05120	Vitvi17g00485	ABC Transporter (VvTAP2 - VvABCB22)		0.00588697	1.00409	12.3569	0.0875388	0.933116	0.976935	-6.70009
436	5	0	CUST_16833_PI428914343	VIT_16s0100g00350	Vitvi16g00936	ABC Transporter (VvTAP3 - VvABCB23)		-0.229506	-1.17243	12.1016	-1.45062	0.197504	0.506521	-5.67026
354	39	0	CUST_20009_PI428914343	VIT_14s0066g00550	Vitvi14g01696	ABC Transporter (VvTAP4 - VvABCB24)		-0.287735	-1.22072	10.3983	-1.76539	0.128376	0.408426	-5.26752
368	63	0	CUST_14310_PI428914343	VIT_18s0166g00080	Vitvi18g01264	ABC Transporter (VvWBC1 - VvABCG1)		0.0363819	1.02554	9.42156	0.25528	0.807106	0.927897	-6.6672
60	74	0	CUST_11682_PI428914343	VIT_19s0014g03280	Vitvi19g00269	ABC Transporter (VvWBC10 - VvABCG10)		0.000793378	1.00055	7.82597	0.0140187	0.989273	0.995654	-6.70438
376	84	0	CUST_10171_PI428914343	VIT_03s0017g01280	Vitvi03g01833	ABC Transporter (VvWBC12 - VvABCG12)		0.0971715	1.06967	8.57635	0.641247	0.545265	0.797047	-6.4758
436	69	0	CUST_21161_PI428914343	VIT_13s0019g04600	Vitvi13g00638	ABC Transporter (VvWBC15 - VvABCG15)		0.307586	1.23764	9.99109	2.26763	0.0642632	0.286939	-4.58415
113	61	0	CUST_4393_PI428914343	VIT_07s0031g02550	Vitvi07g01921	ABC Transporter (VvWBC17 - VvABCG17)		-0.168888	-1.12419	13.4626	-1.29075	0.244695	0.557965	-5.86093
445	12	0	CUST_1513_PI428914343	VIT_08s0032g00790	Vitvi08g00222	ABC Transporter (VvWBC18 - VvABCG18)		-0.266566	-1.20294	9.86318	-1.74363	0.132286	0.415227	-5.29625
127	74	0	CUST_16148_PI428914343	VIT_16s0039g00010	Vitvi16g00002	ABC Transporter (VvWBC19 - VvABCG19)		-0.291654	-1.22404	12.654	-2.90897	0.027293	0.186231	-3.7025
94	76	0	CUST_29097_PI428914343	VIT_00s0625g00020	Vitvi07g03053	ABC Transporter (VvWBC2 - VvABCG2)		0.940585	1.91931	11.0952	4.69398	0.00342558	0.0676299	-1.50973
111	19	0	CUST_4739_PI428914343	VIT_06s0004g02490	Vitvi06g00242	ABC Transporter (VvWBC20 - VvABCG20)		0.0399314	1.02806	8.35257	0.499928	0.635081	0.845428	-6.56365
50	46	0	CUST_2001_PI428914343	VIT_08s0040g02840	Vitvi08g01112	ABC Transporter (VvWBC21 - VvABCG21)		-0.661874	-1.58214	9.4607	-4.20848	0.00574441	0.0866031	-2.05715
424	72	0	CUST_1891_PI428914343	VIT_08s0040g01620	Vitvi08g01013	ABC Transporter (VvWBC22 - VvABCG22)		-0.0771013	-1.0549	7.91255	-1.27187	0.250889	0.563884	-5.88265
23	64	0	CUST_17074_PI428914343	VIT_16s0050g01620	Vitvi16g01144	ABC Transporter (VvWBC23 - VvABCG23)		-0.174308	-1.12842	10.7014	-0.552324	0.600851	0.828317	-6.53336
469	71	0	CUST_5651_PI428914343	VIT_06s0061g00350	Vitvi06g01306	ABC Transporter (VvWBC24 - VvABCG24)		0.174286	1.12841	10.5226	1.25938	0.255063	0.568529	-5.89693
102	12	0	CUST_5642_PI428914343	VIT_06s0061g00260	Vitvi06g01293	ABC Transporter (VvWBC25 - VvABCG25)		0.907013	1.87516	8.80973	1.61003	0.158956	0.454902	-5.47007
327	6	0	CUST_5639_PI428914343	VIT_06s0061g00230	Vitvi06g01288	ABC Transporter (VvWBC26 - VvABCG26)		-0.329159	-1.25628	11.4039	-2.42749	0.0516985	0.255966	-4.36302
509	70	0	CUST_20785_PI428914343	VIT_13s0067g03750	Vitvi13g00221	ABC Transporter (VvWBC27 - VvABCG27)		0.258123	1.19592	7.99845	2.93583	0.0263605	0.182851	-3.66619
41	71	0	CUST_14535_PI428914343	VIT_18s0072g01220	Vitvi18g01703	ABC Transporter (VvWBC28 - VvABCG28)		0.123335	1.08925	8.42889	0.947283	0.380378	0.681149	-6.22405
425	43	0	CUST_11357_PI428914343	VIT_02s0087g00840	Vitvi02g01279	ABC Transporter (VvWBC29 - VvABCG29)		0.475533	1.39043	9.96653	7.1616	0.000389195	0.031714	0.745568
253	71	0	CUST_29353_PI428914343	VIT_00s0989g00010	Vitvi07g03112	ABC Transporter (VvWBC4 - VvABCG4)		-0.0530499	-1.03746	7.84314	-0.891171	0.407443	0.699809	-6.27592
482	72	0	CUST_4002_PI428914343	VIT_07s0191g00010	Vitvi07g02605	ABC Transporter (VvWBC5 - VvABCG5)		0.691136	1.61455	9.61838	3.73246	0.00986624	0.112156	-2.63058
356	51	0	CUST_15206_PI428914343	VIT_17s0000g02200	Vitvi17g00187	ABC Transporter (VvWBC6 - VvABCG6)		-0.295307	-1.22715	8.0567	-4.33811	0.00498706	0.0809105	-1.90729
36	81	0	CUST_26110_PI428914343	VIT_01s0011g04670	Vitvi01g00390	ABC Transporter (VvWBC7 - VvABCG7)		-0.105046	-1.07553	10.3955	-0.792778	0.458357	0.736757	-6.36094
377	21	0	CUST_25920_PI428914343	VIT_01s0011g02730	Vitvi01g00211	ABC Transporter (VvWBC8 - VvABCG8)		0.0687896	1.04884	10.5062	0.516299	0.624273	0.840553	-6.55448
122	68	0	CUST_12613_PI428914343	VIT_19s0085g00110	Vitvi19g01675	ABC transporter B member 11		-0.43382	-1.35081	16.664	-2.68747	0.0364896	0.216873	-4.00452
522	69	0	CUST_5842_PI428914343	VIT_06s0080g00770	Vitvi06g01514	ABC transporter B member 14		-0.1149	-1.0829	7.94268	-1.72697	0.135358	0.419745	-5.31817
280	57	0	CUST_12612_PI428914343	VIT_19s0085g00100	Vitvi19g01674	ABC transporter B member 16		-0.0533617	-1.03768	7.9909	-0.783696	0.463278	0.740517	-6.36838
287	65	0	CUST_16628_PI428914343	VIT_16s0022g00500	Vitvi16g00679	ABC transporter C member 12		-0.0298924	-1.02094	7.85206	-0.439152	0.676057	0.86712	-6.5953
417	43	0	CUST_10380_PI428914343	VIT_02s0025g00980	Vitvi02g00085	ABC transporter C member 15		-0.275564	-1.21047	9.85508	-1.80591	0.121395	0.396811	-5.21373
487	62	0	CUST_17156_PI428914343	VIT_16s0050g02480	Vitvi16g01210	ABC transporter C member 15 (VvABCC1)		0.481242	1.39595	13.538	3.69249	0.0103411	0.115005	-2.68037
197	28	0	CUST_25185_PI428914343	VIT_10s0003g03450	Vitvi10g00790	ABC transporter C member 5		-0.065506	-1.04645	8.16064	-0.464048	0.659113	0.858112	-6.5828
97	48	0	CUST_12077_PI428914343	VIT_19s0015g00060	Vitvi19g00645	ABC transporter C member 9		0.0323201	1.02266	12.7991	0.156987	0.880449	0.957509	-6.69034
76	76	0	CUST_27808_PI428914343	VIT_00s0214g00070	Vitvi04g01098	ABC transporter C member 9		-0.0196766	-1.01373	7.89361	-0.349394	0.738832	0.898705	-6.63497
261	29	0	CUST_3739_PI428914343	VIT_07s0005g04660	Vitvi07g02303	ABC transporter C member 9		-0.0561811	-1.03971	7.87775	-1.00481	0.354105	0.659329	-6.16849
212	69	0	CUST_3740_PI428914343	VIT_07s0005g04670	Vitvi07g00713; Vitvi07g02304	ABC transporter C member 9		-0.167913	-1.12343	9.73751	-2.12441	0.078216	0.316626	-4.78164
141	74	0	CUST_3741_PI428914343	VIT_07s0005g04680	Vitvi07g02305	ABC transporter C member 9		-0.183156	-1.13537	11.7199	-2.2983	0.0616258	0.280387	-4.54174
277	11	0	CUST_17553_PI428914343	VIT_15s0045g00090	Vitvi15g00269	ABC transporter C member 9		-0.40838	-1.3272	9.61862	-1.65101	0.150267	0.441982	-5.41727
280	52	0	CUST_16640_PI428914343	VIT_16s0022g00630	Vitvi16g00707	ABC transporter E member 1		-0.571996	-1.48658	12.4662	-5.36288	0.00177229	0.0500916	-0.815755
218	6	0	CUST_14332_PI428914343	VIT_18s0166g00310	Vitvi18g01294	ABC transporter F member 4		0.0105431	1.00733	7.95849	0.174836	0.867008	0.952711	-6.68695
191	26	0	CUST_510_PI428914343	VIT_09s0002g05420	Vitvi09g00466	ABC transporter g family pleiotropic drug resistance 12 PDR12		0.445661	1.36194	8.68991	3.57448	0.0118975	0.122911	-2.82879
126	12	0	CUST_504_PI428914343	VIT_09s0002g05360	Vitvi09g00458	ABC transporter g family pleiotropic drug resistance 12 PDR12		0.409547	1.32827	11.3401	1.49777	0.185272	0.491413	-5.61198
407	54	0	CUST_1338_PI428914343	VIT_08s0056g00360	Vitvi08g01976	ABC transporter g family pleiotropic drug resistance 12 PDR12		0.171406	1.12616	8.37671	2.04675	0.0870484	0.333713	-4.88815
531	40	0	CUST_525_PI428914343	VIT_09s0002g05600	Vitvi09g00479	ABC transporter g family pleiotropic drug resistance 12 PDR12		0.13037	1.09457	13.0776	1.07147	0.3255	0.635705	-6.10124
287	76	0	CUST_517_PI428914343	VIT_09s0002g05510	Vitvi09g00472	ABC transporter g family pleiotropic drug resistance 12 PDR12		0.128575	1.09321	8.92754	0.59784	0.571993	0.811405	-6.50484
444	84	0	CUST_519_PI428914343	VIT_09s0002g05540	Vitvi09g00474	ABC transporter g family pleiotropic drug resistance 12 PDR12		0.0959695	1.06878	8.16664	1.07689	0.32326	0.633632	-6.09564
309	28	0	CUST_511_PI428914343	VIT_09s0002g05430	Vitvi09g00467	ABC transporter g family pleiotropic drug resistance 12 PDR12		0.0841519	1.06006	8.11948	1.28683	0.245968	0.559153	-5.86544
334	49	0	CUST_23916_PI428914343	VIT_11s0016g04590	Vitvi11g00403	ABC transporter g family pleiotropic drug resistance 12 PDR12		0.00413505	1.00287	7.96936	0.0470241	0.964033	0.988408	-6.70322
93	55	0	CUST_25505_PI428914343	VIT_10s0042g00480	Vitvi10g02027	ABC transporter g family pleiotropic drug resistance 12 PDR12		-0.0117474	-1.00818	8.64956	-0.0768489	0.941264	0.980394	-6.7011
65	35	0	CUST_506_PI428914343	VIT_09s0002g05380	Vitvi09g01634	ABC transporter g family pleiotropic drug resistance 12 PDR12		-0.0927944	-1.06643	8.13003	-1.03154	0.342399	0.651165	-6.14188
189	9	0	CUST_337_PI428914343	VIT_09s0002g03570	Vitvi09g00294	ABC transporter G member 15		0.566196	1.48061	11.7869	4.29423	0.00523005	0.0827601	-1.95771
509	19	0	CUST_3533_PI428914343	VIT_07s0005g02350	Vitvi07g00500	ABC transporter G member 21		0.00790783	1.0055	8.02579	0.112305	0.914276	0.970522	-6.69725
351	33	0	CUST_5777_PI428914343	VIT_06s0080g00050	Vitvi06g01449	ABC transporter G member 22		0.127706	1.09256	11.2699	0.498882	0.635774	0.845861	-6.56423
169	67	0	CUST_27775_PI428914343	VIT_00s0211g00020	Vitvi07g01507	ABC transporter G member 29		-0.00246346	-1.00171	8.03237	-0.03107	0.97623	0.99166	-6.70394
517	29	0	CUST_5350_PI428914343	VIT_06s0009g00530	Vitvi06g00931	ABC transporter G member 7		0.143523	1.1046	7.97095	2.37608	0.0554319	0.265312	-4.43414
8	73	0	CUST_5640_PI428914343	VIT_06s0061g00240	Vitvi06g01289	ABC transporter G member 7		0.0859249	1.06137	12.1373	0.5209	0.621254	0.83902	-6.55186
378	4	0	CUST_10173_PI428914343	VIT_03s0017g01300	Vitvi03g01185	ABC transporter G member 7		-0.148847	-1.10868	8.37727	-1.97539	0.0960581	0.35211	-4.98549
152	75	0	CUST_24193_PI428914343	VIT_11s0037g00140	Vitvi11g01500	ABC transporter I member 1		-0.154596	-1.11311	9.13273	-1.91756	0.104047	0.366535	-5.0639
450	56	0	CUST_24843_PI428914343	VIT_10s0116g01920	Vitvi10g00111	ABC transporter I member 15		-0.0928452	-1.06647	7.88244	-1.46585	0.193471	0.500904	-5.65152
163	61	0	CUST_21609_PI428914343	VIT_13s0084g00110	Vitvi13g01393	ABC transporter I member 8		-0.435057	-1.35196	12.3334	-2.60432	0.0407573	0.22736	-4.11885
333	3	0	CUST_19829_PI428914343	VIT_14s0068g01740	Vitvi14g02962	ABCNAP14		-0.114032	-1.08225	9.44114	-0.793784	0.457814	0.736427	-6.36011
120	25	0	CUST_19828_PI428914343	VIT_14s0068g01730	Vitvi14g01521	ABCNAP14		-0.2403	-1.18124	10.4828	-2.8745	0.0285428	0.190603	-3.74923
510	44	0	CUST_8079_PI428914343	VIT_04s0008g06070	Vitvi04g00541	Aberrant root formation protein 4 ALF4		0.106931	1.07694	8.0483	1.74261	0.132472	0.415378	-5.2976
188	28	0	CUST_13885_PI428914343	VIT_18s0001g11390	Vitvi18g00869	Aberrant testa shape		0.453725	1.36957	9.20089	4.61657	0.00371148	0.0703633	-1.59449
328	71	0	CUST_5619_PI428914343	VIT_06s0009g03810	Vitvi06g01268	ABH1 (ABA hypersensitive 1)		0.0861728	1.06155	12.4229	1.02517	0.345163	0.652518	-6.14827
243	50	0	CUST_12542_PI428914343	VIT_19s0027g01210	NA	Abhydrolase domain-containing protein		0.862478	1.81816	7.95378	0.895299	0.405404	0.698359	-6.27218
527	75	0	CUST_29348_PI428914343	VIT_00s0983g00010	Vitvi00g01018	Abhydrolase domain-containing protein		0.0776344	1.05529	10.6168	0.678831	0.522769	0.781856	-6.44923
227	7	0	CUST_29404_PI428914343	VIT_00s1239g00010	NA	Abhydrolase domain-containing protein		-0.0614114	-1.04349	10.9823	-0.75651	0.47823	0.752004	-6.39026
209	56	0	CUST_12616_PI428914343	VIT_19s0085g00140	NA	Abhydrolase domain-containing protein		-0.194182	-1.14408	8.17213	-3.19866	0.0188606	0.154168	-3.31507
289	71	0	CUST_14100_PI428914343	VIT_18s0001g13610	Vitvi18g01057	Abhydrolase domain-containing protein 5		0.13976	1.10172	11.8271	0.84126	0.43272	0.719172	-6.32002
528	27	0	CUST_23778_PI428914343	VIT_11s0016g03180	Vitvi11g00270	ABI1 (ABA insensitive 1)		0.0335868	1.02355	10.923	0.111318	0.915026	0.970691	-6.69737
126	78	0	CUST_340_PI428914343	VIT_09s0002g03600	Vitvi09g00297	ABI1 (ABA insensitive 1)		-0.061043	-1.04322	9.41986	-0.671616	0.52704	0.784368	-6.45443
49	16	0	CUST_333_PI428914343	VIT_09s0002g03530	Vitvi09g00292	ABI1 (ABA insensitive 1) (VvPP2C-10)		0.0104059	1.00724	9.29424	0.136059	0.896263	0.964755	-6.69386
26	20	0	CUST_2994_PI428914343	VIT_07s0151g00650	Vitvi07g01178	ABI3-interacting protein 2		0.505972	1.42008	14.8127	6.41738	0.000699926	0.0361869	0.148708
311	25	0	CUST_7713_PI428914343	VIT_04s0008g02290	Vitvi04g00196	ABI3-interacting protein 2		0.204257	1.15209	12.5052	1.78792	0.124447	0.401871	-5.23765
65	71	0	CUST_4102_PI428914343	VIT_07s0129g00610	Vitvi07g01641	ABI3-interacting protein 2		-0.000339178	-1.00024	9.3378	-0.002992	0.997711	0.998708	-6.70449
301	78	0	CUST_18951_PI428914343	VIT_14s0030g00690	Vitvi14g00343	ABI3-interacting protein 2		-0.0966953	-1.06932	8.84353	-0.800965	0.453953	0.733252	-6.35416
58	78	0	CUST_5070_PI428914343	VIT_06s0004g05880	Vitvi06g00570	ABI3-interacting protein 3 [Callitropsis nootkatensis]		0.00427807	1.00297	11.2022	0.0243494	0.98137	0.993141	-6.70416
134	50	0	CUST_2385_PI428914343	VIT_08s0007g03420	Vitvi08g01470	ABI5 (ABA insensitive 5) (VvABF-5), Basic Leucine Zipper Transcription Factor (VvbZIP25)		0.0838536	1.05985	7.91668	0.884982	0.410516	0.702641	-6.28149
270	59	0	CUST_5806_PI428914343	VIT_06s0080g00340	Vitvi06g01478	ABI5 (ABA insensitive 5) (VvABF-9), Basic Leucine Zipper Transcription Factor (VvbZIP19)		-0.311838	-1.24129	8.10347	-3.66883	0.010634	0.116297	-2.70995
309	65	0	CUST_17386_PI428914343	VIT_16s0098g01720	Vitvi16g01401	Abl interactor 2 (ABIL2)		0.531535	1.44547	12.0268	4.56832	0.0039033	0.0720527	-1.64781
76	62	0	CUST_10481_PI428914343	VIT_02s0025g02020	Vitvi02g00177	Abl interactor 3 (ABIL3)		-0.0536733	-1.0379	9.01539	-0.666942	0.52982	0.786521	-6.45777
330	60	0	CUST_18348_PI428914343	VIT_15s0046g01640	Vitvi15g01047	Abl interactor protein 1 (ABIL1)		-0.139534	-1.10155	11.7684	-1.28409	0.246865	0.560566	-5.86861
341	37	0	CUST_23828_PI428914343	VIT_11s0016g03710	Vitvi11g00317	Abl interactor protein 1 (ABIL1)		-0.375406	-1.2972	11.3726	-0.858301	0.423962	0.712619	-6.30518
254	25	0	CUST_10816_PI428914343	VIT_02s0154g00070	Vitvi02g00510	Abnormal floral organs		0.341662	1.26722	11.5833	1.756	0.130049	0.411329	-5.27993
472	68	0	CUST_17967_PI428914343	VIT_15s0048g00550	Vitvi15g00708	Abnormal floral organs		-0.257771	-1.19563	13.286	-1.13917	0.298429	0.611554	-6.03002
387	38	0	CUST_24673_PI428914343	VIT_10s0116g00140	Vitvi10g00121	Abnormal leaf shape 1 ALE1		-0.0353505	-1.02481	7.80173	-0.61935	0.55865	0.803328	-6.49067
245	43	0	CUST_19699_PI428914343	VIT_14s0068g00300	Vitvi14g01394	ABRC5		0.76693	1.70164	9.22758	7.91972	0.000224865	0.0277051	1.29205
502	61	0	CUST_11345_PI428914343	VIT_02s0087g00710	Vitvi02g01269	Abscisic acid 8` hydroxylase (CYP707A1) (VvA8H-CYP707A1)		-1.60422	-3.04031	10.2414	-3.51535	0.0127735	0.127694	-2.90394
313	27	0	CUST_4990_PI428914343	VIT_06s0004g05050	Vitvi06g00498	Abscisic acid 8` hydroxylase (CYP707A2) (VvA8H-CYP707A2.1)		-1.01648	-2.02297	8.63033	-3.49898	0.0130286	0.128673	-2.92485
469	65	0	CUST_13798_PI428914343	VIT_18s0001g10500	Vitvi18g00792	Abscisic acid 8` hydroxylase (CYP707A2) (VvA8H-CYP707A2.3)		-0.335888	-1.26215	9.18195	-3.20543	0.0187012	0.153585	-3.30614
326	26	0	CUST_14882_PI428914343	VIT_18s0041g02390	Vitvi18g03177	Abscisic acid 8` hydroxylase (CYP707A2) (VvA8H-CYP707A2.5)		0.0119788	1.00834	7.82548	0.206135	0.843561	0.943588	-6.68013
250	19	0	CUST_5362_PI428914343	VIT_06s0009g00770	Vitvi06g00956	Abscisic acid 8` hydroxylase (CYP707A2) (VvA8H-CYP707A2.6)		-0.338359	-1.26432	10.0074	-3.72809	0.00991702	0.112489	-2.63602
466	14	0	CUST_9474_PI428914343	VIT_03s0063g00380	Vitvi03g00508	Abscisic acid 8` hydroxylase (CYP707A4) (VvA8H-CYP707A4)		0.573678	1.48831	9.85784	2.10309	0.0805455	0.32131	-4.81094
149	73	0	CUST_20542_PI428914343	VIT_13s0019g01720	Vitvi13g01572	Abscisic acid insensitive 8		-0.0474531	-1.03344	12.6756	-0.721211	0.498139	0.765819	-6.41772
120	68	0	CUST_11004_PI428914343	VIT_02s0012g01270	Vitvi02g00695	Abscisic acid receptor PYL1 RCAR12		0.30526	1.23564	10.2603	1.86601	0.111726	0.380921	-5.13335
21	16	0	CUST_7579_PI428914343	VIT_04s0008g00890	Vitvi04g00075	Abscisic acid receptor PYL2 RCAR14		-0.292098	-1.22442	9.41429	-2.05932	0.085553	0.330501	-4.87096
265	82	0	CUST_1648_PI428914343	VIT_08s0058g00470	Vitvi08g00768	Abscisic acid receptor PYL4 RCAR10		0.147668	1.10778	13.3619	0.542997	0.606867	0.831177	-6.53895
207	29	0	CUST_20666_PI428914343	VIT_13s0067g01940	Vitvi13g00114	Abscisic acid receptor PYL4 RCAR10		-0.276167	-1.21097	12.9842	-0.917051	0.394782	0.691075	-6.25229
272	16	0	CUST_10415_PI428914343	VIT_02s0025g01340	Vitvi02g00119	Abscisic acid receptor PYL8 RCAR3		0.0511252	1.03607	15.2348	0.593018	0.575011	0.813404	-6.50796
85	77	0	CUST_17170_PI428914343	VIT_16s0050g02620	Vitvi16g01226	Abscisic acid receptor PYL8 RCAR3		-0.127146	-1.09213	10.8894	-0.694002	0.513861	0.775999	-6.43813
158	25	0	CUST_18292_PI428914343	VIT_15s0046g01050	Vitvi15g00997	Abscisic acid receptor PYL9 RCAR1		0.193915	1.14386	14.3027	1.47714	0.190534	0.497484	-5.63758
317	62	0	CUST_25597_PI428914343	VIT_10s0071g00270	Vitvi10g02053	Abscisic acid-insensitive protein 3 (ABI3)		0.225798	1.16942	10.775	2.42198	0.0520858	0.25701	-4.37064
86	10	0	CUST_3792_PI428914343	VIT_07s0005g05400	Vitvi07g00781	Abscisic acid-insensitive protein 3 (ABI3)		-0.458191	-1.37382	8.40841	-2.72538	0.0347047	0.21153	-3.95255
253	16	0	CUST_14885_PI428914343	VIT_18s0041g02430	Vitvi18g02171	abscisic aldehyde oxidase (AAO3) (VvAAO3)		-0.123069	-1.08905	9.38645	-0.773471	0.468862	0.745018	-6.37669
369	29	0	CUST_14461_PI428914343	VIT_18s0072g00380	Vitvi18g02973	Abscisic stress ripening protein 2 (ASR2)		0.108263	1.07793	17.8863	1.77571	0.126562	0.405589	-5.25386
282	28	0	CUST_18405_PI428914343	VIT_15s0046g02220	Vitvi15g01093	ACC synthase		0.894897	1.85948	8.42008	3.80021	0.00911587	0.108588	-2.54677
467	18	0	CUST_4564_PI428914343	VIT_06s0004g00640	Vitvi06g00066	Accelerated cell death 1 ACD1		0.0207822	1.01451	7.86304	0.3271	0.754798	0.905945	-6.64348
414	78	0	CUST_4565_PI428914343	VIT_06s0004g00650	Vitvi06g00067	Accelerated cell death 1 ACD1		-0.234359	-1.17638	8.20096	-3.26646	0.0173287	0.147548	-3.22589
74	71	0	CUST_4561_PI428914343	VIT_06s0004g00610	Vitvi06g00063	Accelerated cell death 1 ACD1		-0.24681	-1.18658	13.9882	-1.70143	0.140204	0.427425	-5.35167
301	40	0	CUST_24510_PI428914343	VIT_11s0052g00240	Vitvi11g01634	Accelerated cell death 11 (ACD11)		0.426738	1.34419	13.8654	3.48865	0.0131925	0.129558	-2.93806
332	59	0	CUST_25288_PI428914343	VIT_10s0003g04580	Vitvi10g00906	Accelerated cell death 11 (ACD11)		0.105887	1.07616	12.853	1.11376	0.308361	0.621211	-6.05709
42	8	0	CUST_24514_PI428914343	VIT_11s0052g00280	Vitvi11g01638	Accelerated cell death 11 (ACD11)		0.0708644	1.05035	8.0437	0.819317	0.444191	0.726714	-6.33878
371	40	0	CUST_24509_PI428914343	VIT_11s0052g00230	Vitvi11g01633	Accelerated cell death 11 (ACD11)		0.0156579	1.01091	8.09675	0.169364	0.871124	0.954117	-6.68803
498	58	0	CUST_25715_PI428914343	VIT_01s0011g00590	Vitvi01g00052	Acclimation of photosynthesis to environment		-0.0529572	-1.03739	7.849	-0.917642	0.394497	0.691057	-6.25174
209	22	0	CUST_25716_PI428914343	VIT_01s0011g00600	Vitvi01g00053	Acclimation of photosynthesis to environment		-0.306806	-1.23697	10.7399	-1.67453	0.145488	0.435306	-5.38675
452	65	0	CUST_24889_PI428914343	VIT_10s0003g00300	Vitvi10g00499	Acclimation of photosynthesis to environment		-0.375532	-1.29732	14.6774	-4.17271	0.00597552	0.0886645	-2.09897
309	13	0	CUST_19562_PI428914343	VIT_14s0083g00070	Vitvi14g01239	Acclimation of photosynthesis to environment		-0.492633	-1.40701	11.9921	-3.51489	0.0127807	0.127694	-2.90453
449	78	0	CUST_14716_PI428914343	VIT_18s0041g00450	Vitvi18g03104	Acclimation of photosynthesis to environment APE1		-0.0035398	-1.00246	7.81464	-0.061158	0.953237	0.985316	-6.70234
334	27	0	CUST_18082_PI428914343	VIT_15s0048g01820	Vitvi15g01527	Acclimation of photosynthesis to environment APE1		-0.726446	-1.65456	11.0177	-6.19761	0.000840971	0.0382372	-0.0401848
380	58	0	CUST_20373_PI428914343	VIT_14s0108g01670	Vitvi14g02043	Ac-CoA carboxylase		-0.737931	-1.66778	9.10529	-4.25854	0.00543756	0.0845601	-1.99895
117	80	0	CUST_22970_PI428914343	VIT_12s0055g00490	Vitvi12g01657	Accumulation and replication of chloroplast 5		-0.380476	-1.30177	12.2266	-3.3426	0.0157692	0.141404	-3.12646
91	38	0	CUST_16029_PI428914343	VIT_17s0053g00090	Vitvi17g01635	Accumulation and replication of chloroplasts 6H		-0.225889	-1.1695	9.71944	-1.74058	0.132844	0.416145	-5.30028
387	66	0	CUST_24206_PI428914343	VIT_11s0037g00280	Vitvi11g00707	Accumulation of photosystem one 2		-0.423163	-1.34086	11.9923	-5.40203	0.00170827	0.0495433	-0.777204
266	27	0	CUST_24495_PI428914343	VIT_11s0052g00090	Vitvi11g01151	Accumulation of photosystem one 3 (APO3)		0.0299454	1.02097	9.01499	0.350176	0.738274	0.898481	-6.63466
184	47	0	CUST_15696_PI428914343	VIT_17s0000g07250	Vitvi17g00702	Accumulation of photosystem one 3 (APO3)		0.0276638	1.01936	8.43353	0.35593	0.734178	0.896467	-6.63237
27	48	0	CUST_22640_PI428914343	VIT_12s0059g02380	Vitvi12g00529	Accumulation of photosystem one 4 apo protein 4, mitochondrial		-0.0800887	-1.05708	8.38947	-1.13845	0.298708	0.611706	-6.0308
9	8	0	CUST_17720_PI428914343	VIT_15s0021g00370	Vitvi15g01403	Accumulation of photosystem one I		-0.237857	-1.17924	10.3235	-2.26935	0.0641121	0.286438	-4.58177
43	30	0	CUST_5241_PI428914343	VIT_06s0004g07620	Vitvi06g00754	Acetohydroxy acid reductoisomerase		-0.0940833	-1.06739	8.07982	-1.29143	0.244472	0.557763	-5.86013
184	6	0	CUST_16672_PI428914343	VIT_16s0022g01010	Vitvi16g00750	Acetohydroxyacid synthase		-0.110574	-1.07966	10.9477	-1.06382	0.328686	0.638748	-6.10911
55	22	0	CUST_15124_PI428914343	VIT_17s0000g01310	Vitvi17g00104	Acetohydroxyacid synthase 3		0.0166715	1.01162	7.78433	0.284651	0.785563	0.918838	-6.65819
420	8	0	CUST_15125_PI428914343	VIT_17s0000g01320	Vitvi17g00104	Acetohydroxyacid synthase 3		0.0127616	1.00888	8.14269	0.200253	0.847954	0.945233	-6.6815
489	75	0	CUST_16678_PI428914343	VIT_16s0022g01080	Vitvi16g00762	Acetolactate synthase 1, chloroplast precursor		-0.02628	-1.01838	7.83442	-0.416061	0.691962	0.875352	-6.60632
336	83	0	CUST_19849_PI428914343	VIT_14s0068g01960	Vitvi14g01537	Acetolactate synthase III, chloroplast precursor		-0.0493622	-1.03481	15.8322	-0.525141	0.618478	0.837456	-6.54942
182	26	0	CUST_7441_PI428914343	VIT_05s0094g01110	Vitvi05g01660	Acetolactate synthase small subunit		-0.0216202	-1.0151	12.5614	-0.143272	0.890807	0.962601	-6.6927
235	68	0	CUST_27865_PI428914343	VIT_00s0220g00110	Vitvi07g01247	Acetolactate synthase small subunit		-0.0537457	-1.03796	10.2843	-0.264752	0.800137	0.925021	-6.6644
20	33	0	CUST_16670_PI428914343	VIT_16s0022g00990	Vitvi16g00747	Acetolactate synthase SuRB		-0.355321	-1.27927	8.38648	-5.39277	0.00172316	0.0496228	-0.7863
163	82	0	CUST_16675_PI428914343	VIT_16s0022g01040	Vitvi16g00757	Acetolactate synthase SuRB		-0.396028	-1.31588	8.65359	-2.97936	0.0249217	0.177527	-3.6075
92	60	0	CUST_14934_PI428914343	VIT_18s0089g00560	Vitvi18g03241	Acetyl Co-A acetyltransferase		0.0123255	1.00858	8.47324	0.181604	0.861925	0.95048	-6.68557
219	23	0	CUST_18507_PI428914343	VIT_15s0046g03340	Vitvi15g01168	Acetyl co-enzyme A carboxylase carboxyltransferase alpha subunit		-0.0201524	-1.01407	7.97	-0.348872	0.739205	0.89886	-6.63517
383	73	0	CUST_2224_PI428914343	VIT_08s0007g01750	Vitvi08g01319	Acetyl co-enzyme A carboxylase carboxyltransferase alpha subunit		-0.4347	-1.35163	9.4014	-3.4123	0.0144762	0.135456	-3.03617
339	68	0	CUST_9708_PI428914343	VIT_03s0180g00140	Vitvi03g00552	Acetyl xylan esterase AxeA		-0.248773	-1.1882	12.1028	-1.59558	0.162132	0.460379	-5.48856
252	74	0	CUST_26365_PI428914343	VIT_01s0137g00730	Vitvi01g00637	Acetylcholinesterase		0.151031	1.11036	9.09391	1.26039	0.254722	0.568156	-5.89578
225	76	0	CUST_22864_PI428914343	VIT_12s0057g01200	Vitvi12g02504	Acetyl-CoA acetyltransferase, cytosolic 1		0.366028	1.2888	14.8064	4.65291	0.00357404	0.0689938	-1.55458
214	53	0	CUST_28979_PI428914343	VIT_00s0531g00050	Vitvi10g02269	Acetyl-CoA acetyltransferase, cytosolic 1		0.202839	1.15096	12.5854	1.55435	0.171533	0.473452	-5.54098
429	16	0	CUST_3952_PI428914343	VIT_07s0289g00100	Vitvi07g02450	Acetyl-CoA carboxylase		0.0839648	1.05993	8.28317	1.23338	0.263947	0.577311	-5.92639
32	73	0	CUST_13355_PI428914343	VIT_18s0001g04980	Vitvi18g00368	Acetyl-CoA carboxylase 2 (ACC2)		0.474215	1.38916	14.4406	4.17607	0.00595341	0.0885798	-2.09504
269	7	0	CUST_4662_PI428914343	VIT_06s0004g01650	Vitvi06g00170	Acetyl-CoA carboxylase, biotin carboxylase		0.10278	1.07384	10.8483	0.902405	0.40191	0.696117	-6.26572
299	65	0	CUST_4673_PI428914343	VIT_06s0004g01770	Vitvi06g00184	Acetyl-CoA carboxylase, biotin carboxylase		-0.442209	-1.35868	11.3011	-1.73534	0.133807	0.417561	-5.30718
143	41	0	CUST_24360_PI428914343	VIT_11s0065g00360	Vitvi11g00926	Acetyl-CoA carboxylase, biotin carboxylase subunit (CAC2)		-0.187769	-1.139	12.4258	-1.01358	0.35023	0.65648	-6.15981
374	50	0	CUST_19722_PI428914343	VIT_14s0068g00640	Vitvi14g01419	Acetyl-CoA synthetase		0.251839	1.19072	12.1684	2.36551	0.0562337	0.26738	-4.44876
220	6	0	CUST_15431_PI428914343	VIT_17s0000g04510	Vitvi17g00409	Acetyl-CoA synthetase		0.194306	1.14417	10.5558	1.72953	0.134883	0.419116	-5.31482
458	76	0	CUST_24019_PI428914343	VIT_11s0016g05630	Vitvi11g00496	Acetylglucosaminyltransferase		-0.138535	-1.10079	9.56578	-1.18942	0.279584	0.59298	-5.97537
165	40	0	CUST_26372_PI428914343	VIT_01s0137g00810	Vitvi01g00642	Acetylglucosaminyltransferase		-0.209914	-1.15662	9.40426	-1.17953	0.283211	0.596609	-5.98624
481	60	0	CUST_23977_PI428914343	VIT_11s0016g05210	Vitvi11g00458	Acetylglucosaminyltransferase		-0.22625	-1.16979	10.2906	-1.76565	0.12833	0.408426	-5.26718
422	7	0	CUST_1432_PI428914343	VIT_08s0056g01520	Vitvi08g00132	Acetylglucosaminyltransferase		-0.413426	-1.33184	9.34684	-3.21884	0.0183897	0.152414	-3.28846
205	26	0	CUST_7787_PI428914343	VIT_04s0008g03050	Vitvi04g00267	Acetylglutamate kinase		-0.00144035	-1.001	12.6039	-0.0104822	0.991979	0.996704	-6.70443
332	14	0	CUST_777_PI428914343	VIT_09s0002g08670	Vitvi09g00794	Acetylornithine aminotransferase		0.215711	1.16128	10.7087	1.34674	0.227117	0.539736	-5.79546
82	17	0	CUST_12589_PI428914343	VIT_19s0027g01790	Vitvi19g01655	Acetylornithine aminotransferase		0.180346	1.13316	8.59369	1.80498	0.121552	0.397083	-5.21498
306	44	0	CUST_12583_PI428914343	VIT_19s0027g01710	Vitvi19g02317	Acetylornithine aminotransferase		0.0172307	1.01202	8.13791	0.267146	0.798378	0.924261	-6.66367
472	61	0	CUST_12587_PI428914343	VIT_19s0027g01770	Vitvi19g01653	Acetylornithine aminotransferase		0.00658405	1.00457	7.83047	0.114572	0.912554	0.969997	-6.69695
392	70	0	CUST_10998_PI428914343	VIT_02s0012g01210	Vitvi02g00688	Acetylornithine deacetylase		0.153781	1.11248	10.5865	1.19779	0.276546	0.590114	-5.96612
473	83	0	CUST_21622_PI428914343	VIT_13s0084g00310	Vitvi13g02316	ACI112		-0.125667	-1.09101	13.3859	-0.820035	0.443812	0.726374	-6.33817
474	32	0	CUST_16784_PI428914343	VIT_16s0022g02350	Vitvi16g00896	ACI13		-0.239307	-1.18043	8.7726	-2.79137	0.0318177	0.202331	-3.86235
378	53	0	CUST_1361_PI428914343	VIT_08s0056g00630	Vitvi08g00054	Acid phosphatase		0.829101	1.77658	10.17	1.64244	0.152044	0.444708	-5.42834
50	2	0	CUST_16564_PI428914343	VIT_16s0013g01930	Vitvi16g00475	Acid phosphatase		0.223137	1.16727	11.1105	1.37668	0.218191	0.529428	-5.75985
266	44	0	CUST_20201_PI428914343	VIT_14s0066g02540	Vitvi14g01887	Acid phosphatase		-0.601335	-1.51712	9.95504	-4.00983	0.00716892	0.0966382	-2.29205
194	44	0	CUST_302_PI428914343	VIT_09s0002g03220	Vitvi09g01562	Acid phosphatase		-1.73011	-3.31753	9.2333	-4.17101	0.00598681	0.0886645	-2.10097
162	15	0	CUST_303_PI428914343	VIT_09s0002g03230	Vitvi09g01563	Acid phosphatase		-2.20818	-4.62093	10.2116	-3.76244	0.00952605	0.110586	-2.59341
117	59	0	CUST_1105_PI428914343	VIT_09s0018g01800	Vitvi09g01282	Acid phosphatase		-2.43663	-5.41376	12.8085	-3.92704	0.00787621	0.100924	-2.39182
486	48	0	CUST_23751_PI428914343	VIT_11s0016g02910	Vitvi11g00244	Acid phosphatase class B		-0.00656642	-1.00456	12.9803	-0.0624723	0.952233	0.985145	-6.70225
12	24	0	CUST_3693_PI428914343	VIT_07s0005g04130	Vitvi07g00667	Acid phosphatase class B		-0.0227929	-1.01592	9.85001	-0.0595896	0.954434	0.985591	-6.70245
462	44	0	CUST_21041_PI428914343	VIT_13s0019g03320	Vitvi13g02033	Acid phosphatase class B		-0.0494855	-1.0349	11.5143	-0.431592	0.681244	0.869192	-6.59897
167	4	0	CUST_18122_PI428914343	VIT_15s0048g02240	Vitvi15g01538	Acid phosphatase PAP14		0.482181	1.39685	13.3328	3.58799	0.0117067	0.122045	-2.81168
157	68	0	CUST_23665_PI428914343	VIT_11s0016g02010	Vitvi11g00159; Vitvi11g00160	Acid phosphatase survival protein SurE		0.0364695	1.0256	7.86964	0.529096	0.615896	0.836534	-6.54713
182	1	0	CUST_26938_PI428914343	VIT_01s0010g02580	Vitvi01g01549	Acid phosphatase/vanadium-dependent haloperoxidase		0.510293	1.42434	9.1498	3.81747	0.00893503	0.107518	-2.52553
46	75	0	CUST_22519_PI428914343	VIT_12s0059g01080	Vitvi12g00409	Acid phosphatase/vanadium-dependent haloperoxidase		0.425201	1.34276	8.87722	4.21503	0.00570318	0.0865128	-2.04951
39	22	0	CUST_11992_PI428914343	VIT_19s0090g00990	Vitvi19g00547	Acid phosphatase/vanadium-dependent haloperoxidase		0.024662	1.01724	13.0345	0.272665	0.794331	0.922944	-6.66198
452	12	0	CUST_6179_PI428914343	VIT_05s0020g00780	Vitvi05g00251	Acidic 82 kDa protein		0.0146112	1.01018	11.6881	0.132887	0.898665	0.96529	-6.69435
439	61	0	CUST_18342_PI428914343	VIT_15s0046g01580	Vitvi15g01037	Acidic chitinase III		0.465066	1.38038	8.18843	1.38873	0.214689	0.525622	-5.7454
356	56	0	CUST_18343_PI428914343	VIT_15s0046g01590	Vitvi15g01038	Acidic chitinase III		0.227926	1.17115	11.9461	0.908256	0.399051	0.693782	-6.26038
445	52	0	CUST_17131_PI428914343	VIT_16s0050g02220	Vitvi16g01979	Acidic endochitinase (CHIB1)		0.755307	1.68799	13.3286	1.38351	0.2162	0.527189	-5.75167
415	23	0	CUST_18341_PI428914343	VIT_15s0046g01570	Vitvi15g01035	Acidic endochitinase (CHIB1)		0.570132	1.48466	10.1918	3.18619	0.0191583	0.155503	-3.33154
412	34	0	CUST_18345_PI428914343	VIT_15s0046g01610	Vitvi15g01044	Acidic endochitinase (CHIB1)		-0.149356	-1.10907	8.84446	-1.49908	0.184943	0.491222	-5.61035
309	36	0	CUST_9655_PI428914343	VIT_03s0063g02310	Vitvi03g00355	Acidic leucine-rich nuclear phosphoprotein 32 member B		0.0203252	1.01419	11.7193	0.191183	0.854742	0.948328	-6.68353
527	17	0	CUST_23994_PI428914343	VIT_11s0016g05380	Vitvi11g00472	Acidic leucine-rich nuclear phosphoprotein 32 member E		1.05793	2.08194	12.9043	5.14118	0.00219066	0.0555377	-1.03827
14	72	0	CUST_22620_PI428914343	VIT_12s0059g02150	Vitvi12g00505	Aconitate hydratase, cytoplasmic		0.298347	1.22973	9.14494	2.75325	0.0334527	0.207943	-3.91442
168	40	0	CUST_28179_PI428914343	VIT_00s0264g00030	Vitvi04g01535	Aconitate hydratase, cytoplasmic		0.190484	1.14115	12.4104	2.48982	0.0475245	0.245521	-4.27684
373	34	0	CUST_11945_PI428914343	VIT_19s0090g00460	Vitvi19g00502	Aconitate hydratase, cytoplasmic		0.179511	1.1325	12.4064	2.0917	0.0818193	0.32389	-4.82657
61	70	0	CUST_18956_PI428914343	VIT_14s0030g00740	Vitvi14g00348	ACP2 (Acyl carrier protein 2)		0.270935	1.20659	12.1967	1.53039	0.17723	0.480993	-5.57119
407	30	0	CUST_65_PI428914343	VIT_09s0002g00710	Vitvi09g00051	ACP2 (Acyl carrier protein 2)		0.101313	1.07275	8.15429	1.10238	0.312896	0.62435	-6.06908
521	58	0	CUST_27076_PI428914343	VIT_01s0244g00030	Vitvi01g01748	ACP4 (Acyl carrier protein 4)		-0.566345	-1.48077	13.9436	-2.44845	0.0502536	0.252634	-4.33403
189	11	0	CUST_20605_PI428914343	VIT_13s0067g00930	Vitvi13g00050	ACR4 (Arabidopsis CRINKLY4)		0.212688	1.15885	11.3779	1.27883	0.248589	0.561711	-5.87466
491	2	0	CUST_23328_PI428914343	VIT_12s0035g00680	Vitvi12g02003	ACR4 (Arabidopsis CRINKLY4)		-0.0890355	-1.06366	8.01498	-1.51782	0.18029	0.485129	-5.58695
486	59	0	CUST_5148_PI428914343	VIT_06s0004g06680	Vitvi06g00650	ACR4 (Arabidopsis CRINKLY4)		-0.130936	-1.095	7.99781	-1.31825	0.235915	0.548851	-5.82896
120	52	0	CUST_21387_PI428914343	VIT_13s0147g00220	Vitvi13g00924	ACT domain containing protein		0.3049	1.23533	12.2234	2.45892	0.0495477	0.250487	-4.31956
407	51	0	CUST_25671_PI428914343	VIT_01s0011g00030	Vitvi01g00002	ACT domain containing protein (ACR4)		0.619931	1.5368	8.97089	2.28396	0.0628445	0.28376	-4.56157
182	78	0	CUST_27097_PI428914343	VIT_01s0146g00100	Vitvi01g01704	ACT domain containing protein (ACR4)		0.195881	1.14542	11.5767	1.33179	0.231695	0.544898	-5.81308
9	63	0	CUST_14232_PI428914343	VIT_18s0001g15000	Vitvi18g01177	ACT domain containing protein (ACR4)		0.0491929	1.03469	12.9628	0.576264	0.585568	0.819581	-6.51861
116	51	0	CUST_28871_PI428914343	VIT_00s0471g00050	Vitvi07g01555	ACT domain repeat 1 (ACR1) uridylyltransferase		0.385468	1.30628	9.42338	4.53469	0.00404362	0.0729564	-1.68519
345	85	0	CUST_29159_PI428914343	VIT_00s0686g00030	Vitvi07g03086	ACT domain repeat 1 (ACR1) uridylyltransferase		0.247631	1.18726	9.26284	1.66086	0.148248	0.439153	-5.40451
273	66	0	CUST_1103_PI428914343	VIT_09s0018g01780	Vitvi09g01280	ACT domain repeat 1 (ACR1) uridylyltransferase		-0.392301	-1.31248	15.5023	-5.40735	0.00169979	0.0494564	-0.771991
247	16	0	CUST_8043_PI428914343	VIT_04s0008g05700	Vitvi04g00506	ACT domain-containing protein		0.493191	1.40755	8.2338	2.2149	0.0690739	0.297543	-4.65697
141	79	0	CUST_2527_PI428914343	VIT_08s0007g04890	Vitvi08g01614	ACT domain-containing protein		0.247962	1.18753	12.7365	1.25983	0.254912	0.568299	-5.89642
450	41	0	CUST_19823_PI428914343	VIT_14s0068g01670	Vitvi14g01517	ACT domain-containing protein (ACR6)		-0.0828555	-1.05911	8.28783	-1.1294	0.302214	0.615464	-6.04047
465	51	0	CUST_9732_PI428914343	VIT_03s0091g00070	Vitvi03g00571	ACT domain-containing protein (ACR6)		-0.100582	-1.07221	9.86074	-0.871722	0.417158	0.707627	-6.29334
145	20	0	CUST_9731_PI428914343	VIT_03s0091g00060	Vitvi03g00571	ACT domain-containing protein (ACR6)		-0.206103	-1.15357	8.73974	-1.99488	0.0935081	0.347774	-4.95897
338	56	0	CUST_10786_PI428914343	VIT_02s0025g05120	Vitvi02g00467	ACT domain-containing protein (ACR8)		0.252183	1.19101	10.4979	1.96748	0.0971138	0.354184	-4.99625
239	6	0	CUST_24005_PI428914343	VIT_11s0016g05490	Vitvi11g01444	Actin 6 ARP6		0.06357	1.04505	9.43555	0.807305	0.450563	0.731368	-6.34888
372	22	0	CUST_8861_PI428914343	VIT_04s0044g00580	Vitvi04g01613	Actin 7 (ACT7) / actin 2		0.241152	1.18194	16.9682	3.14621	0.0201476	0.159135	-3.38448
488	75	0	CUST_27459_PI428914343	VIT_00s0183g00010	Vitvi17g01286	Actin 7 (ACT7) / actin 2		-0.0446783	-1.03145	7.82085	-0.813351	0.447348	0.729452	-6.34381
153	2	0	CUST_23543_PI428914343	VIT_11s0016g00770	Vitvi11g00056	Actin beta/gamma 1		0.0599249	1.04241	9.21769	0.488984	0.642361	0.84923	-6.56963
33	37	0	CUST_22754_PI428914343	VIT_12s0178g00200	Vitvi12g00837	Actin beta/gamma 1		-0.0860047	-1.06143	10.3428	-0.779867	0.465363	0.742218	-6.3715
473	69	0	CUST_4945_PI428914343	VIT_06s0004g04570	Vitvi06g00453	Actin beta/gamma 1		-0.382357	-1.30347	9.50833	-2.72773	0.0345972	0.211242	-3.94933
400	19	0	CUST_20873_PI428914343	VIT_13s0019g01240	Vitvi13g01973	Actin beta/gamma 1		-0.520006	-1.43396	9.7204	-4.3192	0.0050902	0.0816336	-1.92899
135	42	0	CUST_2679_PI428914343	VIT_08s0007g06520	Vitvi08g01740	Actin beta/gamma 1		-0.621035	-1.53798	10.0583	-3.20119	0.0188009	0.153824	-3.31173
95	64	0	CUST_18758_PI428914343	VIT_14s0060g02330	Vitvi14g00184	Actin binding formin homology 1		-0.0047895	-1.00333	7.97828	-0.0565884	0.956726	0.9861	-6.70265
188	54	0	CUST_4065_PI428914343	VIT_07s0129g00220	Vitvi07g01599	Actin binding formin homology 2		-0.254296	-1.19275	9.37102	-2.08113	0.0830199	0.3265	-4.84108
182	49	0	CUST_19819_PI428914343	VIT_14s0068g01630	Vitvi14g01513	Actin related protein 2		0.0389232	1.02735	11.009	0.592664	0.575232	0.813624	-6.50819
449	51	0	CUST_26180_PI428914343	VIT_01s0011g05400	Vitvi01g01986	Actin related protein 2/3 complex, subunit 2		0.223006	1.16716	10.2366	2.32261	0.0596156	0.275499	-4.50812
188	85	0	CUST_7008_PI428914343	VIT_05s0029g01310	Vitvi05g02079	Actin related protein 2/3 complex, subunit 4		0.0245036	1.01713	11.0169	0.209091	0.841355	0.942559	-6.67943
181	68	0	CUST_26321_PI428914343	VIT_01s0137g00280	Vitvi01g00596	Actin related protein 3		-0.0142106	-1.0099	10.5442	-0.200469	0.847793	0.945233	-6.68145
280	8	0	CUST_17841_PI428914343	VIT_15s0021g01870	Vitvi15g00578	Actin-related protein 2/3 complex subunit 5		0.0851309	1.06078	10.2661	0.943924	0.381958	0.68211	-6.22722
296	69	0	CUST_12892_PI428914343	VIT_18s0001g05260	Vitvi18g02257	Actin-related protein 3		-0.0225118	-1.01573	8.05076	-0.245138	0.814589	0.931625	-6.67009
262	26	0	CUST_15384_PI428914343	VIT_17s0000g04010	Vitvi17g00351	Actin-related protein 4		0.253244	1.19188	11.5125	1.82727	0.117868	0.391254	-5.18525
280	66	0	CUST_15383_PI428914343	VIT_17s0000g04000	Vitvi17g00351	Actin-related protein 4		-0.0101872	-1.00709	8.97931	-0.137574	0.895116	0.964164	-6.69362
277	69	0	CUST_20906_PI428914343	VIT_13s0019g01860	Vitvi13g00317	Actin-related protein 5		0.0394277	1.02771	9.34683	0.438724	0.67635	0.86712	-6.59551
2	28	0	CUST_21823_PI428914343	VIT_13s0064g00730	Vitvi13g02492	Actin-related protein 7		0.234234	1.17628	10.1535	2.55061	0.043795	0.235662	-4.1929
101	27	0	CUST_27816_PI428914343	VIT_00s0214g00170	Vitvi04g01106	Actin-related protein 7		0.0479658	1.03381	8.62269	0.53355	0.612994	0.834935	-6.54453
322	43	0	CUST_12237_PI428914343	VIT_19s0015g01740	Vitvi19g00907	Actin-related protein 8		-0.0981759	-1.07042	8.00075	-0.999266	0.356572	0.660742	-6.17394
369	14	0	CUST_6606_PI428914343	VIT_05s0049g00190	Vitvi05g00691	Actin-related protein 9 ATARP9		-0.0276122	-1.01932	11.1486	-0.273717	0.79356	0.922433	-6.66165
375	71	0	CUST_19163_PI428914343	VIT_14s0081g00760	Vitvi14g00569	Activating signal cointegrator		0.0217226	1.01517	11.0042	0.204638	0.844679	0.944127	-6.68048
53	29	0	CUST_6662_PI428914343	VIT_05s0049g00830	Vitvi05g01952	Activating signal cointegrator		-0.00771286	-1.00536	8.95085	-0.102631	0.921628	0.973514	-6.69844
400	57	0	CUST_6665_PI428914343	VIT_05s0049g00880	Vitvi05g01954	Activating signal cointegrator		-0.0189404	-1.01322	7.87041	-0.342368	0.743849	0.900681	-6.63771
288	52	0	CUST_15694_PI428914343	VIT_17s0000g07230	Vitvi17g00701	Activating signal cointegrator 1 complex subunit 3		0.268475	1.20453	11.3329	2.87744	0.0284338	0.190361	-3.74524
41	82	0	CUST_15695_PI428914343	VIT_17s0000g07240	Vitvi17g00701	Activating signal cointegrator 1 complex subunit 3		-0.00429803	-1.00298	8.15705	-0.0470244	0.964033	0.988408	-6.70322
55	6	0	CUST_23905_PI428914343	VIT_11s0016g04480	Vitvi11g00393	Acyl ACP-thioesterase		-0.513562	-1.42757	12.2512	-2.71392	0.0352346	0.213094	-3.96826
402	6	0	CUST_17737_PI428914343	VIT_15s0021g00570	Vitvi15g00463	Acyl carrier protein, mitochondrial		0.0460986	1.03247	12.6103	0.32584	0.755705	0.906326	-6.64394
454	81	0	CUST_6296_PI428914343	VIT_05s0020g01980	Vitvi05g00362	Acyl carrier protein, mitochondrial 3		-0.70251	-1.62733	12.6999	-2.67521	0.037088	0.218128	-4.02136
416	21	0	CUST_29770_PI428914343	VIT_00s2731g00010	Vitvi07g03175	Acyl-(acyl carrier protein) thioesterase		-0.703605	-1.62857	12.1522	-2.61941	0.0399453	0.225405	-4.09808
438	30	0	CUST_3666_PI428914343	VIT_07s0005g03820	Vitvi07g02277	Acyl-[acyl-carrier-protein] desaturase		0.0425944	1.02996	15.0755	0.31535	0.763268	0.909659	-6.64775
296	45	0	CUST_19282_PI428914343	VIT_14s0006g00070	Vitvi14g02770	Acyl-[acyl-carrier-protein] desaturase		0.0120851	1.00841	8.81779	0.126603	0.903426	0.966525	-6.69529
71	74	0	CUST_11104_PI428914343	VIT_02s0012g02500	Vitvi02g01527	Acyl-[acyl-carrier-protein] desaturase		-0.00602045	-1.00418	7.89537	-0.0968348	0.926038	0.975055	-6.6991
515	57	0	CUST_23065_PI428914343	VIT_12s0034g00190	Vitvi12g01737	Acyl-[acyl-carrier-protein] desaturase		-0.698538	-1.62286	9.14094	-6.35703	0.000735755	0.0366992	0.0974357
316	79	0	CUST_7391_PI428914343	VIT_05s0094g00540	Vitvi05g01604	Acyl-[acyl-carrier-protein] desaturase		-0.730916	-1.65969	9.79972	-6.60819	0.000599156	0.0354153	0.307888
219	64	0	CUST_28473_PI428914343	VIT_00s0327g00070	Vitvi00g00449	Acyl-[acyl-carrier-protein] desaturase		-0.852514	-1.80564	10.1945	-5.17142	0.00212746	0.0549125	-1.00749
187	50	0	CUST_23064_PI428914343	VIT_12s0034g00180	Vitvi12g01734	Acyl-[acyl-carrier-protein] desaturase		-0.893519	-1.8577	11.1131	-6.08323	0.000927132	0.0394504	-0.14092
71	4	0	CUST_25305_PI428914343	VIT_10s0003g04810	Vitvi10g01907	Acyl-[acyl-carrier-protein] desaturase, chloroplastic		-0.130036	-1.09432	8.58743	-2.15373	0.075125	0.31012	-4.74131
4	16	0	CUST_1453_PI428914343	VIT_08s0032g00050	Vitvi08g00159	Acyl-activating enzyme 15		-0.308785	-1.23866	11.1376	-3.26304	0.0174028	0.147979	-3.23038
107	2	0	CUST_6005_PI428914343	VIT_05s0077g01260	Vitvi05g00092	Acyl-activating enzyme 7		-0.0507452	-1.0358	11.9646	-0.306379	0.769759	0.912097	-6.65091
321	49	0	CUST_6006_PI428914343	VIT_05s0077g01270	Vitvi05g00090	Acyl-activating enzyme 7		-0.0672505	-1.04772	13.0144	-0.558497	0.596889	0.826294	-6.52961
481	72	0	CUST_8279_PI428914343	VIT_04s0069g01120	Vitvi04g00774	Acyl-activating enzyme 7		-0.327911	-1.25519	8.64464	-1.67	0.146397	0.436738	-5.39264
429	19	0	CUST_6542_PI428914343	VIT_05s0020g04590	Vitvi05g00620	Acylamino-acid-releasing enzyme		0.0886126	1.06335	12.1299	0.551175	0.60159	0.828562	-6.53405
486	76	0	CUST_105_PI428914343	VIT_09s0002g01130	Vitvi09g00090	Acylamino-acid-releasing enzyme		-0.0737756	-1.05247	8.18395	-0.842115	0.432277	0.718822	-6.31928
532	34	0	CUST_17660_PI428914343	VIT_15s0107g00060	Vitvi15g01305	Acylamino-acid-releasing enzyme		-0.248222	-1.18774	9.30947	-1.81745	0.119477	0.394043	-5.19835
402	22	0	CUST_17662_PI428914343	VIT_15s0107g00080	Vitvi15g01306	Acylamino-acid-releasing enzyme		-0.386938	-1.30762	8.18166	-3.04073	0.0230358	0.1706	-3.52508
80	58	0	CUST_17658_PI428914343	VIT_15s0107g00040	Vitvi15g01303	Acylamino-acid-releasing enzyme		-0.387955	-1.30854	8.16741	-3.73661	0.00981837	0.11205	-2.62543
44	40	0	CUST_29551_PI428914343	VIT_00s1627g00010	Vitvi15g01772	Acylamino-acid-releasing enzyme		-0.389639	-1.31007	8.14461	-3.79349	0.00918738	0.109003	-2.55505
35	16	0	CUST_5217_PI428914343	VIT_06s0004g07380	Vitvi06g00723	Acyl-carrier protein S-malonyltransferase		-0.289959	-1.22261	10.3684	-2.57184	0.0425666	0.232316	-4.16361
344	25	0	CUST_18766_PI428914343	VIT_14s0060g02410	Vitvi14g00195	Acyl-CoA binding		0.0258891	1.01811	12.3504	0.405478	0.69931	0.87874	-6.61118
245	72	0	CUST_21219_PI428914343	VIT_13s0019g05290	Vitvi13g00703	Acyl-CoA binding		-0.0603944	-1.04275	10.1193	-0.564522	0.593035	0.824363	-6.52592
244	12	0	CUST_4085_PI428914343	VIT_07s0129g00430	Vitvi07g01622	Acyl-CoA binding protein		0.237494	1.17894	11.611	1.49755	0.185327	0.491413	-5.61225
15	37	0	CUST_13687_PI428914343	VIT_18s0001g09340	Vitvi18g02653	Acyl-CoA binding protein		-0.0169891	-1.01185	8.0241	-0.24301	0.816162	0.932493	-6.67068
479	37	0	CUST_11278_PI428914343	VIT_02s0033g01330	Vitvi02g01171	Acyl-CoA binding protein		-0.225242	-1.16897	15.09	-1.78814	0.124409	0.401871	-5.23736
434	48	0	CUST_17371_PI428914343	VIT_16s0098g01570	Vitvi16g01390	Acyl-CoA binding protein 2 (ACBP2)		0.0101524	1.00706	11.7002	0.0880257	0.932745	0.976842	-6.70004
101	71	0	CUST_6071_PI428914343	VIT_05s0077g01940	Vitvi05g00044	Acyl-CoA dehydrogenase (ibr3)		0.230336	1.17311	12.4177	2.69484	0.0361352	0.216071	-3.99441
257	53	0	CUST_28682_PI428914343	VIT_00s0389g00020	Vitvi02g01726	Acyl-CoA oxidase (ACX1)		0.383075	1.30412	13.407	3.44408	0.0139259	0.133087	-2.99523
104	75	0	CUST_29128_PI428914343	VIT_00s0662g00010	Vitvi07g03026	Acyl-CoA oxidase (ACX2)		0.504917	1.41904	12.717	1.99027	0.0941045	0.348554	-4.96524
188	44	0	CUST_22289_PI428914343	VIT_12s0028g02660	Vitvi12g00234	Acyl-CoA oxidase (ACX3)		0.306597	1.23679	12.1867	3.64232	0.0109733	0.118044	-2.7432
477	83	0	CUST_28361_PI428914343	VIT_00s0299g00010	Vitvi02g01724	Acyl-CoA oxidase (ACX5)		0.0182402	1.01272	8.34891	0.228231	0.827111	0.937597	-6.67465
441	85	0	CUST_16685_PI428914343	VIT_16s0022g01160	Vitvi16g01805	Acyl-CoA oxidase ACX3		0.207532	1.15471	10.1194	1.4668	0.193224	0.500845	-5.65035
516	28	0	CUST_11133_PI428914343	VIT_02s0012g02920	Vitvi02g01540	Acyl-CoA oxidase ACX3		0.175492	1.12935	11.3708	0.927515	0.38975	0.687287	-6.24259
239	22	0	CUST_24305_PI428914343	VIT_11s0037g01390	Vitvi11g01542	Acyl-CoA oxidase ACX3		0.141415	1.10299	11.1975	0.913072	0.39671	0.692151	-6.25596
29	30	0	CUST_16684_PI428914343	VIT_16s0022g01150	Vitvi16g01804	Acyl-CoA oxidase ACX3		-0.00926377	-1.00644	10.0601	-0.104157	0.920468	0.973042	-6.69826
242	30	0	CUST_16681_PI428914343	VIT_16s0022g01120	Vitvi16g01803	Acyl-CoA oxidase ACX3		-0.017833	-1.01244	7.83495	-0.316362	0.762537	0.909292	-6.64739
13	8	0	CUST_1585_PI428914343	VIT_08s0105g00460	Vitvi08g00667	Acyl-CoA oxidase ACX4		0.429091	1.34638	11.9396	3.42622	0.0142323	0.13432	-3.01822
487	26	0	CUST_1542_PI428914343	VIT_08s0032g01100	Vitvi08g02043	Acyl-CoA oxidase ACX6		0.201462	1.14986	11.672	1.14937	0.294519	0.607513	-6.01905
116	43	0	CUST_3478_PI428914343	VIT_07s0005g01790	Vitvi07g00445	Acyl-CoA synthetase long-chain member 2		0.0211735	1.01478	9.864	0.158541	0.879277	0.95711	-6.69006
399	68	0	CUST_10422_PI428914343	VIT_02s0025g01410	Vitvi02g00128	Acyl-CoA synthetase long-chain member 2		-0.240205	-1.18116	14.0127	-3.3249	0.0161176	0.142703	-3.14951
455	62	0	CUST_9612_PI428914343	VIT_03s0063g01880	Vitvi03g00388	Acyl-CoA synthetase long-chain member 2		-0.73418	-1.66345	10.6798	-2.32432	0.0594771	0.275061	-4.50576
33	55	0	CUST_6401_PI428914343	VIT_05s0020g03080	Vitvi05g00463	Acyl-CoA synthetase long-chain member 6		0.243636	1.18397	12.557	2.21192	0.0693571	0.297845	-4.66109
289	11	0	CUST_18863_PI428914343	VIT_14s0128g00720	Vitvi14g02541	Acyl-CoA synthetase long-chain member 7		0.00773827	1.00538	8.37765	0.130155	0.900734	0.965904	-6.69476
86	66	0	CUST_22871_PI428914343	VIT_12s0057g01270	Vitvi12g02505	Acyl-CoA synthetase long-chain member 8		0.0726212	1.05163	12.1222	0.441791	0.674251	0.866367	-6.59401
195	74	0	CUST_13246_PI428914343	VIT_18s0001g02810	Vitvi18g00275	Acyl-CoA synthetase long-chain member 9		-0.886921	-1.84923	12.2675	-10.6366	4.3117e-05	0.0198469	2.84813
330	47	0	CUST_8331_PI428914343	VIT_04s0079g00790	Vitvi04g00890	Acyl-CoA synthetases (Acyl-activating enzyme 11)		0.331251	1.2581	9.79985	1.2675	0.252342	0.565702	-5.88766
531	20	0	CUST_394_PI428914343	VIT_09s0002g04170	Vitvi09g00342	Acyl-CoA synthetases (Acyl-activating enzyme 13)		-0.0591312	-1.04184	11.6589	-0.553669	0.599986	0.827866	-6.53255
117	19	0	CUST_4574_PI428914343	VIT_06s0004g00740	Vitvi06g01588	Acyl-CoA synthetases (Acyl-activating enzyme 18)		0.723436	1.65111	11.3048	6.45118	0.000680737	0.0360446	0.177227
176	72	0	CUST_4575_PI428914343	VIT_06s0004g00750	Vitvi06g01589	Acyl-CoA synthetases (Acyl-activating enzyme 18)		0.583377	1.49835	11.0761	3.96336	0.00755673	0.0988874	-2.34791
58	49	0	CUST_18451_PI428914343	VIT_15s0046g02700	Vitvi15g01135	Acyl-CoA thioesterase		-0.113472	-1.08183	10.3859	-1.54428	0.173906	0.47672	-5.5537
114	63	0	CUST_26016_PI428914343	VIT_01s0011g03700	Vitvi01g00301; Vitvi01g01944	Acyl-CoA thioesterase		-0.349245	-1.27389	10.8413	-3.18489	0.0191896	0.155525	-3.33326
74	81	0	CUST_9632_PI428914343	VIT_03s0063g02080	Vitvi03g00370	Acyl-CoA:1-acylglycerol-3-phosphate acyltransferase		-0.105588	-1.07593	10.3537	-0.515379	0.624877	0.840656	-6.555
325	64	0	CUST_27933_PI428914343	VIT_00s0227g00180	Vitvi07g02492	Acyl-coenzyme A thioesterase 9.		-0.0270825	-1.01895	8.60022	-0.337975	0.746993	0.902072	-6.63939
270	62	0	CUST_29048_PI428914343	VIT_00s0582g00020	Vitvi07g02979	Acyl-coenzyme A thioesterase 9.		-0.0544874	-1.03849	10.4208	-0.53383	0.612812	0.834787	-6.54436
261	75	0	CUST_22019_PI428914343	VIT_12s0142g00680	Vitvi12g02546	Acyl-peptide hydrolase		-0.11166	-1.08047	8.54104	-0.962175	0.373434	0.674858	-6.20989
217	62	0	CUST_13861_PI428914343	VIT_18s0001g11150	Vitvi18g00840	Acyl-peptide hydrolase		-0.24655	-1.18637	8.71067	-1.61425	0.158039	0.453769	-5.46465
384	10	0	CUST_1867_PI428914343	VIT_08s0040g01380	Vitvi08g00993	Acylphosphatase family		-0.0735105	-1.05227	11.9367	-0.628263	0.553177	0.800346	-6.48467
279	2	0	CUST_29669_PI428914343	VIT_00s2300g00010	Vitvi03g01897	Acyltransferase		-0.0548192	-1.03873	7.84935	-0.981435	0.364601	0.666914	-6.19135
163	25	0	CUST_12029_PI428914343	VIT_19s0090g01390	Vitvi19g00585	Acyltransferase		-0.243247	-1.18365	8.64539	-1.91152	0.104918	0.367923	-5.07205
205	12	0	CUST_17006_PI428914343	VIT_16s0050g00870	Vitvi16g01082	Acyltransferase		-0.414876	-1.33318	9.93637	-1.80259	0.121953	0.397684	-5.21815
103	63	0	CUST_26215_PI428914343	VIT_01s0011g05810	Vitvi01g00499	Adagio protein 1		0.111955	1.08069	8.93919	0.471656	0.653978	0.855125	-6.57885
501	7	0	CUST_24557_PI428914343	VIT_11s0052g00730	Vitvi11g01220	Adagio protein 1		0.0198271	1.01384	13.2537	0.0878233	0.9329	0.976856	-6.70006
456	57	0	CUST_24556_PI428914343	VIT_11s0052g00720	Vitvi11g01220	Adagio protein 1		-0.199724	-1.14848	9.91056	-1.30948	0.238684	0.551317	-5.83919
246	28	0	CUST_7732_PI428914343	VIT_04s0008g02490	Vitvi04g00214	Adagio protein 1		-0.245855	-1.18579	12.771	-2.81961	0.0306619	0.197961	-3.82385
416	69	0	CUST_23491_PI428914343	VIT_11s0016g00100	Vitvi11g00005	Adapter protein SPIKE1 (SPK1)		-0.125728	-1.09106	11.3304	-0.604645	0.567751	0.808637	-6.50041
58	42	0	CUST_11344_PI428914343	VIT_02s0087g00690	Vitvi02g01268	Adapter-related protein complex 4 epsilon 1 sub		-0.305202	-1.23559	10.2628	-1.83494	0.116626	0.389312	-5.17499
252	17	0	CUST_26481_PI428914343	VIT_01s0026g00310	Vitvi01g00797	Adaptor protein complex AP-1, gamma 1 subunit		0.120497	1.08711	12.7342	1.10082	0.313522	0.624973	-6.07071
291	6	0	CUST_5729_PI428914343	VIT_06s0061g01170	Vitvi06g01392	Adaptor protein complex AP-2, alpha 1 subunit		0.0834853	1.05957	11.7309	1.17461	0.285028	0.598056	-5.99162
145	57	0	CUST_27903_PI428914343	VIT_00s0225g00220	Vitvi01g00669	Adaptor-related protein complex 1, mu 1 subunit		0.0851311	1.06078	11.4494	0.758207	0.477287	0.751348	-6.38892
149	5	0	CUST_26444_PI428914343	VIT_01s0127g00810	Vitvi01g02067	Adaptor-related protein complex 1, sigma 2		0.0503843	1.03554	12.3471	0.684006	0.519719	0.779323	-6.44547
455	6	0	CUST_16985_PI428914343	VIT_16s0050g00660	Vitvi16g01903	Adaptor-related protein complex 1, sigma 2		-0.0287332	-1.02012	11.0639	-0.218851	0.834083	0.940474	-6.67705
82	7	0	CUST_10294_PI428914343	VIT_02s0025g00100	Vitvi02g00008	Adaptor-related protein complex 2, beta 1 subunit		0.122629	1.08872	8.79145	0.821975	0.44279	0.726087	-6.33653
100	53	0	CUST_10970_PI428914343	VIT_02s0012g00910	Vitvi02g00661	Adaptor-related protein complex 2, mu 2 subunit		0.172183	1.12676	11.4687	1.20089	0.27543	0.589455	-5.96269
136	22	0	CUST_10094_PI428914343	VIT_03s0017g00220	Vitvi03g01046	Adaptor-related protein complex 2, mu 2 subunit		0.0524187	1.037	7.80204	0.882393	0.411806	0.703412	-6.28382
90	1	0	CUST_8732_PI428914343	VIT_04s0023g03340	Vitvi04g01451	Adaptor-related protein complex 2, sigma 1 sub		-0.0207489	-1.01449	11.3271	-0.123913	0.905466	0.967298	-6.69567
398	83	0	CUST_14159_PI428914343	VIT_18s0001g14240	Vitvi18g02794	Adaptor-related protein complex 2, sigma 1 sub		0.0571579	1.04041	11.6322	0.557904	0.597269	0.826467	-6.52997
151	68	0	CUST_20889_PI428914343	VIT_13s0019g01530	Vitvi13g00307	Adaptor-related protein complex 3, beta 2 subunit		0.0755677	1.05378	10.6619	0.734378	0.490648	0.760846	-6.40761
429	42	0	CUST_15327_PI428914343	VIT_17s0000g03430	Vitvi17g00298	Adaptor-related protein complex 3, delta 1 sub		-0.0653472	-1.04634	10.9217	-0.620845	0.557729	0.802849	-6.48967
433	7	0	CUST_18618_PI428914343	VIT_14s0060g00840	Vitvi14g00068	Adaptor-related protein complex 3, mu 1 sub		-0.0536835	-1.03791	9.62351	-0.470159	0.654987	0.85575	-6.57963
9	22	0	CUST_8579_PI428914343	VIT_04s0023g01770	Vitvi04g01291	Adaptor-related protein complex 3, sigma 2 sub		0.0457411	1.03221	10.7887	0.501482	0.63405	0.845042	-6.56279
368	31	0	CUST_7870_PI428914343	VIT_04s0008g03880	Vitvi04g00338	Adaptor-related protein complex 4, beta 1		0.117147	1.08459	10.421	0.929351	0.388872	0.686722	-6.24088
85	42	0	CUST_27304_PI428914343	VIT_00s0153g00080	Vitvi15g01728	Adaptor-related protein complex 4, beta 1		0.0104985	1.0073	8.01963	0.162097	0.876597	0.956327	-6.68941
374	79	0	CUST_23744_PI428914343	VIT_11s0016g02840	Vitvi11g00235	Adaptor-related protein complex 4, sigma 1 sub		0.015182	1.01058	12.0995	0.255181	0.807178	0.927897	-6.66723
447	84	0	CUST_14042_PI428914343	VIT_18s0001g13000	Vitvi18g01002	Adaptor-related protein complex AP-4, mu 1		-0.022945	-1.01603	7.87939	-0.406095	0.698881	0.878496	-6.6109
214	81	0	CUST_657_PI428914343	VIT_09s0002g07120	Vitvi09g00629	Adenine phosphoribosyltransferase		0.49779	1.41205	9.24628	2.51227	0.0461089	0.242174	-4.24582
19	63	0	CUST_13676_PI428914343	VIT_18s0001g09220	Vitvi18g00674	Adenine phosphoribosyltransferase		0.0328244	1.02301	11.0994	0.330491	0.752361	0.905096	-6.64222
411	23	0	CUST_29587_PI428914343	VIT_00s1847g00010	Vitvi02g01832	Adenine phosphoribosyltransferase		-0.157549	-1.11539	9.57651	-0.399467	0.703499	0.881138	-6.61389
419	45	0	CUST_8036_PI428914343	VIT_04s0008g05620	Vitvi04g00499	Adenine phosphoribosyltransferase		-0.242919	-1.18338	9.82344	-1.04114	0.338272	0.646964	-6.1322
221	72	0	CUST_22487_PI428914343	VIT_12s0059g00760	Vitvi12g00381	Adenosine 5' phosphosulfate reductase		-0.299525	-1.23074	11.2117	-0.359751	0.731463	0.894854	-6.63083
220	63	0	CUST_13394_PI428914343	VIT_18s0001g05730	Vitvi18g00410	Adenosine 5'-phosphosulfate reductase 3		-0.126244	-1.09145	14.5212	-1.68354	0.143696	0.432668	-5.37501
473	81	0	CUST_21149_PI428914343	VIT_13s0019g04470	Vitvi13g00623	Adenosine kinase 2		-0.103154	-1.07412	13.5256	-0.526147	0.617821	0.837193	-6.54884
400	82	0	CUST_21150_PI428914343	VIT_13s0019g04480	Vitvi13g00627	Adenosine kinase 2 (ADK2)		-0.0521415	-1.0368	13.1127	-0.369417	0.724613	0.891561	-6.62686
449	79	0	CUST_24762_PI428914343	VIT_10s0116g00820	Vitvi10g00044	Adenosine/AMP deaminase		0.193555	1.14358	10.9231	1.42532	0.20437	0.513794	-5.70117
43	63	0	CUST_1593_PI428914343	VIT_08s0105g00570	Vitvi08g00676	Adenosine/AMP deaminase active site		-0.460172	-1.37571	9.56095	-5.67723	0.00132595	0.0448873	-0.512446
102	82	0	CUST_26586_PI428914343	VIT_01s0026g01480	Vitvi01g00909	Adenosine/AMP deaminase active site		0.0977578	1.07011	8.1671	1.19316	0.278223	0.591618	-5.97124
175	63	0	CUST_6925_PI428914343	VIT_05s0029g00330	Vitvi05g01094	Adenosylhomocysteinase (S-adenosyl-L-homocysteine hydrolase)		0.21611	1.1616	15.7928	1.31414	0.237208	0.549936	-5.83376
396	11	0	CUST_15940_PI428914343	VIT_17s0000g09840	Vitvi17g00983	Adenosylhomocysteinase 1		0.314417	1.24351	13.2641	1.57694	0.166319	0.465761	-5.51233
293	38	0	CUST_9133_PI428914343	VIT_03s0038g01440	Vitvi03g00085	Adenosylhomocysteine nucleosidase.		0.206631	1.15399	13.1676	2.10951	0.0798363	0.319798	-4.80211
151	51	0	CUST_24622_PI428914343	VIT_11s0052g01390	Vitvi11g01273	Adenosylmethionine-8-amino-7- oxononanoate aminotransferase		0.0288854	1.02022	10.3369	0.374571	0.720973	0.88992	-6.62471
32	18	0	CUST_6279_PI428914343	VIT_05s0020g01810	Vitvi05g00348	Adenyl cyclase		-0.0580175	-1.04103	9.24712	-0.819498	0.444096	0.726694	-6.33862
284	50	0	CUST_24088_PI428914343	VIT_11s0118g00440	Vitvi11g00571	Adenylate cyclase		-0.0579968	-1.04102	10.7527	-0.559779	0.596068	0.825754	-6.52883
253	20	0	CUST_735_PI428914343	VIT_09s0002g08130	Vitvi09g00723	Adenylate cyclase		-0.374497	-1.29639	11.0258	-3.27167	0.0172169	0.147075	-3.21907
393	49	0	CUST_16669_PI428914343	VIT_16s0022g00980	Vitvi16g00746	Adenylate kinase		0.188652	1.1397	9.67183	2.26116	0.0648338	0.28846	-4.59308
418	82	0	CUST_20764_PI428914343	VIT_13s0067g03360	Vitvi13g00202	Adenylate kinase		0.0064545	1.00448	7.78568	0.112265	0.914307	0.970522	-6.69725
149	72	0	CUST_15162_PI428914343	VIT_17s0000g01730	Vitvi17g00142	Adenylate kinase		-0.0726702	-1.05166	12.6679	-0.765399	0.473304	0.748276	-6.38318
226	45	0	CUST_19897_PI428914343	VIT_14s0171g00160	Vitvi14g01574	Adenylate kinase		-0.139628	-1.10162	11.5457	-1.32496	0.233814	0.54679	-5.8211
451	63	0	CUST_24131_PI428914343	VIT_11s0149g00040	Vitvi11g00609	Adenylate kinase		-0.30879	-1.23867	13.3887	-2.65186	0.0382558	0.221421	-4.05343
426	41	0	CUST_15158_PI428914343	VIT_17s0000g01680	Vitvi17g00137	Adenylate kinase family		-0.257767	-1.19563	9.07462	-2.53816	0.0445323	0.237527	-4.21007
418	69	0	CUST_14786_PI428914343	VIT_18s0041g01280	Vitvi18g02073	Adenylate kinase, chloroplast		-0.57939	-1.49422	11.3716	-3.91528	0.00798288	0.10156	-2.40608
106	57	0	CUST_26955_PI428914343	VIT_01s0010g02770	Vitvi01g01564	Adenylate kinase-b		0.0892929	1.06385	7.99334	1.48434	0.188683	0.495226	-5.62867
295	36	0	CUST_21042_PI428914343	VIT_13s0019g03330	Vitvi13g00505	Adenylosuccinate lyase		-0.243118	-1.18355	11.6166	-2.66583	0.0375526	0.219274	-4.03425
515	54	0	CUST_2837_PI428914343	VIT_08s0007g08130	Vitvi08g01874	Adenylosuccinate synthetase (ADSS)		-0.0286351	-1.02005	11.832	-0.287754	0.783299	0.917832	-6.65718
266	77	0	CUST_9674_PI428914343	VIT_03s0063g02500	Vitvi03g00339	Adenylyl cyclase associated protein		-0.423822	-1.34148	13.0302	-4.51184	0.00414222	0.0737271	-1.71069
91	36	0	CUST_4049_PI428914343	VIT_07s0129g00060	Vitvi07g01583	Adenylylsulfate kinase		0.067505	1.0479	8.52112	0.533487	0.613035	0.834937	-6.54456
243	39	0	CUST_4057_PI428914343	VIT_07s0129g00140	Vitvi07g01590	Adenylylsulfate kinase		0.0213657	1.01492	9.39782	0.0977974	0.925306	0.974993	-6.699
106	46	0	CUST_9806_PI428914343	VIT_03s0091g00870	Vitvi03g00651	Adenylylsulfate kinase 1 (AKN1)		0.0623256	1.04415	9.47884	0.46207	0.660451	0.858805	-6.58381
73	73	0	CUST_2762_PI428914343	VIT_08s0007g07370	Vitvi08g01809	Adenylyl-sulfate kinase, chloroplast precursor		0.14203	1.10346	8.89276	1.92456	0.103045	0.364286	-5.05443
271	5	0	CUST_206_PI428914343	VIT_09s0002g02210	Vitvi09g00183	Adhesion of calyx edges (ACE)		0.0693197	1.04922	11.3193	0.159567	0.878504	0.957021	-6.68988
417	75	0	CUST_24368_PI428914343	VIT_11s0065g00450	Vitvi11g00935	Adhesion regulating molecule 1 Adrm1 protein		0.14901	1.10881	11.764	0.915987	0.395297	0.691097	-6.25327
236	51	0	CUST_10183_PI428914343	VIT_03s0017g01400	Vitvi03g01198	Adhesive/proline-rich protein		2.2543	4.77101	10.2897	6.53881	0.000633736	0.0358889	0.250517
343	57	0	CUST_15477_PI428914343	VIT_17s0000g04970	Vitvi17g00468	ADP, ATP carrier protein		-0.450663	-1.36667	10.1397	-4.85123	0.00291826	0.0633245	-1.34042
173	76	0	CUST_22353_PI428914343	VIT_12s0028g03380	Vitvi12g00284	ADP,ATP carrier protein		0.303968	1.23454	14.9107	2.8222	0.0305581	0.197751	-3.82032
102	14	0	CUST_4687_PI428914343	VIT_06s0004g01910	Vitvi06g00201	ADP,ATP carrier protein		0.0296175	1.02074	13.2876	0.144727	0.889706	0.962013	-6.69246
345	17	0	CUST_16134_PI428914343	VIT_16s0039g01000	Vitvi16g01595	ADP,ATP carrier protein		-0.0208877	-1.01458	8.47393	-0.158439	0.879354	0.95711	-6.69008
442	85	0	CUST_29381_PI428914343	VIT_00s1209g00010	Vitvi00g02112	ADP,ATP carrier protein		-0.0484684	-1.03417	7.80515	-0.818067	0.444851	0.727293	-6.33983
42	41	0	CUST_11903_PI428914343	VIT_19s0177g00370	Vitvi19g00467	ADP,ATP carrier protein		-0.241569	-1.18228	12.8717	-1.43356	0.202109	0.511186	-5.69112
422	51	0	CUST_21853_PI428914343	VIT_13s0064g01050	Vitvi13g01745	ADP,ATP carrier protein 1		-0.215606	-1.16119	12.7347	-1.40671	0.209559	0.520277	-5.72373
190	29	0	CUST_6381_PI428914343	VIT_05s0020g02880	Vitvi05g00442	ADP-glucose pyrophosphorylase		-0.914406	-1.88479	14.2358	-12.3697	1.81791e-05	0.0178712	3.59336
497	64	0	CUST_3576_PI428914343	VIT_07s0005g02800	Vitvi07g00544	ADP-glucose pyrophosphorylase large subunit 2		0.340975	1.26661	8.54336	2.97858	0.0249467	0.177559	-3.60854
106	2	0	CUST_14026_PI428914343	VIT_18s0001g12840	Vitvi18g02758	ADP-glucose pyrophosphorylase large subunit CagpL2		0.251762	1.19066	10.966	1.33869	0.229573	0.542158	-5.80496
234	61	0	CUST_26829_PI428914343	VIT_01s0010g01350	Vitvi01g01397	ADP-glucose pyrophosphorylase large subunit CagpL2		0.0231745	1.01619	8.11902	0.406698	0.698461	0.878137	-6.61063
328	61	0	CUST_7479_PI428914343	VIT_05s0094g01500	Vitvi05g01694	ADP-glucose pyrophosphorylase, small subunit precursor		-0.0455335	-1.03206	7.86583	-0.723406	0.496884	0.76498	-6.41604
249	41	0	CUST_8584_PI428914343	VIT_04s0023g01820	Vitvi04g01297	ADP-ribosylation factor		0.0374768	1.02632	11.2963	0.267469	0.798141	0.924261	-6.66358
295	34	0	CUST_27822_PI428914343	VIT_00s0215g00070	Vitvi07g01234	ADP-ribosylation factor		0.0128259	1.00893	11.1627	0.14859	0.886787	0.960365	-6.69181
171	14	0	CUST_27569_PI428914343	VIT_00s0189g00080	Vitvi07g01087	ADP-ribosylation factor		-0.0536391	-1.03788	11.4384	-0.69768	0.511717	0.775052	-6.43541
279	53	0	CUST_4145_PI428914343	VIT_07s0129g01090	Vitvi07g01682	ADP-ribosylation factor		-0.59161	-1.50693	10.0431	-5.37836	0.00174665	0.0497725	-0.800485
19	72	0	CUST_8188_PI428914343	VIT_04s0008g07360	Vitvi04g00669	ADP-ribosylation factor 3 (ARF3)		-0.0380459	-1.02672	11.373	-0.318567	0.760946	0.90851	-6.64659
238	61	0	CUST_18604_PI428914343	VIT_14s0060g00690	Vitvi14g02454; Vitvi14g00060	ADP-ribosylation factor A1B		0.274797	1.20982	16.2071	1.97978	0.0954781	0.351219	-4.97952
117	76	0	CUST_20060_PI428914343	VIT_14s0066g01080	Vitvi14g01748	ADP-ribosylation factor A1B		0.202243	1.15049	14.6473	0.875999	0.415007	0.705854	-6.28953
145	10	0	CUST_26453_PI428914343	VIT_01s0127g00920	Vitvi01g02071	ADP-ribosylation factor A1B		0.188258	1.13939	9.78574	1.51088	0.181999	0.486815	-5.59563
506	78	0	CUST_26410_PI428914343	VIT_01s0127g00440	Vitvi01g00713	ADP-ribosylation factor A1B		0.0660598	1.04685	14.5629	0.515325	0.624914	0.840656	-6.55504
197	18	0	CUST_3499_PI428914343	VIT_07s0005g02000	Vitvi07g00464	ADP-ribosylation factor A1B		-0.0706786	-1.05021	14.563	-0.546978	0.604295	0.830356	-6.53658
500	23	0	CUST_6153_PI428914343	VIT_05s0020g00490	Vitvi05g00219	ADP-ribosylation factor A1E		0.0455809	1.0321	13.1744	0.293764	0.77892	0.916039	-6.6552
391	75	0	CUST_16303_PI428914343	VIT_16s0039g02240	Vitvi16g01539	ADP-ribosylation factor B1C		-0.00156168	-1.00108	12.3803	-0.0179676	0.986252	0.995023	-6.70431
38	78	0	CUST_6530_PI428914343	VIT_05s0020g04470	Vitvi05g00611	ADP-ribosylation factor C1		-0.136624	-1.09933	8.81048	-1.00058	0.355986	0.660111	-6.17265
431	38	0	CUST_6529_PI428914343	VIT_05s0020g04460	Vitvi05g00611	ADP-ribosylation factor C1		-0.144661	-1.10547	10.7919	-0.843893	0.431358	0.718254	-6.31774
394	37	0	CUST_7924_PI428914343	VIT_04s0008g04430	Vitvi04g00384	ADP-ribosylation factor GTPase activating protein		-0.161448	-1.11841	8.04552	-1.91173	0.104888	0.367869	-5.07177
121	18	0	CUST_19355_PI428914343	VIT_14s0006g01090	Vitvi14g00901	ADP-ribosylation factor-like A1A		-0.0109104	-1.00759	10.0336	-0.159133	0.87883	0.95711	-6.68995
12	75	0	CUST_29078_PI428914343	VIT_00s0601g00030	Vitvi07g01577	ADP-ribosylation factor-like A1C		0.0482293	1.034	12.1959	0.434981	0.678917	0.868468	-6.59733
472	25	0	CUST_9815_PI428914343	VIT_03s0091g00970	Vitvi03g00665	ADP-ribosylation factor-like A1D		-0.00937612	-1.00652	11.6615	-0.0644555	0.950719	0.984519	-6.70211
251	60	0	CUST_23520_PI428914343	VIT_11s0016g00530	Vitvi11g00036	Adrenodoxin ferredoxin 2		-0.128305	-1.09301	11.5064	-1.20762	0.273016	0.586896	-5.95522
25	57	0	CUST_26452_PI428914343	VIT_01s0127g00910	Vitvi01g02070	AERO1 (arabidopsis endoplasmic reticulum oxidoreductins 1)		0.145273	1.10594	7.90581	1.48899	0.187495	0.493966	-5.62289
172	83	0	CUST_25230_PI428914343	VIT_10s0003g03950	Vitvi10g00841	AERO1 (arabidopsis endoplasmic reticulum oxidoreductins 1)		0.0680722	1.04831	10.1197	0.724344	0.496349	0.764471	-6.41533
162	25	0	CUST_26839_PI428914343	VIT_01s0010g01480	Vitvi01g01418	AGD4 (ARF-GAP domain 4)		-0.196077	-1.14558	9.61407	-2.6828	0.0367166	0.217333	-4.01094
434	13	0	CUST_25983_PI428914343	VIT_01s0011g03370	Vitvi01g00273	Agenet domain-containing protein		0.225954	1.16955	12.6932	3.30829	0.0164521	0.144554	-3.17117
74	79	0	CUST_12086_PI428914343	VIT_19s0015g00160	Vitvi19g00657	Agenet domain-containing protein		0.1628	1.11946	12.5442	0.725653	0.495603	0.763819	-6.41433
75	19	0	CUST_27950_PI428914343	VIT_00s0229g00110	Vitvi02g00566	Agenet domain-containing protein		0.151612	1.11081	13.8345	1.39344	0.213336	0.524171	-5.73974
484	45	0	CUST_23939_PI428914343	VIT_11s0016g04820	Vitvi11g00425	Agenet domain-containing protein		0.110648	1.07971	8.9641	1.06123	0.329769	0.639903	-6.11177
359	81	0	CUST_18623_PI428914343	VIT_14s0060g00890	Vitvi14g00072	Agenet domain-containing protein		0.110568	1.07965	8.47653	1.28275	0.247301	0.561036	-5.87015
192	43	0	CUST_3480_PI428914343	VIT_07s0005g01810	Vitvi07g00448	Agenet domain-containing protein		0.0765599	1.0545	11.0713	0.775323	0.467848	0.744327	-6.37519
209	19	0	CUST_7979_PI428914343	VIT_04s0008g05040	Vitvi04g00444	Agenet domain-containing protein		0.0354864	1.0249	10.239	0.208752	0.841608	0.94262	-6.67951
512	53	0	CUST_15367_PI428914343	VIT_17s0000g03840	Vitvi17g01411	Agenet domain-containing protein		-0.00632003	-1.00439	9.37627	-0.062045	0.95256	0.985225	-6.70228
130	22	0	CUST_27611_PI428914343	VIT_00s0194g00150	Vitvi10g00226	Agenet domain-containing protein		-0.0168455	-1.01174	7.89809	-0.269659	0.796535	0.923658	-6.66291
268	51	0	CUST_10665_PI428914343	VIT_02s0025g03880	Vitvi02g00360	Agenet domain-containing protein		-0.0677107	-1.04805	7.94365	-1.18021	0.282962	0.596583	-5.9855
315	81	0	CUST_12393_PI428914343	VIT_19s0176g00090	Vitvi19g01412	Agenet domain-containing protein		-0.172895	-1.12732	12.2001	-0.6772	0.523732	0.782315	-6.45041
457	13	0	CUST_27610_PI428914343	VIT_00s0194g00140	Vitvi10g00226	Agenet domain-containing protein		-0.185695	-1.13736	9.78114	-1.86644	0.11166	0.380794	-5.13277
269	35	0	CUST_3479_PI428914343	VIT_07s0005g01800	Vitvi07g00446	Agenet domain-containing protein		-0.33566	-1.26195	10.1127	-2.90117	0.0275708	0.186992	-3.71308
488	44	0	CUST_15446_PI428914343	VIT_17s0000g04660	Vitvi17g00427	Agmatine deiminase		0.00504141	1.0035	11.0521	0.0405812	0.968958	0.989523	-6.70355
408	76	0	CUST_2698_PI428914343	VIT_08s0007g06710	Vitvi08g01757	Aha1 domain-containing protein		0.307081	1.2372	12.3501	2.07064	0.0842286	0.328657	-4.85545
105	66	0	CUST_24546_PI428914343	VIT_11s0052g00620	Vitvi11g01208	AHA2 (Arabidopsis H(+)-ATPase 2)		0.509165	1.42323	9.53242	2.70535	0.0356358	0.21443	-3.98
18	23	0	CUST_8244_PI428914343	VIT_04s0069g00750	Vitvi04g00728	AHK5 (Cytokinin independent 2)		-0.140238	-1.10209	8.12752	-1.69109	0.142212	0.430389	-5.36517
133	47	0	CUST_25801_PI428914343	VIT_01s0011g01460	Vitvi01g00115	AICARFT/IMPCHase bienzyme; MGS		-0.114727	-1.08277	10.1991	-1.22058	0.268422	0.581699	-5.94076
21	82	0	CUST_19031_PI428914343	VIT_14s0030g01580	Vitvi14g00409	AIN1 (ACC insensitive 1) 5'-3' exoribonuclease (XRN4)		0.06402	1.04537	9.8038	0.648917	0.540625	0.793891	-6.47048
14	11	0	CUST_19030_PI428914343	VIT_14s0030g01570	Vitvi14g00409	AIN1 (ACC insensitive 1) 5'-3' exoribonuclease (XRN4)		-0.0769637	-1.0548	7.99812	-1.19759	0.276618	0.590218	-5.96634
358	8	0	CUST_16342_PI428914343	VIT_16s0039g02640	Vitvi16g00190	AIN1 (ACC insensitive 1) 5'-3' exoribonuclease (XRN4)		-0.0783585	-1.05582	8.84381	-0.943701	0.382063	0.682205	-6.22743
232	37	0	CUST_3138_PI428914343	VIT_07s0104g00100	Vitvi07g00140	AL-activated malate transporter 1		0.13332	1.09682	8.21895	0.590133	0.57682	0.814358	-6.50981
163	29	0	CUST_10982_PI428914343	VIT_02s0012g01030	Vitvi02g00671; Vitvi02g00672	AL-activated malate transporter 1		-0.603441	-1.51934	14.0751	-4.57222	0.00388736	0.0719616	-1.64348
371	22	0	CUST_1770_PI428914343	VIT_08s0040g00290	Vitvi08g02102	Aladin		0.130991	1.09505	9.65389	1.44968	0.197754	0.506677	-5.67141
123	46	0	CUST_1769_PI428914343	VIT_08s0040g00280	Vitvi08g02102	Aladin		0.0138576	1.00965	7.91485	0.23228	0.824107	0.936418	-6.67359
233	15	0	CUST_34_PI428914343	VIT_09s0002g00340	Vitvi09g00019	Alanine aminotransferase 2		0.414028	1.3324	11.9045	2.34816	0.0575769	0.271042	-4.47277
27	74	0	CUST_24776_PI428914343	VIT_10s0116g01000	Vitvi10g00057	Alanine racemase		0.116258	1.08392	11.6988	0.698644	0.511156	0.774866	-6.4347
347	35	0	CUST_11985_PI428914343	VIT_19s0090g00910	Vitvi19g00537	Alanine racemase		-0.682329	-1.60473	11.9393	-8.46333	0.000155849	0.0276667	1.65
41	81	0	CUST_27895_PI428914343	VIT_00s0225g00130	Vitvi01g00662	Alanine transaminase.		-0.346141	-1.27116	16.0385	-3.98707	0.00735604	0.09782	-2.31937
443	8	0	CUST_4276_PI428914343	VIT_07s0031g01330	Vitvi07g01808	Alanine:glyoxylate aminotransferase 2		0.243652	1.18399	9.10645	2.51171	0.0461442	0.242174	-4.2466
311	69	0	CUST_27001_PI428914343	VIT_01s0010g03260	Vitvi01g01610	Alanine:glyoxylate aminotransferase 2		0.21614	1.16162	9.09514	3.53819	0.012427	0.125862	-2.87485
499	50	0	CUST_5245_PI428914343	VIT_06s0004g07660	Vitvi06g00759	Alanine--glyoxylate aminotransferase 2 2, mitochondrial		0.592047	1.50738	9.90441	3.263	0.0174036	0.147979	-3.23043
310	9	0	CUST_1691_PI428914343	VIT_08s0058g00930	Vitvi08g00816	Alanine--glyoxylate aminotransferase 2 3, mitochondrial		0.802158	1.74371	10.1959	1.84776	0.114579	0.386682	-5.15783
101	55	0	CUST_5280_PI428914343	VIT_06s0004g08030	Vitvi06g00796	Alanyl-tRNA synthetase		-0.0205271	-1.01433	8.36438	-0.204175	0.845024	0.944172	-6.68059
310	61	0	CUST_10160_PI428914343	VIT_03s0017g01090	Vitvi03g01825	Alanyl-tRNA synthetase		-0.074016	-1.05264	7.99557	-1.22963	0.265252	0.578665	-5.93061
146	43	0	CUST_23139_PI428914343	VIT_12s0034g01200	Vitvi12g02637	Alanyl-tRNA synthetase		-0.119262	-1.08618	8.60958	-1.21248	0.271284	0.585271	-5.94981
267	51	0	CUST_9311_PI428914343	VIT_03s0038g03440	Vitvi03g00210	Alanyl-tRNA synthetase		-0.319375	-1.24779	12.671	-1.98097	0.0953211	0.350928	-4.9779
360	18	0	CUST_4934_PI428914343	VIT_06s0004g04460	Vitvi06g00442	ALB3 (ALBINO 3)		-0.470301	-1.3854	13.3266	-5.14046	0.0021922	0.0555377	-1.039
490	62	0	CUST_26315_PI428914343	VIT_01s0137g00220	Vitvi01g00590	ALB4 (ALBINA 4)		0.090686	1.06488	11.6493	1.24085	0.261368	0.57469	-5.91796
157	60	0	CUST_3809_PI428914343	VIT_07s0005g05670	Vitvi07g00806	Alba, DNA binding		-0.0231233	-1.01616	11.1824	-0.127168	0.902998	0.966263	-6.6952
251	49	0	CUST_19830_PI428914343	VIT_14s0068g01760	Vitvi14g01522	Alcohol dehydrogenase		0.421948	1.33973	10.6443	3.61191	0.0113773	0.120436	-2.78148
488	26	0	CUST_13092_PI428914343	VIT_18s0001g00380	Vitvi18g00132	Alcohol dehydrogenase		0.353618	1.27776	11.5672	4.73872	0.00327172	0.0660831	-1.46116
11	32	0	CUST_13431_PI428914343	VIT_18s0001g06360	Vitvi18g00444	Alcohol dehydrogenase		0.317081	1.24581	8.44784	1.98341	0.0950001	0.350433	-4.97458
56	60	0	CUST_10552_PI428914343	VIT_02s0025g02730	Vitvi02g00244	Alcohol dehydrogenase		0.119715	1.08652	8.03492	1.3963	0.212515	0.523769	-5.73629
180	4	0	CUST_4919_PI428914343	VIT_06s0004g04310	Vitvi06g01689	Alcohol dehydrogenase		0.0318985	1.02236	8.34848	0.388116	0.711442	0.885451	-6.61891
83	64	0	CUST_13148_PI428914343	VIT_18s0001g01160	Vitvi18g00191	Alcohol dehydrogenase		-0.0218103	-1.01523	11.3617	-0.12734	0.902868	0.966263	-6.69518
433	36	0	CUST_18980_PI428914343	VIT_14s0030g01030	Vitvi14g02621	Alcohol dehydrogenase		-0.49922	-1.41345	10.3468	-2.20852	0.069681	0.298794	-4.66578
17	58	0	CUST_18971_PI428914343	VIT_14s0030g00920	Vitvi14g02614	Alcohol dehydrogenase		-0.698965	-1.62334	10.7405	-3.48073	0.0133196	0.129951	-2.94819
58	26	0	CUST_18071_PI428914343	VIT_15s0048g01710	Vitvi15g00812	Alcohol dehydrogenase		-1.03937	-2.05533	8.7619	-2.17786	0.0726754	0.305486	-4.70807
177	37	0	CUST_16165_PI428914343	VIT_16s0039g00320	Vitvi16g00018	Alcohol dehydrogenase 1		0.313568	1.24278	10.8714	1.68528	0.143353	0.432287	-5.37275
14	27	0	CUST_14270_PI428914343	VIT_18s0001g15410	Vitvi18g01223	Alcohol dehydrogenase 1		0.02808	1.01965	11.5881	0.183909	0.860195	0.949659	-6.68509
53	10	0	CUST_8915_PI428914343	VIT_04s0044g01130	Vitvi04g01671	Alcohol dehydrogenase 2 [Vitis vinifera]		0.109875	1.07913	8.34659	0.969249	0.37017	0.672205	-6.20311
412	75	0	CUST_8914_PI428914343	VIT_04s0044g01120	Vitvi04g01669; Vitvi04g01670	Alcohol dehydrogenase 2 [Vitis vinifera]		-0.0301101	-1.02109	9.57984	-0.109076	0.916729	0.971804	-6.69766
72	46	0	CUST_14273_PI428914343	VIT_18s0001g15450	Vitvi18g01226	Alcohol dehydrogenase 3		1.04206	2.05916	11.0715	2.33746	0.0584217	0.272616	-4.48758
152	15	0	CUST_4920_PI428914343	VIT_06s0004g04320	Vitvi06g01690	Alcohol dehydrogenase 3		0.380928	1.30218	9.82406	2.44469	0.0505097	0.253489	-4.33923
416	79	0	CUST_8913_PI428914343	VIT_04s0044g01110	Vitvi04g01668	Alcohol dehydrogenase 6		0.173079	1.12746	9.76865	0.79091	0.459366	0.737608	-6.36247
103	79	0	CUST_15312_PI428914343	VIT_17s0000g03280	Vitvi17g00283	Alcohol dehydrogenase 7		0.060542	1.04286	13.8142	0.334288	0.749636	0.903445	-6.64079
457	62	0	CUST_3734_PI428914343	VIT_07s0005g04600	Vitvi07g00708	Alcohol dehydrogenase class III		0.0670738	1.04759	12.8048	0.785745	0.462164	0.739831	-6.36671
31	13	0	CUST_3735_PI428914343	VIT_07s0005g04610	Vitvi07g02302	Alcohol dehydrogenase class III		-0.213237	-1.15929	10.1233	-1.78123	0.125602	0.40418	-5.24653
507	57	0	CUST_3662_PI428914343	VIT_07s0005g03780	Vitvi07g00636	Alcohol oxidase		-0.0660361	-1.04684	10.0466	-0.612435	0.562918	0.805485	-6.49528
128	77	0	CUST_11340_PI428914343	VIT_02s0087g00630	Vitvi02g01264	Alcohol oxidase		-0.129579	-1.09397	10.0921	-0.433322	0.680056	0.868808	-6.59814
482	31	0	CUST_6713_PI428914343	VIT_05s0049g01400	Vitvi05g00784	Alcohol oxidase		-0.802105	-1.74364	8.88594	-5.35157	0.00179129	0.0501656	-0.826932
138	61	0	CUST_26303_PI428914343	VIT_01s0137g00080	Vitvi01g00581	Aldehyde dehydrogenase (NAD+)		0.644713	1.56343	10.1287	3.46594	0.0135606	0.131323	-2.96715
126	59	0	CUST_26304_PI428914343	VIT_01s0137g00090	Vitvi01g00581	Aldehyde dehydrogenase (NAD+)		0.167862	1.12339	9.81313	1.00696	0.353152	0.658637	-6.16636
185	67	0	CUST_15732_PI428914343	VIT_17s0000g07650	Vitvi17g01525	Aldehyde Dehydrogenase (VvALDH10A9)		0.38353	1.30453	12.8887	2.96814	0.0252841	0.178793	-3.6226
92	74	0	CUST_20188_PI428914343	VIT_14s0066g02410	Vitvi14g01874	Aldehyde Dehydrogenase (VvALDH10B1)		0.0548477	1.03875	8.05209	0.727957	0.494291	0.762918	-6.41256
15	62	0	CUST_5986_PI428914343	VIT_05s0077g01060	Vitvi05g00117	Aldehyde Dehydrogenase (VvALDH22A1)		-0.0935643	-1.067	10.4796	-0.824607	0.441405	0.725013	-6.33429
416	48	0	CUST_15772_PI428914343	VIT_17s0000g08070	Vitvi17g00786	Aldehyde Dehydrogenase (VvALDH2B4)		0.129618	1.094	15.7476	0.75653	0.478219	0.752004	-6.39025
100	56	0	CUST_26472_PI428914343	VIT_01s0026g00220	Vitvi01g00787	Aldehyde Dehydrogenase (VvALDH2B8)		0.796208	1.73653	11.5388	4.95305	0.00263533	0.0603535	-1.23286
310	16	0	CUST_20106_PI428914343	VIT_14s0066g01550	Vitvi14g01796	Aldehyde Dehydrogenase (VvALDH2B9)		0.535863	1.44981	10.2561	1.82862	0.117648	0.390919	-5.18344
472	14	0	CUST_8683_PI428914343	VIT_04s0023g02810	Vitvi04g01402	Aldehyde Dehydrogenase (VvALDH3F1)		-0.110637	-1.07971	13.3652	-0.801938	0.453431	0.73312	-6.35335
310	52	0	CUST_13223_PI428914343	VIT_18s0001g02440	Vitvi18g00255	Aldehyde Dehydrogenase (VvALDH3H1)		-0.00824741	-1.00573	12.8619	-0.0577879	0.95581	0.985971	-6.70258
229	49	0	CUST_4401_PI428914343	VIT_07s0031g02630	Vitvi07g01934	Aldehyde Dehydrogenase (VvALDH3H5)		-0.040452	-1.02844	13.4586	-0.339729	0.745737	0.901398	-6.63872
223	72	0	CUST_4701_PI428914343	VIT_06s0004g02060	Vitvi06g00210	Aldehyde Dehydrogenase (VvALDH3J1)		-0.962757	-1.94903	11.8345	-4.33767	0.00498943	0.0809105	-1.9078
104	85	0	CUST_12682_PI428914343	VIT_19s0085g00880	Vitvi19g01741	Aldehyde Dehydrogenase (VvALDH5F1)		-0.323879	-1.25169	12.3874	-2.24103	0.0666451	0.292441	-4.6209
497	15	0	CUST_12681_PI428914343	VIT_19s0085g00870	Vitvi19g01740	Aldehyde Dehydrogenase (VvALDH5F2)		0.0243738	1.01704	8.3518	0.2151	0.836876	0.941157	-6.67798
258	21	0	CUST_12680_PI428914343	VIT_19s0085g00860	Vitvi19g01739	Aldehyde Dehydrogenase (VvALDH5F3)		0.274596	1.20966	9.27134	2.90764	0.0273404	0.186268	-3.70432
324	51	0	CUST_10009_PI428914343	VIT_03s0132g00200	Vitvi03g00895	Aldehyde Dehydrogenase (VvALDH6B3)		0.473952	1.38891	12.1649	2.24827	0.0659877	0.291216	-4.6109
98	79	0	CUST_10011_PI428914343	VIT_03s0132g00230	Vitvi03g00892	Aldehyde Dehydrogenase (VvALDH6B5)		-0.024397	-1.01705	8.4792	-0.174129	0.86754	0.952815	-6.68709
261	14	0	CUST_27839_PI428914343	VIT_00s0218g00070	Vitvi07g01403; Vitvi07g01405	Aldehyde Dehydrogenase (VvALDH6B7)		-0.427107	-1.34453	9.36183	-3.78033	0.00932926	0.109625	-2.57129
419	66	0	CUST_23556_PI428914343	VIT_11s0016g00900	Vitvi11g00066	Aldehyde Dehydrogenase (VvALDH7B5)		0.365321	1.28817	13.0518	1.93364	0.101761	0.362428	-5.04215
289	75	0	CUST_8054_PI428914343	VIT_04s0008g05810	Vitvi04g00515	Aldehyde Dehydrogenase (VvALDHI1A3)		0.0222306	1.01553	9.55189	0.13598	0.896323	0.96478	-6.69387
72	22	0	CUST_24187_PI428914343	VIT_11s0037g00070	Vitvi11g00686	Aldehyde Dehydrogenase (VvALDHI1B1)		-0.374584	-1.29647	14.5541	-2.71512	0.0351785	0.212919	-3.96661
139	38	0	CUST_15557_PI428914343	VIT_17s0000g05800	Vitvi17g00555	Aldehyde Dehydrogenase (VvALDHI2A1)		0.129136	1.09364	11.3684	1.16052	0.290293	0.603559	-6.00698
277	12	0	CUST_20953_PI428914343	VIT_13s0019g02360	Vitvi13g00355	Aldehyde Dehydrogenase (VvALDHI8B1)		-0.163871	-1.12029	14.8302	-1.93805	0.101143	0.361267	-5.03617
382	30	0	CUST_14884_PI428914343	VIT_18s0041g02410	Vitvi18g02167	Aldehyde oxidase 1		-0.0615846	-1.04361	9.5141	-0.343112	0.743317	0.900609	-6.63742
530	33	0	CUST_19072_PI428914343	VIT_14s0030g02020	Vitvi14g02663	Aldo/keto reductase		0.848352	1.80044	12.1656	12.2212	1.94864e-05	0.0182038	3.53548
3	29	0	CUST_7105_PI428914343	VIT_05s0062g01000	Vitvi05g01336	Aldo/keto reductase		0.0583476	1.04127	10.9467	0.690178	0.516097	0.777328	-6.44095
181	52	0	CUST_2156_PI428914343	VIT_08s0007g01030	Vitvi08g02209	Aldo/keto reductase		0.00392519	1.00272	7.79994	0.070322	0.946242	0.982606	-6.70165
352	17	0	CUST_26710_PI428914343	VIT_01s0113g00460	Vitvi01g01129	Aldo/keto reductase		-0.0259019	-1.01812	7.86512	-0.421125	0.688459	0.873634	-6.60395
365	67	0	CUST_3224_PI428914343	VIT_07s0104g01010	Vitvi07g00222	Aldo/keto reductase		-0.0501947	-1.0354	8.7633	-0.661229	0.533229	0.788672	-6.46183
419	2	0	CUST_2154_PI428914343	VIT_08s0007g01010	Vitvi08g01258	Aldo/keto reductase		-0.24302	-1.18347	8.50699	-2.81404	0.0308859	0.19879	-3.83143
409	10	0	CUST_918_PI428914343	VIT_09s0070g00360	Vitvi09g01005	Aldo/keto reductase		-0.257627	-1.19551	8.07493	-3.07624	0.0220161	0.166412	-3.4776
102	52	0	CUST_17338_PI428914343	VIT_16s0098g01180	Vitvi16g01363	Aldo/keto reductase		-0.258896	-1.19656	9.42358	-3.60865	0.0114216	0.120709	-2.78559
64	76	0	CUST_19066_PI428914343	VIT_14s0030g01960	Vitvi14g00446	Aldo/keto reductase		-0.27551	-1.21042	9.74603	-2.34505	0.0578212	0.271486	-4.47708
423	55	0	CUST_2153_PI428914343	VIT_08s0007g01000	Vitvi08g02208	Aldo/keto reductase		-0.387959	-1.30854	13.2784	-2.37721	0.055347	0.265246	-4.43258
498	26	0	CUST_6687_PI428914343	VIT_05s0049g01130	Vitvi05g00752	Aldo/keto reductase		-0.711174	-1.63714	12.0427	-5.95214	0.00103858	0.0404195	-0.258465
468	50	0	CUST_5775_PI428914343	VIT_06s0080g00030	Vitvi06g01444	Aldo/keto reductase		-0.78323	-1.72098	13.2954	-5.35556	0.00178455	0.0500916	-0.822982
4	56	0	CUST_22140_PI428914343	VIT_12s0028g01100	Vitvi12g00095	Aldo/keto reductase		-0.827242	-1.77429	11.4583	-7.20407	0.000376947	0.0313732	0.777748
348	56	0	CUST_7103_PI428914343	VIT_05s0062g00980	Vitvi05g01334	Aldo/keto reductase AKR		1.35313	2.55465	10.6768	6.71023	0.000552165	0.0349655	0.391222
362	53	0	CUST_7106_PI428914343	VIT_05s0062g01010	Vitvi05g01337	Aldo/keto reductase AKR		0.474484	1.38942	12.2524	1.21418	0.270681	0.584562	-5.94791
387	68	0	CUST_7104_PI428914343	VIT_05s0062g00990	Vitvi05g02119	Aldo/keto reductase AKR		0.129649	1.09403	9.09008	1.01936	0.347692	0.654569	-6.15406
104	71	0	CUST_19076_PI428914343	VIT_14s0030g02060	Vitvi14g02664	Aldo/keto reductase AKR		0.0249462	1.01744	7.8262	0.411187	0.695341	0.877064	-6.60858
360	22	0	CUST_7100_PI428914343	VIT_05s0062g00950	Vitvi05g01328	Aldo/keto reductase AKR		0.00267416	1.00186	7.95408	0.043752	0.966534	0.989111	-6.7034
117	41	0	CUST_2155_PI428914343	VIT_08s0007g01020	Vitvi08g01259	Aldo-keto reductase		0.148215	1.1082	8.24541	1.8497	0.114272	0.386169	-5.15523
30	53	0	CUST_6009_PI428914343	VIT_05s0077g01300	Vitvi05g01769	Aldo-keto reductase		-0.138672	-1.10089	13.5341	-1.48549	0.188387	0.495001	-5.62723
125	21	0	CUST_6010_PI428914343	VIT_05s0077g01310	Vitvi05g01768	Aldo-keto reductase		-0.189195	-1.14013	9.44213	-1.23354	0.263894	0.577293	-5.92621
54	7	0	CUST_2157_PI428914343	VIT_08s0007g01040	Vitvi08g02210	Aldo-keto reductase		-0.314587	-1.24366	13.5387	-2.75098	0.0335528	0.208317	-3.91752
44	52	0	CUST_2158_PI428914343	VIT_08s0007g01050	Vitvi08g01260	Aldo-keto reductase		-0.37051	-1.29281	8.78164	-2.87057	0.028689	0.190995	-3.75456
460	67	0	CUST_20234_PI428914343	VIT_14s0108g00190	Vitvi14g01911	Aldose 1-epimerase		0.719501	1.64661	13.2658	4.30114	0.00519095	0.0825895	-1.94976
132	8	0	CUST_20241_PI428914343	VIT_14s0108g00270	Vitvi14g01916	Aldose 1-epimerase		0.56307	1.47741	11.7078	4.80536	0.00305686	0.0644306	-1.38941
363	2	0	CUST_15212_PI428914343	VIT_17s0000g02260	Vitvi17g00192	Aldose 1-epimerase		0.287515	1.22054	13.6741	3.04523	0.0229038	0.169956	-3.51906
335	11	0	CUST_18327_PI428914343	VIT_15s0046g01430	Vitvi15g01026	Aldose 1-epimerase		0.0230413	1.0161	11.6139	0.166764	0.873081	0.955017	-6.68853
9	79	0	CUST_19998_PI428914343	VIT_14s0066g00410	Vitvi14g01684	Aldose 1-epimerase		-0.133029	-1.09659	12.1306	-0.367643	0.725868	0.891973	-6.6276
505	70	0	CUST_24550_PI428914343	VIT_11s0052g00660	Vitvi11g01211	Aldose 1-epimerase		-0.21035	-1.15697	11.7576	-2.05123	0.0865128	0.332585	-4.88203
214	67	0	CUST_8599_PI428914343	VIT_04s0023g01970	Vitvi04g01318	Aldose 1-epimerase		-0.503466	-1.41762	11.9809	-2.38267	0.0549379	0.264011	-4.42502
439	51	0	CUST_2773_PI428914343	VIT_08s0007g07480	Vitvi08g01821	Aldose 1-epimerase		-0.748352	-1.67987	11.0994	-11.0804	3.41591e-05	0.0198469	3.05435
147	57	0	CUST_15564_PI428914343	VIT_17s0000g05870	Vitvi17g00565	Aldose 1-epimerase protein		-0.189285	-1.1402	9.6619	-1.1796	0.283186	0.596609	-5.98617
231	81	0	CUST_26857_PI428914343	VIT_01s0010g01720	Vitvi01g01440	Aldose reductase		0.261234	1.1985	11.2065	2.12747	0.0778877	0.316156	-4.77744
320	18	0	CUST_26858_PI428914343	VIT_01s0010g01730	Vitvi01g01440	Aldose reductase		0.0780578	1.0556	10.3833	0.3421	0.74404	0.900681	-6.63781
71	70	0	CUST_1664_PI428914343	VIT_08s0058g00650	Vitvi08g00789	Aldose reductase		-0.00170863	-1.00119	7.90561	-0.0305008	0.976665	0.991811	-6.70396
280	61	0	CUST_11603_PI428914343	VIT_19s0014g02450	Vitvi19g01864	ALF5 (Aberrant lateral root formation 5)		0.263612	1.20048	11.4434	1.18054	0.282838	0.596533	-5.98513
312	3	0	CUST_4349_PI428914343	VIT_07s0031g02080	Vitvi07g02698	Alginate_lyase2		0.255519	1.19377	8.35782	3.34574	0.0157084	0.14119	-3.12239
61	59	0	CUST_2855_PI428914343	VIT_08s0007g08310	Vitvi08g01890	Alkaline alpha galactosidase		0.944673	1.92475	14.1447	2.95428	0.02574	0.180661	-3.64129
485	14	0	CUST_24033_PI428914343	VIT_11s0016g05770	Vitvi11g00513	Alkaline alpha galactosidase 2		1.16196	2.23761	13.7782	4.21429	0.00570778	0.0865128	-2.05037
126	15	0	CUST_29627_PI428914343	VIT_00s2077g00020	Vitvi00g01259	Alkaline alpha galactosidase II		-0.976217	-1.9673	9.47934	-5.52481	0.00152399	0.0470579	-0.65776
62	31	0	CUST_29072_PI428914343	VIT_00s0598g00020	Vitvi10g00170	Alkaline phytoceramidase		-0.180922	-1.13361	9.0517	-1.47432	0.191264	0.498396	-5.64107
172	49	0	CUST_6999_PI428914343	VIT_05s0029g01210	Vitvi05g01201	Alkaline phytoceramidase		-0.201701	-1.15005	10.2973	-2.65664	0.0380137	0.220792	-4.04687
430	38	0	CUST_3318_PI428914343	VIT_07s0005g00160	Vitvi07g00300	Alkylated DNA repair protein		0.00911296	1.00634	7.86265	0.160583	0.877737	0.956664	-6.68969
231	76	0	CUST_28978_PI428914343	VIT_00s0531g00040	Vitvi10g02268	Alkylated DNA repair protein		-0.0884645	-1.06324	9.17776	-1.25299	0.257223	0.570716	-5.90421
440	70	0	CUST_27038_PI428914343	VIT_01s0010g03650	Vitvi01g01652	Alkylated DNA repair protein alkB		-0.296544	-1.2282	9.51617	-2.47517	0.0484721	0.247664	-4.29708
247	69	0	CUST_19565_PI428914343	VIT_14s0083g00110	Vitvi14g01246	Allene oxide cyclase (jasmonates from fatty acids)		0.431682	1.34881	11.6724	2.55801	0.0433625	0.234977	-4.18269
269	15	0	CUST_13908_PI428914343	VIT_18s0001g11630	Vitvi18g00886	Allene oxide synthase (jasmonates from fatty acids)		0.22825	1.17141	9.13041	1.26542	0.253037	0.566196	-5.89004
3	13	0	CUST_5267_PI428914343	VIT_06s0004g07880	Vitvi06g00780	Allergen		0.505691	1.4198	9.95978	4.10494	0.00644272	0.0917377	-2.17879
122	11	0	CUST_27748_PI428914343	VIT_00s0207g00170	Vitvi07g01270	Allergen V5/Tpx-1		0.0737379	1.05244	8.04363	0.972917	0.368487	0.670771	-6.19958
346	27	0	CUST_27745_PI428914343	VIT_00s0207g00140	Vitvi07g01267	Allergen V5/Tpx-1		0.0100207	1.00697	9.10523	0.0526205	0.959757	0.986894	-6.7029
129	58	0	CUST_22470_PI428914343	VIT_12s0059g00590	Vitvi12g02356	Allergenic protein Pt2L4		-0.892984	-1.85701	13.0631	-4.52578	0.00408174	0.0733283	-1.69512
442	23	0	CUST_14421_PI428914343	VIT_18s0157g00140	Vitvi18g01567	Alliin lyase		0.536037	1.44998	10.518	6.05009	0.000953961	0.0396705	-0.170429
353	81	0	CUST_14418_PI428914343	VIT_18s0157g00100	Vitvi18g01563	Alliin lyase		-0.124782	-1.09034	8.26099	-1.90556	0.105787	0.369532	-5.08011
389	54	0	CUST_14424_PI428914343	VIT_18s0157g00170	Vitvi18g01570	Alliin lyase precursor		0.255717	1.19393	10.4242	3.62451	0.0112079	0.119219	-2.7656
443	78	0	CUST_14417_PI428914343	VIT_18s0157g00090	Vitvi18g01562	Alliin lyase precursor		0.127539	1.09243	8.58487	1.37507	0.218664	0.530079	-5.76177
164	5	0	CUST_14415_PI428914343	VIT_18s0157g00070	Vitvi18g01561	Alliin lyase precursor		0.0264329	1.01849	8.46666	0.225089	0.829445	0.938811	-6.67547
528	21	0	CUST_15861_PI428914343	VIT_17s0000g08990	Vitvi17g00889	Alliinase		0.00958373	1.00667	9.43754	0.0488007	0.962676	0.98775	-6.70313
412	26	0	CUST_28702_PI428914343	VIT_00s0394g00040	Vitvi01g00673	Alliinase EGF		0.0989097	1.07096	8.9333	0.775326	0.467846	0.744327	-6.37519
35	14	0	CUST_14414_PI428914343	VIT_18s0157g00060	Vitvi18g01558	Allinase		-0.0855878	-1.06112	8.65003	-1.29698	0.24268	0.555119	-5.85371
381	18	0	CUST_7456_PI428914343	VIT_05s0094g01260	Vitvi05g01675	Allyl alcohol dehydrogenase		0.397658	1.31737	11.9468	1.22537	0.266739	0.580118	-5.93539
51	66	0	CUST_27867_PI428914343	VIT_00s0220g00130	Vitvi07g01244	Allyl alcohol dehydrogenase		0.310051	1.23975	11.3614	2.80114	0.0314126	0.200876	-3.84902
80	23	0	CUST_7445_PI428914343	VIT_05s0094g01150	Vitvi05g01663	Allyl alcohol dehydrogenase		0.142357	1.10371	9.76773	0.902258	0.401982	0.69615	-6.26586
260	42	0	CUST_7446_PI428914343	VIT_05s0094g01160	Vitvi05g02268	Allyl alcohol dehydrogenase		-0.110084	-1.07929	12.3598	-1.1553	0.292265	0.60548	-6.01264
388	48	0	CUST_10941_PI428914343	VIT_02s0012g00610	Vitvi02g00641	Allyl alcohol dehydrogenase		-0.124777	-1.09034	12.2372	-1.13738	0.29912	0.612015	-6.03194
383	77	0	CUST_7444_PI428914343	VIT_05s0094g01140	Vitvi05g01662	Allyl alcohol dehydrogenase		-0.240743	-1.1816	7.88587	-2.92274	0.0268108	0.184647	-3.68389
23	7	0	CUST_24526_PI428914343	VIT_11s0052g00410	Vitvi11g01184	Allyl alcohol dehydrogenase		-0.406584	-1.32554	10.9214	-3.35726	0.015487	0.140362	-3.10742
347	54	0	CUST_24527_PI428914343	VIT_11s0052g00420	Vitvi11g01643	Allyl alcohol dehydrogenase		-0.487613	-1.40212	9.66849	-2.46462	0.0491672	0.249625	-4.31167
508	32	0	CUST_7443_PI428914343	VIT_05s0094g01130	Vitvi05g02267	Allyl alcohol dehydrogenase		-0.575818	-1.49052	9.53408	-3.43556	0.0140711	0.134083	-3.00619
355	7	0	CUST_23979_PI428914343	VIT_11s0016g05230	Vitvi11g00460	Allyl alcohol dehydrogenase		-0.608303	-1.52446	11.1379	-3.43485	0.0140833	0.13415	-3.0071
387	15	0	CUST_6989_PI428914343	VIT_05s0029g01090	Vitvi05g01186	Alpha 1,3-glucosidase		0.079418	1.05659	10.8925	0.865603	0.42025	0.709651	-6.29875
93	28	0	CUST_20519_PI428914343	VIT_13s0019g01150	Vitvi13g01551	Alpha galactosidase		-0.279855	-1.21407	9.40159	-1.375	0.218682	0.530079	-5.76185
431	6	0	CUST_20521_PI428914343	VIT_13s0019g01190	Vitvi13g01554	Alpha galactosidase		-0.139666	-1.10165	7.8935	-2.19799	0.0706948	0.300637	-4.68031
52	27	0	CUST_14337_PI428914343	VIT_18s0076g00210	Vitvi18g01321	Alpha/beta hydrolase fold		-0.0692502	-1.04917	8.83887	-0.605632	0.567137	0.808299	-6.49976
519	55	0	CUST_536_PI428914343	VIT_09s0002g05740	Vitvi09g00492	Alpha/beta hydrolase fold.		-0.141811	-1.10329	10.9511	-1.544	0.173972	0.47685	-5.55405
189	72	0	CUST_28877_PI428914343	VIT_00s0475g00050	Vitvi10g00303	Alpha/beta hydrolase fold-1 domain		-0.0396194	-1.02784	8.12436	-0.694781	0.513407	0.775822	-6.43756
61	21	0	CUST_20624_PI428914343	VIT_13s0067g01320	Vitvi13g00073	Alpha-1,2-mannosyltransferase		0.060064	1.04251	9.36958	0.396356	0.705672	0.882327	-6.61528
72	72	0	CUST_11504_PI428914343	VIT_19s0014g01410	Vitvi19g00114	Alpha-1,2-mannosyltransferase ALG9		0.0339102	1.02378	10.1866	0.246248	0.813769	0.93142	-6.66978
523	44	0	CUST_8113_PI428914343	VIT_04s0008g06480	Vitvi04g00581	Alpha-1,3-galactosyltransferase		0.184911	1.13675	11.5225	2.26752	0.0642725	0.286939	-4.5843
480	16	0	CUST_29321_PI428914343	VIT_00s0921g00020	Vitvi07g02996	Alpha-1,3-mannosyl-glycoprotein beta-1,2-N-acetylglucosaminyltransferase		0.0021536	1.00149	8.16376	0.0298038	0.977198	0.991811	-6.70399
338	24	0	CUST_11482_PI428914343	VIT_19s0014g01190	Vitvi19g00095	Alpha-1,3-mannosyltransferase ALG2		-0.0829314	-1.05917	10.1275	-0.740206	0.487356	0.758701	-6.40308
451	75	0	CUST_3315_PI428914343	VIT_07s0005g00130	Vitvi07g00296	Alpha-1,3-mannosyltransferase ALG3		0.0891427	1.06374	8.61858	0.992716	0.359505	0.662691	-6.18036
95	25	0	CUST_20362_PI428914343	VIT_14s0108g01560	Vitvi14g02032	Alpha-1,4 glucan phosphorylase, L isozyme, chloroplast precursor		0.251456	1.19041	11.3085	1.81358	0.120117	0.395258	-5.20352
462	20	0	CUST_14551_PI428914343	VIT_18s0075g00120	Vitvi18g01719	Alpha-1,4-fucosyltransferase		0.191779	1.14217	10.4363	1.94254	0.100517	0.36019	-5.03009
233	45	0	CUST_25729_PI428914343	VIT_01s0011g00730	Vitvi01g00064	Alpha-1,4-glucan phosphorylase type H		-0.570011	-1.48454	9.33186	-3.74536	0.00971826	0.111687	-2.61457
453	4	0	CUST_25684_PI428914343	VIT_01s0011g00160	Vitvi01g01838	Alpha-1,4-glucan-protein synthase		0.270723	1.20641	10.1779	1.42615	0.204141	0.513612	-5.70015
510	56	0	CUST_8424_PI428914343	VIT_04s0023g00110	Vitvi04g01124	Alpha-1,4-glucan-protein synthase		-0.0154916	-1.0108	11.2817	-0.176423	0.865816	0.952356	-6.68663
143	82	0	CUST_15483_PI428914343	VIT_17s0000g05030	Vitvi17g01440	Alpha-1,4-glucan-protein synthase 1		0.315467	1.24441	12.6639	1.85238	0.11385	0.385109	-5.15164
196	85	0	CUST_19657_PI428914343	VIT_14s0083g01100	Vitvi14g01350	Alpha-1,4-glucan-protein synthase 1		0.0474367	1.03343	9.15042	0.178435	0.864304	0.951966	-6.68622
387	28	0	CUST_2257_PI428914343	VIT_08s0007g02100	Vitvi08g01349	Alpha-1,4-glycosyltransferase		0.640867	1.55927	9.83151	2.51717	0.0458064	0.241418	-4.23906
304	85	0	CUST_29238_PI428914343	VIT_00s0800g00010	Vitvi10g02340	Alpha-1,4-glycosyltransferase		-0.257453	-1.19537	9.88879	-2.25964	0.064969	0.288793	-4.59519
153	4	0	CUST_17795_PI428914343	VIT_15s0021g01320	Vitvi15g00540	Alpha-1,6-mannosyltransferase		0.0846359	1.06042	9.27877	1.15322	0.293054	0.606105	-6.01489
160	50	0	CUST_6253_PI428914343	VIT_05s0020g01530	Vitvi05g00321	Alpha-1,6-xylosyltransferase		-0.573181	-1.4878	9.36602	-2.15397	0.0750999	0.310085	-4.74097
200	55	0	CUST_28448_PI428914343	VIT_00s0322g00030	Vitvi07g01562	Alpha-6-galactosyltransferase		0.0575159	1.04067	11.6044	0.380534	0.716769	0.888427	-6.62218
76	14	0	CUST_9480_PI428914343	VIT_03s0063g00450	Vitvi03g01571	Alpha-amylase		0.285813	1.2191	8.12187	3.19304	0.0189942	0.154824	-3.3225
273	23	0	CUST_9477_PI428914343	VIT_03s0063g00410	Vitvi03g00504	Alpha-amylase		0.277465	1.21206	8.51225	2.3211	0.059739	0.275704	-4.51021
220	34	0	CUST_9476_PI428914343	VIT_03s0063g00400	Vitvi03g01572	Alpha-amylase / 1,4-alpha-D-glucan glucanohydrolase		0.047243	1.03329	7.83633	0.76422	0.473956	0.748885	-6.38412
245	85	0	CUST_13103_PI428914343	VIT_18s0001g00560	Vitvi18g00144	Alpha-amylase / 1,4-alpha-D-glucan glucanohydrolase		-0.355036	-1.27902	10.8362	-2.6234	0.0397334	0.224783	-4.09259
55	77	0	CUST_26602_PI428914343	VIT_01s0026g01660	Vitvi01g00932	Alpha-amylase isozyme C2 precursor		0.248896	1.1883	10.5349	0.958449	0.375162	0.676483	-6.21345
176	11	0	CUST_19709_PI428914343	VIT_14s0068g00420	Vitvi14g01406	Alpha-amylase isozyme C2 precursor		-0.152963	-1.11185	11.3431	-0.912054	0.397203	0.692448	-6.25689
425	64	0	CUST_16012_PI428914343	VIT_17s0119g00280	Vitvi17g01121	Alpha-amylase/subtilisin inhibitor		5.15965	35.7445	10.9128	9.73932	7.10289e-05	0.023375	2.39417
294	4	0	CUST_16002_PI428914343	VIT_17s0119g00150	Vitvi17g01613	Alpha-amylase/subtilisin inhibitor		5.13628	35.1701	11.7193	10.6024	4.3914e-05	0.0198469	2.83176
422	58	0	CUST_28243_PI428914343	VIT_00s0270g00120	Vitvi04g00798	Alpha-amylase/subtilisin inhibitor		3.04988	8.28142	9.5003	9.6108	7.65507e-05	0.023375	2.32476
251	32	0	CUST_16001_PI428914343	VIT_17s0119g00120	Vitvi17g01105	Alpha-amylase/subtilisin inhibitor		0.998387	1.99776	10.5166	5.96978	0.00102273	0.0404195	-0.242519
154	24	0	CUST_15255_PI428914343	VIT_17s0000g02700	Vitvi17g00237	Alpha-dioxygenase 2		0.721619	1.64903	10.1945	1.90997	0.105143	0.368269	-5.07415
346	72	0	CUST_7583_PI428914343	VIT_04s0008g00930	Vitvi04g01784	Alpha-expansin 6 precursor		-0.0745832	-1.05306	9.47864	-0.636681	0.54804	0.798207	-6.47894
195	29	0	CUST_25662_PI428914343	VIT_10s0071g01120	Vitvi10g01577	Alpha-galactosidase		-0.0712453	-1.05062	8.00154	-0.726468	0.495138	0.763415	-6.4137
464	35	0	CUST_28648_PI428914343	VIT_00s0375g00030	Vitvi10g00436	Alpha-galactosidase		-0.0755292	-1.05375	7.90134	-1.26382	0.25357	0.566553	-5.89186
423	28	0	CUST_20710_PI428914343	VIT_13s0067g02640	Vitvi13g00157	Alpha-galactosidase precursor		0.302556	1.23333	13.3274	1.73389	0.134073	0.417942	-5.30908
109	27	0	CUST_25660_PI428914343	VIT_10s0071g01100	Vitvi10g02085	Alpha-galactosidase precursor		0.196264	1.14573	9.85273	2.41685	0.0524491	0.258072	-4.37774
37	34	0	CUST_26355_PI428914343	VIT_01s0137g00630	Vitvi01g00629	Alpha-galactosidase/ hydrolase, hydrolyzing O-glycosyl compounds		-0.148205	-1.10819	10.3381	-1.2823	0.247448	0.561111	-5.87067
478	28	0	CUST_5084_PI428914343	VIT_06s0004g06020	Vitvi06g00583	Alpha-glucan phosphorylase, H isozyme		0.295276	1.22712	10.5399	2.9599	0.0255542	0.179732	-3.63371
363	59	0	CUST_7095_PI428914343	VIT_05s0062g00900	Vitvi05g01324	Alpha-glucan water dikinase isoform 3, Chloroplast		-0.0876113	-1.06261	8.87934	-0.906089	0.400108	0.694745	-6.26236
23	74	0	CUST_7094_PI428914343	VIT_05s0062g00890	Vitvi05g01324	Alpha-glucan water dikinase isoform 3, Chloroplast		-0.204302	-1.15213	11.7212	-1.41356	0.207637	0.517992	-5.71545
502	78	0	CUST_26376_PI428914343	VIT_01s0127g00060	Vitvi01g00681	Alpha-glucan water dikinase, chloroplast precursor		0.0242603	1.01696	12.3866	0.189123	0.856285	0.94878	-6.68398
255	8	0	CUST_11289_PI428914343	VIT_02s0087g00030	Vitvi02g01187	Alpha-glucosidase		0.157063	1.11502	8.16508	1.83807	0.116124	0.388609	-5.17081
257	22	0	CUST_11290_PI428914343	VIT_02s0087g00050	Vitvi02g01189	Alpha-glucosidase		0.0028208	1.00196	7.84355	0.0424321	0.967543	0.989484	-6.70346
151	45	0	CUST_11291_PI428914343	VIT_02s0087g00060	Vitvi02g01190	Alpha-glucosidase		-2.67449e-05	-1.00002	7.84926	-0.000483689	0.99963	0.999828	-6.7045
453	38	0	CUST_27240_PI428914343	VIT_00s0125g00390	Vitvi10g01243	Alpha-glucosidase		-0.134286	-1.09755	8.90564	-1.62861	0.154959	0.449712	-5.44619
129	74	0	CUST_25991_PI428914343	VIT_01s0011g03450	Vitvi01g00280	Alpha-glucosidase		-0.61685	-1.53352	13.1225	-1.90264	0.106214	0.370277	-5.08405
351	51	0	CUST_11286_PI428914343	VIT_02s0033g01410	Vitvi02g01183	Alpha-glucosidase 2		0.320108	1.24842	9.5814	1.86469	0.111931	0.381302	-5.13513
354	25	0	CUST_1773_PI428914343	VIT_08s0040g00320	Vitvi08g00897	Alpha-L-arabinofuranosidase		0.172791	1.12724	13.3094	2.64394	0.0386612	0.222647	-4.06433
209	10	0	CUST_1523_PI428914343	VIT_08s0032g00890	Vitvi08g00233	Alpha-L-arabinosidase		-0.835939	-1.78502	11.1962	-2.12488	0.0781659	0.316626	-4.781
418	3	0	CUST_23037_PI428914343	VIT_12s0055g01190	Vitvi12g01415	Alpha-L-arabinosidase		-0.103075	-1.07406	7.92878	-1.51517	0.180939	0.485768	-5.59026
230	16	0	CUST_23036_PI428914343	VIT_12s0055g01180	Vitvi12g01416	Alpha-L-arabinosidase		-0.182548	-1.13489	10.9323	-0.503656	0.632611	0.844456	-6.56159
201	39	0	CUST_18329_PI428914343	VIT_15s0046g01450	Vitvi15g01028	Alpha-L-fucosidase		0.205161	1.15281	11.568	1.3315	0.231786	0.544898	-5.81342
460	26	0	CUST_16768_PI428914343	VIT_16s0022g02170	Vitvi16g00875; Vitvi16g00876	Alpha-L-fucosidase		-0.0683913	-1.04855	7.82895	-1.05416	0.33274	0.642197	-6.11899
428	74	0	CUST_5664_PI428914343	VIT_06s0061g00480	Vitvi06g01323	Alpha-L-fucosidase 1 precursor		0.23272	1.17505	9.99715	1.53059	0.177182	0.480935	-5.57094
262	82	0	CUST_18800_PI428914343	VIT_14s0128g00060	Vitvi14g02563	Alpha-L-fucosidase 2 precursor		-0.0291628	-1.02042	8.00315	-0.388536	0.711147	0.885363	-6.61872
362	4	0	CUST_19981_PI428914343	VIT_14s0066g00240	Vitvi14g01664	Alpha-L-fucosidase 2 precursor		-0.207027	-1.15431	8.00889	-2.60248	0.0408576	0.227579	-4.12138
268	34	0	CUST_13243_PI428914343	VIT_18s0001g02770	Vitvi18g02534	Alpha-L-fucosidase 2 precursor		1.40189	2.64248	12.2715	5.29387	0.00189189	0.0514098	-0.884238
333	22	0	CUST_18844_PI428914343	VIT_14s0128g00520	Vitvi14g02557	Alpha-L-fucosidase 2 precursor		1.08971	2.12831	10.9233	5.73018	0.00126417	0.0439719	-0.462729
295	41	0	CUST_3503_PI428914343	VIT_07s0005g02040	Vitvi07g00468	Alpha-L-fucosidase 2 precursor		0.425284	1.34284	9.43361	2.25481	0.0653996	0.289893	-4.60186
258	70	0	CUST_20079_PI428914343	VIT_14s0066g01270	Vitvi14g01768	Alpha-L-fucosidase 2 precursor		-0.268864	-1.20486	9.50465	-0.893484	0.406299	0.699117	-6.27383
462	27	0	CUST_26363_PI428914343	VIT_01s0137g00710	Vitvi01g00635	Alpha-L-fucosidase 2 precursor		-0.873028	-1.8315	11.4177	-3.41381	0.0144494	0.135322	-3.03422
511	68	0	CUST_15307_PI428914343	VIT_17s0000g03230	Vitvi17g00278	Alpha-mannosidase		0.214808	1.16055	9.35798	0.874076	0.415973	0.706671	-6.29124
382	65	0	CUST_25168_PI428914343	VIT_10s0003g03280	Vitvi10g00778	Alpha-mannosidase		0.105442	1.07582	10.0932	0.743794	0.485338	0.757367	-6.40028
282	42	0	CUST_19768_PI428914343	VIT_14s0068g01120	Vitvi14g01465	Alpha-mannosidase precursor lysosomal		0.392732	1.31288	12.5166	4.9225	0.00271683	0.0612094	-1.26497
435	54	0	CUST_19767_PI428914343	VIT_14s0068g01110	Vitvi14g01464	Alpha-mannosidase precursor lysosomal		0.316342	1.24517	11.0415	2.57665	0.0422932	0.231775	-4.15698
522	60	0	CUST_8759_PI428914343	VIT_04s0023g03660	Vitvi04g02162	Alpha-mannosidase precursor lysosomal		0.192457	1.14271	8.83298	1.02189	0.346589	0.653528	-6.15154
180	61	0	CUST_15046_PI428914343	VIT_17s0000g00290	Vitvi17g00031	Alpha-mannosidase precursor lysosomal		0.0267134	1.01869	10.4522	0.213338	0.838188	0.941734	-6.67841
477	22	0	CUST_15735_PI428914343	VIT_17s0000g07680	Vitvi17g00739	Alpha-N-acetylglucosaminidase		0.0354573	1.02488	8.62572	0.4681	0.656376	0.856798	-6.5807
210	11	0	CUST_21788_PI428914343	VIT_13s0064g00370	Vitvi13g01670	Alpha-N-acetylglucosaminidase		-0.189294	-1.14021	10.122	-2.2103	0.0695108	0.29826	-4.66332
36	53	0	CUST_1681_PI428914343	VIT_08s0058g00820	Vitvi08g00806	ALPHA-SNAP2 (alpha-soluble nsf attachment protein)		0.149197	1.10895	14.1919	1.39977	0.211527	0.523	-5.73212
220	45	0	CUST_20684_PI428914343	VIT_13s0067g02210	Vitvi13g00133	ALPHA-SNAP2 (alpha-soluble nsf attachment protein)		-0.0463555	-1.03265	12.1534	-0.540878	0.608238	0.831879	-6.54021
58	27	0	CUST_21099_PI428914343	VIT_13s0019g03960	Vitvi13g00567	Alpha-taxilin		0.0386419	1.02715	10.4493	0.440591	0.675072	0.866754	-6.5946
149	12	0	CUST_1354_PI428914343	VIT_08s0056g00560	Vitvi08g01983	Alphavirus core protein		-0.110225	-1.0794	10.5952	-1.54091	0.174707	0.477827	-5.55795
156	50	0	CUST_28724_PI428914343	VIT_00s0399g00060	Vitvi10g00154	Alternative oxidase / immutans protein (IM)		-0.0429571	-1.03022	8.11512	-0.518631	0.622742	0.839856	-6.55315
134	5	0	CUST_11285_PI428914343	VIT_02s0033g01400	Vitvi02g01640	Alternative oxidase 1a, (AOX1A)		0.951243	1.93354	8.81265	5.44542	0.00164039	0.0487588	-0.73475
474	67	0	CUST_11283_PI428914343	VIT_02s0033g01380	Vitvi02g01182	Alternative oxidase 1D		0.0903275	1.06461	9.32894	0.263161	0.801306	0.925213	-6.66488
1	44	0	CUST_22010_PI428914343	VIT_12s0142g00430	Vitvi12g00905	Alternative oxidase 2, (AOX2)		-0.0891961	-1.06378	10.1716	-0.917089	0.394764	0.691075	-6.25225
240	48	0	CUST_24847_PI428914343	VIT_10s0523g00040	Vitvi10g00135	Alternative oxidase 4, chloroplastic/chromoplastic		-0.0657223	-1.04661	10.1069	-0.416299	0.691797	0.875269	-6.60621
416	85	0	CUST_21381_PI428914343	VIT_13s0147g00160	Vitvi13g02145	Aluminium-tolerance ALMT1		0.133026	1.09659	10.3441	0.708647	0.505358	0.770915	-6.42723
482	28	0	CUST_5348_PI428914343	VIT_06s0009g00480	Vitvi06g00928	Aluminium-tolerance ALMT1		0.0243875	1.01705	8.43187	0.0956266	0.926958	0.975373	-6.69924
309	21	0	CUST_1032_PI428914343	VIT_09s0018g00890	Vitvi09g01871	Aluminium-tolerance ALMT1		0.0110655	1.0077	7.84974	0.182253	0.861437	0.950171	-6.68544
489	67	0	CUST_5789_PI428914343	VIT_06s0080g00170	Vitvi06g01462	Aluminium-tolerance ALMT1		-0.432846	-1.34989	8.49451	-3.77623	0.00937396	0.109854	-2.57635
320	69	0	CUST_5792_PI428914343	VIT_06s0080g00200	Vitvi06g01464	Aluminium-tolerance ALMT1		-0.477661	-1.39248	9.07003	-1.1774	0.283995	0.597167	-5.98857
59	61	0	CUST_2007_PI428914343	VIT_08s0040g02900	Vitvi08g01117	Aluminum sensitive 3		-0.0749097	-1.0533	11.5881	-0.466118	0.657714	0.857125	-6.58173
89	40	0	CUST_12716_PI428914343	VIT_18s0122g00020	Vitvi18g02911	Aluminum-activated malate transporter 9		0.123271	1.0892	8.24796	0.825966	0.440692	0.724661	-6.33313
379	23	0	CUST_10352_PI428914343	VIT_02s0025g00700	Vitvi02g00066	Aluminum-activated malate transporter 9		0.0782752	1.05576	9.20799	0.753938	0.479662	0.753092	-6.3923
347	2	0	CUST_15368_PI428914343	VIT_17s0000g03850	Vitvi17g00333	Aluminum-activated malate transporter 9		0.0385827	1.0271	7.99852	0.602853	0.568866	0.809281	-6.50158
233	67	0	CUST_25975_PI428914343	VIT_01s0011g03290	Vitvi01g00266; Vitvi01g00267	Aluminum-activated malate transporter 9		-0.0251407	-1.01758	11.7309	-0.136439	0.895976	0.964497	-6.6938
101	35	0	CUST_4922_PI428914343	VIT_06s0004g04340	Vitvi06g00429	ALY protein		0.122066	1.08829	12.5171	1.0226	0.34628	0.653368	-6.15083
430	1	0	CUST_9170_PI428914343	VIT_03s0038g01990	Vitvi03g00109	Amidase		0.142817	1.10406	10.5924	1.34897	0.226439	0.539237	-5.79281
506	55	0	CUST_18824_PI428914343	VIT_14s0128g00320	Vitvi14g00259	Amidase		0.0599913	1.04246	10.8577	0.658695	0.534746	0.789937	-6.46362
147	55	0	CUST_9175_PI428914343	VIT_03s0038g02040	Vitvi03g00112	Amidase		0.0430837	1.03031	7.8219	0.638339	0.547031	0.797721	-6.4778
163	19	0	CUST_17470_PI428914343	VIT_15s0024g00980	Vitvi15g01247	Amidase		0.0214663	1.01499	8.57942	0.228119	0.827194	0.937597	-6.67468
266	31	0	CUST_22033_PI428914343	VIT_12s0028g00300	Vitvi12g00866	Amidase		0.00234459	1.00163	9.43093	0.0188524	0.985575	0.994933	-6.70429
63	7	0	CUST_17473_PI428914343	VIT_15s0024g01020	Vitvi15g01252	Amidase		-0.0279137	-1.01954	9.22191	-0.282815	0.786904	0.919562	-6.65878
456	13	0	CUST_28298_PI428914343	VIT_00s0283g00010	Vitvi17g00001	Amidase		-0.0659245	-1.04676	7.85912	-1.12235	0.304972	0.617666	-6.04798
415	1	0	CUST_4408_PI428914343	VIT_07s0031g02700	Vitvi07g01948	Amidase		-0.127806	-1.09263	8.26695	-1.8943	0.107444	0.373236	-5.09528
358	59	0	CUST_17472_PI428914343	VIT_15s0024g01010	Vitvi15g01251	Amidase		-0.150003	-1.10957	9.93628	-1.57564	0.166615	0.465932	-5.51398
523	25	0	CUST_9171_PI428914343	VIT_03s0038g02000	Vitvi03g00110	Amidase		-0.593134	-1.50852	11.8511	-2.65177	0.0382604	0.221421	-4.05356
160	83	0	CUST_9172_PI428914343	VIT_03s0038g02010	Vitvi03g01392	Amidase		-0.607483	-1.5236	11.7122	-3.28767	0.016878	0.14575	-3.19811
254	66	0	CUST_27099_PI428914343	VIT_01s0146g00120	Vitvi01g01706	Amidohydrolase		-0.389603	-1.31003	11.0548	-3.9166	0.0079708	0.101555	-2.40447
220	41	0	CUST_20458_PI428914343	VIT_13s0067g02940	Vitvi13g01416	Amidohydrolase 3		-0.169498	-1.12467	8.68236	-2.06863	0.0844614	0.329167	-4.8582
444	20	0	CUST_9088_PI428914343	VIT_03s0038g00880	Vitvi03g00061	Amidophosphoribosyltransferase 2		-0.315279	-1.24425	12.8109	-2.11849	0.0788558	0.317768	-4.78978
268	43	0	CUST_10152_PI428914343	VIT_03s0017g01000	Vitvi03g01141	Amine oxidase		0.227259	1.17061	10.7239	2.06681	0.0846744	0.329436	-4.8607
139	48	0	CUST_22142_PI428914343	VIT_12s0028g01120	Vitvi12g00097	Amine oxidase		0.201414	1.14982	10.0953	1.84369	0.115225	0.387646	-5.16328
96	18	0	CUST_8349_PI428914343	VIT_04s0043g00220	Vitvi04g00943	Amine oxidase		0.115325	1.08322	10.5641	0.722725	0.497274	0.765187	-6.41657
294	40	0	CUST_7451_PI428914343	VIT_05s0094g01210	Vitvi05g01668	Amine oxidase		-0.0473858	-1.03339	9.66997	-0.290421	0.781355	0.917033	-6.6563
476	30	0	CUST_29604_PI428914343	VIT_00s1937g00010	Vitvi02g01833	Amine oxidase		-0.05521	-1.03901	7.79702	-0.971181	0.369283	0.671303	-6.20125
132	40	0	CUST_23682_PI428914343	VIT_11s0016g02180	Vitvi11g00175	Amine oxidase		-0.0609591	-1.04316	10.2007	-0.293348	0.779223	0.916103	-6.65534
67	80	0	CUST_14104_PI428914343	VIT_18s0001g13650	Vitvi18g01059	Amine oxidase		-0.0747632	-1.05319	8.13118	-1.02734	0.344218	0.65222	-6.14609
508	58	0	CUST_14103_PI428914343	VIT_18s0001g13640	Vitvi18g01059	Amine oxidase		-0.0933097	-1.06681	10.017	-0.630401	0.551869	0.799958	-6.48322
504	45	0	CUST_22969_PI428914343	VIT_12s0055g00480	Vitvi12g01658	Amine oxidase		-0.282991	-1.21671	11.1741	-1.89212	0.107769	0.373805	-5.09823
327	37	0	CUST_12469_PI428914343	VIT_19s0027g00380	Vitvi19g01505	Amine oxidase		-0.486066	-1.40062	11.3664	-3.75865	0.00956834	0.110792	-2.5981
335	77	0	CUST_11697_PI428914343	VIT_19s0014g03430	Vitvi19g01899	Amine oxidase LDL2		-0.04246	-1.02987	9.67993	-0.409692	0.69638	0.877382	-6.60926
465	3	0	CUST_21178_PI428914343	VIT_13s0019g04820	Vitvi13g00661	Amine oxidase FLD (flowering locus D)		0.0203378	1.0142	8.64016	0.236028	0.821329	0.935438	-6.67259
116	74	0	CUST_20844_PI428914343	VIT_13s0019g00740	Vitvi13g00275	Amino acid binding protein		0.04053	1.02849	12.8136	0.349293	0.738904	0.898705	-6.63501
97	81	0	CUST_21201_PI428914343	VIT_13s0019g05110	Vitvi13g00687	Amino acid binding protein		-0.0263529	-1.01843	9.0447	-0.233884	0.822918	0.935995	-6.67316
523	55	0	CUST_21200_PI428914343	VIT_13s0019g05100	Vitvi13g00686	Amino acid binding protein		-0.0550114	-1.03887	7.92234	-1.00854	0.352453	0.65818	-6.1648
491	29	0	CUST_4924_PI428914343	VIT_06s0004g04360	Vitvi06g00432	Amino acid binding protein		-0.189804	-1.14061	11.2356	-1.48017	0.189753	0.496423	-5.63383
379	68	0	CUST_891_PI428914343	VIT_09s0070g00040	Vitvi09g00966	Amino acid permease		0.000745287	1.00052	7.77982	0.0125835	0.990372	0.996237	-6.70441
245	49	0	CUST_20275_PI428914343	VIT_14s0108g00630	Vitvi14g01946	Amino acid permease		0.828468	1.7758	8.42202	5.44298	0.00164412	0.0487589	-0.737129
273	41	0	CUST_20280_PI428914343	VIT_14s0108g00690	Vitvi14g01951	Amino acid permease		0.771962	1.70759	8.47812	5.50628	0.0015503	0.0473175	-0.675652
191	49	0	CUST_21167_PI428914343	VIT_13s0019g04660	Vitvi13g00646	Amino acid permease		0.552619	1.46675	11.2842	1.72174	0.136336	0.421083	-5.32504
149	63	0	CUST_4378_PI428914343	VIT_07s0031g02400	Vitvi07g01909	Amino acid permease		0.539747	1.45372	8.60077	4.47642	0.00430044	0.0748414	-1.75038
494	74	0	CUST_26065_PI428914343	VIT_01s0011g04210	Vitvi01g00343	Amino acid permease		0.536195	1.45014	10.5344	3.10826	0.0211385	0.163272	-3.43491
196	1	0	CUST_4580_PI428914343	VIT_06s0004g00800	Vitvi06g01590	Amino acid permease		0.528478	1.44241	9.74746	3.46183	0.0136285	0.131665	-2.97242
526	53	0	CUST_20685_PI428914343	VIT_13s0067g02220	Vitvi13g00134	Amino acid permease		0.372009	1.29415	9.59837	3.02375	0.0235415	0.172396	-3.54784
62	34	0	CUST_12595_PI428914343	VIT_19s0027g01870	Vitvi19g02322	Amino acid permease		0.329909	1.25693	9.12159	1.52241	0.179167	0.483489	-5.5812
97	67	0	CUST_10404_PI428914343	VIT_02s0025g01230	Vitvi02g00109	Amino acid permease		0.295921	1.22767	9.26345	1.93002	0.102271	0.363119	-5.04704
496	13	0	CUST_4354_PI428914343	VIT_07s0031g02140	Vitvi07g01887	Amino acid permease		0.192237	1.14253	11.0153	0.927531	0.389742	0.687287	-6.24258
99	19	0	CUST_9782_PI428914343	VIT_03s0091g00600	Vitvi03g00619	Amino acid permease		0.183137	1.13535	10.2538	1.47346	0.191488	0.498536	-5.64213
85	1	0	CUST_13613_PI428914343	VIT_18s0001g08570	Vitvi18g00615	Amino acid permease		0.17973	1.13267	9.06081	1.48433	0.188684	0.495226	-5.62867
167	48	0	CUST_26064_PI428914343	VIT_01s0011g04200	Vitvi01g00342	Amino acid permease		0.171691	1.12638	8.35838	1.48437	0.188674	0.495226	-5.62862
181	18	0	CUST_19624_PI428914343	VIT_14s0083g00740	Vitvi14g01307	Amino acid permease		0.113526	1.08187	9.22693	0.67176	0.526955	0.784315	-6.45432
493	39	0	CUST_12597_PI428914343	VIT_19s0027g01890	Vitvi19g02324	Amino acid permease		0.0828825	1.05913	9.98087	0.581061	0.582534	0.817278	-6.51559
51	26	0	CUST_9355_PI428914343	VIT_03s0038g03900	Vitvi03g00244	Amino acid permease		0.0346352	1.0243	10.3184	0.515171	0.625014	0.840679	-6.55512
147	14	0	CUST_4579_PI428914343	VIT_06s0004g00790	Vitvi06g00079	Amino acid permease		0.0187542	1.01308	10.4026	0.184175	0.859996	0.949593	-6.68503
43	82	0	CUST_2558_PI428914343	VIT_08s0007g05210	Vitvi08g01641	Amino acid permease		-0.113473	-1.08183	10.6009	-0.449769	0.668805	0.863343	-6.59005
364	57	0	CUST_755_PI428914343	VIT_09s0002g08410	Vitvi09g00758	Amino acid permease		-0.190475	-1.14114	10.3165	-2.21943	0.0686467	0.296833	-4.65073
475	1	0	CUST_9253_PI428914343	VIT_03s0038g02860	Vitvi03g00181	Amino acid permease		-0.278954	-1.21331	11.447	-2.72808	0.0345816	0.211242	-3.94886
260	36	0	CUST_11277_PI428914343	VIT_02s0033g01320	Vitvi02g01167	Amino acid permease		-0.343843	-1.26913	8.92455	-2.19995	0.0705049	0.300358	-4.6776
6	40	0	CUST_7120_PI428914343	VIT_05s0062g01150	Vitvi05g01351	Amino acid permease		-0.74875	-1.68034	8.57214	-2.92246	0.0268205	0.184665	-3.68426
185	1	0	CUST_7522_PI428914343	VIT_04s0008g00280	Vitvi04g00016	Amino acid permease 1		0.00555708	1.00386	7.86762	0.0759485	0.94195	0.980557	-6.70118
308	31	0	CUST_24720_PI428914343	VIT_10s0116g01380	Vitvi10g01267	Amino acid permease 2		0.591128	1.50642	10.5208	1.6051	0.160033	0.456685	-5.47639
120	11	0	CUST_27551_PI428914343	VIT_00s0188g00130	Vitvi10g01282	Amino acid permease 2		0.201355	1.14978	8.27877	2.04113	0.0877267	0.33538	-4.89585
205	42	0	CUST_27550_PI428914343	VIT_00s0188g00120	Vitvi10g01282	Amino acid permease 2		0.0732806	1.05211	8.05958	1.09993	0.313881	0.625396	-6.07165
177	23	0	CUST_14785_PI428914343	VIT_18s0041g01270	Vitvi18g02072	Amino acid permease 2		-0.0674002	-1.04783	7.90034	-0.936971	0.385245	0.684109	-6.23376
275	30	0	CUST_13200_PI428914343	VIT_18s0001g02020	Vitvi18g00237	Amino acid permease 3		0.362276	1.28545	11.9991	1.77471	0.126736	0.405751	-5.25517
107	43	0	CUST_4382_PI428914343	VIT_07s0031g02440	Vitvi07g01912	Amino acid permease 3		0.0214751	1.015	8.06521	0.285959	0.784608	0.918292	-6.65776
223	73	0	CUST_9198_PI428914343	VIT_03s0038g02290	Vitvi03g00134	Amino acid permease 3		-0.60154	-1.51734	10.3386	-5.01879	0.00246921	0.0585028	-1.16424
286	15	0	CUST_27552_PI428914343	VIT_00s0188g00140	Vitvi10g01282	Amino acid permease 4		0.446739	1.36296	9.20823	1.92909	0.102402	0.36331	-5.0483
6	26	0	CUST_13583_PI428914343	VIT_18s0001g08270	Vitvi18g00593	Amino acid permease 6		0.0426346	1.02999	11.5529	0.556803	0.597974	0.826834	-6.53064
514	26	0	CUST_7518_PI428914343	VIT_04s0008g00240	Vitvi04g01770	Amino acid permease 6		-0.0687498	-1.04881	7.88506	-1.11847	0.306499	0.619318	-6.0521
54	82	0	CUST_14782_PI428914343	VIT_18s0041g01240	Vitvi18g02067	Amino acid permease 6		-0.219868	-1.16463	8.48737	-1.30103	0.241377	0.554075	-5.84901
383	5	0	CUST_12194_PI428914343	VIT_19s0015g01290	Vitvi19g00759	Amino acid permease 7		0.896036	1.86095	9.70227	3.92213	0.00792051	0.101353	-2.39776
229	73	0	CUST_12195_PI428914343	VIT_19s0015g01300	Vitvi19g00760	Amino acid permease 7		0.781632	1.71907	11.4474	4.32443	0.00506142	0.0813715	-1.92298
307	23	0	CUST_12196_PI428914343	VIT_19s0015g01310	Vitvi19g00761	Amino acid permease 7		0.237282	1.17877	8.14779	2.67749	0.036976	0.217883	-4.01823
74	30	0	CUST_26675_PI428914343	VIT_01s0026g02500	Vitvi01g01019	Amino acid transport protein		-0.322488	-1.25048	8.71387	-2.22482	0.0681407	0.295688	-4.64327
355	22	0	CUST_12596_PI428914343	VIT_19s0027g01880	Vitvi19g02323	Amino acid transport protein		0.355915	1.2798	9.23117	1.37196	0.219577	0.531263	-5.76549
297	62	0	CUST_21277_PI428914343	VIT_13s0074g00550	Vitvi13g00764	Amino acid transporter family		0.605151	1.52114	9.46786	4.08915	0.00655733	0.092606	-2.19749
526	36	0	CUST_15095_PI428914343	VIT_17s0000g01000	Vitvi17g00082	Amino acid-binding ACT		-0.470382	-1.38548	9.16593	-3.30534	0.0165122	0.144635	-3.17502
162	59	0	CUST_13267_PI428914343	VIT_18s0001g03230	Vitvi18g00294	Aminoacylase/ metallopeptidase		0.255045	1.19337	11.3097	1.95854	0.0983202	0.357105	-5.00839
180	73	0	CUST_9369_PI428914343	VIT_03s0038g04040	Vitvi03g00257	Aminoacylase-1		0.0868214	1.06203	12.1311	0.745479	0.484392	0.756703	-6.39896
230	62	0	CUST_3560_PI428914343	VIT_07s0005g02620	Vitvi07g00529	Aminoacyl-tRNA ligase, Multifunctional		0.188943	1.13993	12.5967	3.34757	0.0156729	0.141173	-3.12
431	5	0	CUST_6247_PI428914343	VIT_05s0020g01470	Vitvi05g00315	Aminoacyl-tRNA synthetase		0.426282	1.34377	11.0091	2.55942	0.0432804	0.234811	-4.18074
212	4	0	CUST_15522_PI428914343	VIT_17s0000g05430	Vitvi17g00512	Aminoacyl-tRNA synthetase		0.0864346	1.06174	9.63499	0.729202	0.493583	0.76268	-6.4116
224	56	0	CUST_25878_PI428914343	VIT_01s0011g02280	Vitvi01g00183	Aminoacyl-tRNA synthetase		-0.0387049	-1.02719	13.5589	-0.595611	0.573387	0.812152	-6.50629
269	54	0	CUST_17438_PI428914343	VIT_15s0024g00600	Vitvi15g00042	Aminoacyl-tRNA synthetase, class Ia		-0.170841	-1.12571	8.3823	-2.71483	0.035192	0.212919	-3.96701
518	56	0	CUST_12948_PI428914343	VIT_18s0001g06880	Vitvi18g02185	Aminoacyl-tRNA synthetase, class Ia		-0.187284	-1.13862	8.1954	-3.24374	0.0178263	0.150026	-3.2557
313	25	0	CUST_26794_PI428914343	VIT_01s0010g00950	Vitvi01g01346	Aminoalcoholphosphotransferase (AAPT1)		0.00217253	1.00151	12.1876	0.0236097	0.981936	0.993357	-6.70418
524	40	0	CUST_10802_PI428914343	VIT_02s0241g00110	Vitvi02g00482	Aminomethyltransferase		0.0982999	1.07051	8.55519	1.02916	0.343431	0.651716	-6.14427
445	4	0	CUST_23224_PI428914343	VIT_12s0034g02180	Vitvi12g01900	Aminomethyltransferase		-0.424029	-1.34167	10.4402	-4.91339	0.00274168	0.0613991	-1.27457
139	70	0	CUST_24807_PI428914343	VIT_10s0116g01540	Vitvi10g00078	Aminomethyltransferase		-0.694239	-1.61803	15.0995	-6.56941	0.00061821	0.0357506	0.275891
482	1	0	CUST_12280_PI428914343	VIT_19s0015g02220	Vitvi19g00974	Aminopeptidase		-0.270886	-1.20655	8.40361	-3.30718	0.0164746	0.144562	-3.17261
312	51	0	CUST_14607_PI428914343	VIT_18s0075g00840	Vitvi18g01803	Aminopeptidase		0.0584537	1.04135	7.92286	0.886024	0.409998	0.702316	-6.28056
98	8	0	CUST_18866_PI428914343	VIT_14s0128g00750	Vitvi14g00237	Aminopeptidase		-0.0674956	-1.0479	8.49328	-0.75207	0.480703	0.75387	-6.39378
509	82	0	CUST_17596_PI428914343	VIT_15s0045g00670	Vitvi15g00317	Aminopeptidase		-0.230729	-1.17343	8.43276	-2.6919	0.0362763	0.216391	-3.99845
64	73	0	CUST_15948_PI428914343	VIT_17s0000g09920	Vitvi17g00991	Aminopeptidase M		-0.119594	-1.08643	8.36181	-1.44263	0.199647	0.50834	-5.68004
311	56	0	CUST_10605_PI428914343	VIT_02s0025g03280	Vitvi02g00296	Aminopeptidase N		0.124486	1.09012	13.8556	0.987064	0.362051	0.664821	-6.18588
396	15	0	CUST_10604_PI428914343	VIT_02s0025g03270	Vitvi02g00296	Aminopeptidase N		-0.00140747	-1.00098	9.23472	-0.0121541	0.9907	0.996379	-6.70441
38	64	0	CUST_16514_PI428914343	VIT_16s0013g01340	Vitvi16g00414	Aminopeptidase N		-0.0154137	-1.01074	7.8726	-0.245632	0.814224	0.931625	-6.66995
201	58	0	CUST_8534_PI428914343	VIT_04s0023g01300	Vitvi04g01238	Aminopeptidase P		0.221036	1.16557	13.0284	2.15768	0.0747181	0.3092	-4.73586
310	56	0	CUST_9924_PI428914343	VIT_03s0088g01060	Vitvi03g00773	Aminotransferase AGD2		0.108796	1.07833	13.968	1.27658	0.249331	0.562269	-5.87725
383	68	0	CUST_9922_PI428914343	VIT_03s0088g01040	Vitvi03g00770	Aminotransferase AGD2		0.0966095	1.06926	13.6857	0.809123	0.449594	0.730855	-6.34736
434	41	0	CUST_493_PI428914343	VIT_09s0002g05250	Vitvi09g00444	Aminotransferase class I and II		0.155953	1.11416	12.2446	1.1286	0.302527	0.615717	-6.04133
518	24	0	CUST_18804_PI428914343	VIT_14s0128g00100	Vitvi14g00281	Aminotransferase class IV		0.217397	1.16263	11.4155	1.47636	0.190735	0.497711	-5.63854
275	40	0	CUST_8917_PI428914343	VIT_04s0044g01150	Vitvi04g01674	Aminotransferase, class V		0.481866	1.39655	9.07111	3.76299	0.00951997	0.110586	-2.59273
439	7	0	CUST_8919_PI428914343	VIT_04s0044g01170	Vitvi04g01676	Aminotransferase, class V		0.102618	1.07372	7.99309	1.18268	0.28205	0.595543	-5.98278
407	77	0	CUST_3412_PI428914343	VIT_07s0005g01110	Vitvi07g00383	Aminotransferases class I pyridoxal-phosphate-binding site		-0.218553	-1.16357	7.98038	-2.30131	0.0613733	0.279788	-4.53758
416	20	0	CUST_28013_PI428914343	VIT_00s0239g00020	Vitvi18g03279	AML1 (arabidopsis mei2-like protein 1)		-0.0141968	-1.00989	9.29708	-0.0986332	0.92467	0.974951	-6.6989
238	84	0	CUST_22050_PI428914343	VIT_12s0142g00100	Vitvi12g00033	AML5 (arabidopsis mei2-like protein 5)		0.322693	1.25066	13.2716	1.98885	0.0942893	0.348844	-4.96718
91	5	0	CUST_25110_PI428914343	VIT_10s0003g02670	Vitvi10g00714	AML5 (arabidopsis mei2-like protein 5)		-0.00926512	-1.00644	10.1023	-0.054033	0.958678	0.986445	-6.70282
128	85	0	CUST_27145_PI428914343	VIT_01s0150g00090	Vitvi01g01768	AML5 (arabidopsis mei2-like protein 5)		-0.160476	-1.11766	11.6651	-1.19233	0.278525	0.591932	-5.97216
483	37	0	CUST_5132_PI428914343	VIT_06s0004g06520	Vitvi06g00633	Ammonium transporter 1, member 1 (AMT1.1)		-0.292009	-1.22434	10.6785	-2.62573	0.03961	0.2246	-4.08937
52	61	0	CUST_5889_PI428914343	VIT_05s0077g00030	Vitvi05g00873	Ammonium transporter 1, member 1 (AMT1.1)		-0.394324	-1.31433	12.2141	-4.6939	0.00342584	0.0676299	-1.50981
113	33	0	CUST_8363_PI428914343	VIT_04s0043g00370	Vitvi04g00973	Ammonium transporter 1;2		-0.156055	-1.11424	14.8848	-0.803778	0.452447	0.732538	-6.35182
251	68	0	CUST_1619_PI428914343	VIT_08s0058g00150	Vitvi08g00725	Ammonium transporter 2		0.253126	1.19179	8.04654	2.62219	0.0397975	0.22498	-4.09425
11	7	0	CUST_1618_PI428914343	VIT_08s0058g00140	Vitvi08g00723	Ammonium transporter 2		0.0250012	1.01748	7.86458	0.337463	0.74736	0.90215	-6.63959
205	51	0	CUST_19083_PI428914343	VIT_14s0030g02160	Vitvi14g00469	Ammonium transporter 2		0.0209803	1.01465	7.87731	0.28012	0.788874	0.919999	-6.65964
192	74	0	CUST_4429_PI428914343	VIT_07s0031g02950	Vitvi07g01977	Ammonium transporter 2		-0.0263624	-1.01844	11.4237	-0.100967	0.922894	0.9741	-6.69864
290	73	0	CUST_4433_PI428914343	VIT_07s0031g02990	Vitvi07g01981	Ammonium transporter 2		-0.1136	-1.08192	9.81739	-0.533815	0.612822	0.834787	-6.54437
109	39	0	CUST_8797_PI428914343	VIT_04s0210g00140	Vitvi04g01553	AMP-dependent synthetase and ligase		0.37625	1.29796	11.8536	2.59101	0.0414887	0.229628	-4.13719
101	74	0	CUST_8794_PI428914343	VIT_04s0210g00110	Vitvi04g01551	AMP-dependent synthetase and ligase		0.157292	1.11519	10.301	1.2368	0.262765	0.576219	-5.92254
375	9	0	CUST_17694_PI428914343	VIT_15s0107g00500	Vitvi15g00260	AMP-dependent synthetase and ligase		0.0350819	1.02461	8.72323	0.329183	0.753301	0.905414	-6.64271
98	60	0	CUST_17693_PI428914343	VIT_15s0107g00470	Vitvi15g00260	AMP-dependent synthetase and ligase		0.0104127	1.00724	7.89347	0.158846	0.879047	0.95711	-6.69001
395	65	0	CUST_13062_PI428914343	VIT_18s0122g01440	Vitvi18g00105	AMP-dependent synthetase and ligase		-0.0180401	-1.01258	11.2434	-0.182262	0.861431	0.950171	-6.68543
463	66	0	CUST_23380_PI428914343	VIT_12s0035g01200	Vitvi12g02061	AMP-dependent synthetase and ligase		-0.177198	-1.13069	10.0247	-0.942066	0.382834	0.68263	-6.22897
155	64	0	CUST_23379_PI428914343	VIT_12s0035g01190	Vitvi12g02061	AMP-dependent synthetase and ligase		-0.388149	-1.30871	10.3253	-2.2712	0.0639499	0.286228	-4.57921
162	66	0	CUST_3585_PI428914343	VIT_07s0005g02950	Vitvi07g00563	AN3 (ANGUSITFOLIA3)		0.675732	1.59741	11.5938	2.93384	0.0264286	0.183017	-3.66888
225	22	0	CUST_19114_PI428914343	VIT_14s0081g00200	Vitvi14g02674	AN3 (ANGUSITFOLIA3)		0.581808	1.49672	10.3504	2.32466	0.0594498	0.274983	-4.50529
63	8	0	CUST_27453_PI428914343	VIT_00s0181g00210	Vitvi10g00379	Anaphase promoting complex subunit 4		0.189157	1.1401	9.16003	1.84537	0.114958	0.387224	-5.16103
7	20	0	CUST_20619_PI428914343	VIT_13s0067g01210	Vitvi13g00069	Anaphase-promoting complex component APC1		0.110502	1.0796	9.16007	1.0313	0.342502	0.651184	-6.14212
112	70	0	CUST_14545_PI428914343	VIT_18s0075g00060	Vitvi18g03002	Anaphase-promoting complex component APC1		0.0854277	1.061	8.11147	1.39688	0.212351	0.523739	-5.7356
269	71	0	CUST_14547_PI428914343	VIT_18s0075g00080	Vitvi18g03003	Anaphase-promoting complex component APC1		-0.0197767	-1.0138	8.06582	-0.293965	0.778774	0.915935	-6.65513
163	10	0	CUST_18540_PI428914343	VIT_15s0046g03770	Vitvi15g01710	Anaphase-promoting complex component APC11		0.226059	1.16964	12.1885	2.19113	0.0713632	0.30234	-4.68977
279	35	0	CUST_18564_PI428914343	VIT_14s0060g00290	Vitvi14g00025	Anaphase-promoting complex component APC11		0.0528871	1.03734	8.18141	0.803065	0.452828	0.732797	-6.35242
256	38	0	CUST_26697_PI428914343	VIT_01s0026g02730	Vitvi01g01044	Anaphase-promoting complex component APC2		0.205102	1.15277	9.96313	2.33454	0.0586545	0.272751	-4.49162
315	78	0	CUST_23786_PI428914343	VIT_11s0016g03260	Vitvi11g00277	Anaphase-promoting complex component APC3		0.0389905	1.02739	9.63441	0.51959	0.622113	0.839612	-6.55261
480	4	0	CUST_11480_PI428914343	VIT_19s0014g01170	Vitvi19g00093	Anaphase-promoting complex component APC6		-0.00824407	-1.00573	8.74829	-0.0731576	0.944079	0.981685	-6.70142
159	49	0	CUST_6271_PI428914343	VIT_05s0020g01730	Vitvi05g00340	Anaphase-promoting complex component APC7		0.0292776	1.0205	10.3252	0.209147	0.841313	0.942559	-6.67942
448	80	0	CUST_4373_PI428914343	VIT_07s0031g02330	Vitvi07g01905	Anaphase-promoting complex component APC8		-0.110549	-1.07964	8.87717	-1.27673	0.24928	0.562222	-5.87707
397	33	0	CUST_24393_PI428914343	VIT_11s0065g00740	Vitvi11g01568	Anaphase-promoting complex subunit 8		0.00425984	1.00296	8.71157	0.0565453	0.956759	0.9861	-6.70266
22	76	0	CUST_8596_PI428914343	VIT_04s0023g01940	Vitvi04g01313	Anaphase-promoting complex, subunit 10 / APC10		0.25044	1.18957	11.2752	1.45089	0.19743	0.506521	-5.66992
459	74	0	CUST_4499_PI428914343	VIT_07s0130g00490	Vitvi07g02060	Anaphase-promoting complex/cyclosome 8		0.00721411	1.00501	9.98681	0.0606418	0.953631	0.985356	-6.70238
27	72	0	CUST_18408_PI428914343	VIT_15s0046g02250	Vitvi15g01096	Angustifolia		-0.0291055	-1.02038	10.6549	-0.239826	0.818517	0.933913	-6.67156
376	46	0	CUST_9880_PI428914343	VIT_03s0088g00460	Vitvi03g00725	Angustifolia		-0.113108	-1.08156	8.3214	-1.50566	0.183296	0.488983	-5.60214
527	32	0	CUST_19628_PI428914343	VIT_14s0083g00780	Vitvi14g01310	Anion exchanger adaptor protein Kanadaptin		0.0120659	1.0084	11.0385	0.0953862	0.927141	0.975373	-6.69926
430	52	0	CUST_26878_PI428914343	VIT_01s0010g01980	Vitvi01g02210	Anionic peroxidase		0.257746	1.19561	7.92439	1.51783	0.180286	0.485129	-5.58693
65	64	0	CUST_369_PI428914343	VIT_09s0002g03910	Vitvi09g00321	Ankyrin		0.137872	1.10028	7.93822	1.35117	0.225774	0.538289	-5.79021
326	83	0	CUST_3072_PI428914343	VIT_07s0151g00180	Vitvi07g02118	Ankyrin		0.0763536	1.05435	7.7935	1.21208	0.271426	0.585301	-5.95025
466	66	0	CUST_27594_PI428914343	VIT_00s0193g00150	Vitvi07g03003	Ankyrin		-0.329489	-1.25657	7.98962	-3.26273	0.0174095	0.147979	-3.23078
155	75	0	CUST_3071_PI428914343	VIT_07s0151g00170	Vitvi07g02117	Ankyrin		0.54212	1.45611	8.66371	2.60175	0.0408978	0.227706	-4.1224
50	53	0	CUST_3075_PI428914343	VIT_07s0151g00220	Vitvi07g02122	Ankyrin		0.418143	1.33621	8.58933	2.15003	0.0755084	0.310937	-4.7464
451	7	0	CUST_21321_PI428914343	VIT_13s0106g00230	Vitvi13g00824	Ankyrin		0.266206	1.20264	9.94095	2.3605	0.0566181	0.268387	-4.4557
283	32	0	CUST_27595_PI428914343	VIT_00s0193g00160	Vitvi07g03002	Ankyrin		0.219635	1.16444	11.5677	1.76072	0.129205	0.409701	-5.27369
121	23	0	CUST_28230_PI428914343	VIT_00s0269g00130	NA	Ankyrin		0.210792	1.15732	10.811	1.35599	0.224324	0.536101	-5.78449
448	67	0	CUST_3076_PI428914343	VIT_07s0151g00240	Vitvi07g02122	Ankyrin		0.101035	1.07254	7.81587	1.70115	0.140258	0.427437	-5.35203
335	67	0	CUST_7832_PI428914343	VIT_04s0008g03500	Vitvi04g01845	Ankyrin		0.0972933	1.06976	8.21457	0.960068	0.37441	0.675743	-6.21191
78	79	0	CUST_19902_PI428914343	VIT_14s0171g00210	Vitvi14g01581	Ankyrin		0.0696236	1.04944	8.65541	0.214753	0.837135	0.94124	-6.67806
334	37	0	CUST_3065_PI428914343	VIT_07s0151g00070	Vitvi07g02112	Ankyrin		0.0628219	1.04451	7.94001	0.905154	0.400565	0.695131	-6.26322
222	80	0	CUST_780_PI428914343	VIT_09s0002g08700	Vitvi09g01738	Ankyrin		0.0612373	1.04336	8.70952	0.391511	0.709062	0.884366	-6.61742
481	26	0	CUST_787_PI428914343	VIT_09s0002g08810	Vitvi09g00802	Ankyrin		0.0335413	1.02352	8.47892	0.256634	0.806109	0.927598	-6.66681
101	43	0	CUST_25740_PI428914343	VIT_01s0011g00840	Vitvi01g00074	Ankyrin		0.0248353	1.01736	8.07352	0.272376	0.794543	0.923044	-6.66207
375	84	0	CUST_28231_PI428914343	VIT_00s0269g00140	Vitvi07g02462	Ankyrin		0.0215448	1.01505	7.85644	0.389558	0.710431	0.884934	-6.61828
1	13	0	CUST_784_PI428914343	VIT_09s0002g08760	Vitvi09g01742	Ankyrin		0.0187911	1.01311	8.57655	0.0943345	0.927941	0.97552	-6.69938
308	19	0	CUST_25281_PI428914343	VIT_10s0003g04510	Vitvi10g00895	Ankyrin		0.0176312	1.0123	8.16483	0.26594	0.799265	0.924679	-6.66404
437	64	0	CUST_21532_PI428914343	VIT_13s0047g00430	Vitvi13g01163	Ankyrin		0.0168603	1.01176	7.88246	0.242763	0.816345	0.932493	-6.67075
114	85	0	CUST_17450_PI428914343	VIT_15s0024g00730	Vitvi15g00062	Ankyrin		0.0157675	1.01099	8.35822	0.178378	0.864347	0.951966	-6.68624
263	48	0	CUST_786_PI428914343	VIT_09s0002g08800	Vitvi09g01743	Ankyrin		0.0117548	1.00818	7.904	0.160644	0.877691	0.956654	-6.68968
85	27	0	CUST_20942_PI428914343	VIT_13s0019g02250	Vitvi13g00348	Ankyrin		-0.000881281	-1.00061	9.31621	-0.00930321	0.992881	0.996883	-6.70445
483	28	0	CUST_3063_PI428914343	VIT_07s0151g00020	Vitvi07g02111	Ankyrin		-0.010639	-1.0074	7.9694	-0.126068	0.903832	0.966696	-6.69536
505	66	0	CUST_27589_PI428914343	VIT_00s0193g00080	Vitvi07g03010	Ankyrin		-0.0221762	-1.01549	7.83284	-0.403085	0.700976	0.8798	-6.61227
115	20	0	CUST_8894_PI428914343	VIT_04s0044g00910	Vitvi04g01648	Ankyrin		-0.0312269	-1.02188	8.51905	-0.357183	0.733287	0.895978	-6.63187
329	40	0	CUST_19109_PI428914343	VIT_14s0081g00150	Vitvi14g00497	Ankyrin		-0.0315059	-1.02208	10.0671	-0.306271	0.769837	0.912109	-6.65094
382	42	0	CUST_7993_PI428914343	VIT_04s0008g05180	Vitvi04g00462	Ankyrin		-0.0587816	-1.04159	12.1719	-0.776574	0.467163	0.743645	-6.37418
50	14	0	CUST_6692_PI428914343	VIT_05s0049g01180	Vitvi05g00759	Ankyrin		-0.0591467	-1.04185	12.756	-0.408368	0.697299	0.877627	-6.60987
147	45	0	CUST_8960_PI428914343	VIT_04s0044g01670	Vitvi04g01733	Ankyrin		-0.0610515	-1.04323	12.1652	-0.347992	0.739832	0.899077	-6.63552
133	70	0	CUST_2609_PI428914343	VIT_08s0007g05750	Vitvi08g01679	Ankyrin		-0.0653732	-1.04636	10.3352	-0.62978	0.552249	0.800271	-6.48364
224	34	0	CUST_29674_PI428914343	VIT_00s2326g00010	Vitvi19g02393	Ankyrin		-0.0806775	-1.05751	8.93362	-0.531068	0.61461	0.835917	-6.54598
156	12	0	CUST_27399_PI428914343	VIT_00s0179g00030	Vitvi07g02109	Ankyrin		-0.0957072	-1.06859	7.94333	-1.09233	0.316949	0.62796	-6.0796
377	13	0	CUST_27401_PI428914343	VIT_00s0179g00050	Vitvi07g02107	Ankyrin		-0.110553	-1.07964	7.89279	-1.58984	0.163409	0.461983	-5.49589
70	78	0	CUST_4886_PI428914343	VIT_06s0004g03980	Vitvi06g00393	Ankyrin		-0.12498	-1.09049	9.06811	-1.42523	0.204395	0.513794	-5.70128
522	29	0	CUST_785_PI428914343	VIT_09s0002g08790	Vitvi09g00801	Ankyrin		-0.126667	-1.09177	8.82106	-1.03458	0.341087	0.649898	-6.13882
314	53	0	CUST_3067_PI428914343	VIT_07s0151g00100	Vitvi07g02113	Ankyrin		-0.15321	-1.11204	8.28943	-2.08281	0.0828275	0.326054	-4.83877
506	32	0	CUST_3648_PI428914343	VIT_07s0005g03630	Vitvi07g00621	Ankyrin		-0.153286	-1.1121	8.62117	-1.53735	0.175557	0.478958	-5.56243
118	72	0	CUST_27397_PI428914343	VIT_00s0179g00010	Vitvi07g02110	Ankyrin		-0.173481	-1.12778	8.39015	-1.24317	0.260571	0.573909	-5.91534
425	23	0	CUST_582_PI428914343	VIT_09s0002g06290	Vitvi09g00550	Ankyrin		-0.174684	-1.12872	8.29317	-1.4647	0.193774	0.50124	-5.65294
121	2	0	CUST_25280_PI428914343	VIT_10s0003g04500	Vitvi10g01899	Ankyrin		-0.185765	-1.13742	10.9799	-0.84998	0.428222	0.716223	-6.31246
523	63	0	CUST_13176_PI428914343	VIT_18s0001g01600	Vitvi18g00213	Ankyrin		-0.257843	-1.19569	10.6778	-2.34698	0.0576694	0.271159	-4.47441
413	57	0	CUST_24301_PI428914343	VIT_11s0037g01350	Vitvi11g00859	Ankyrin		-0.305045	-1.23546	8.60079	-1.5991	0.161352	0.458996	-5.48406
213	76	0	CUST_13156_PI428914343	VIT_18s0001g01270	Vitvi18g00196	Ankyrin		-0.342729	-1.26815	11.4789	-3.31359	0.0163444	0.143812	-3.16425
303	6	0	CUST_12368_PI428914343	VIT_19s0135g00300	Vitvi19g02208	Ankyrin		-0.646264	-1.56511	13.2014	-3.42608	0.0142347	0.13432	-3.0184
95	85	0	CUST_10563_PI428914343	VIT_02s0025g02840	Vitvi02g00257	Ankyrin 3, epithelial isoform a		0.159552	1.11694	9.21148	0.823715	0.441874	0.725205	-6.33505
347	63	0	CUST_15582_PI428914343	VIT_17s0000g06050	Vitvi17g00584	Ankyrin protein kinase		0.697112	1.62126	10.6362	2.45634	0.0497201	0.250971	-4.32311
93	12	0	CUST_26661_PI428914343	VIT_01s0026g02340	Vitvi01g00995	Ankyrin protein kinase		0.255135	1.19345	12.1135	1.53792	0.17542	0.478762	-5.56171
156	55	0	CUST_25053_PI428914343	VIT_10s0003g02060	Vitvi10g00662	Ankyrin protein kinase		0.204118	1.15198	11.7586	1.82011	0.11904	0.393413	-5.19481
343	58	0	CUST_7187_PI428914343	VIT_05s0124g00530	Vitvi05g02138	Ankyrin protein kinase		0.0490339	1.03457	9.54672	0.402876	0.701122	0.8798	-6.61236
240	82	0	CUST_10938_PI428914343	VIT_02s0012g00580	Vitvi02g00638	Ankyrin protein kinase		0.0369913	1.02597	13.7125	0.381174	0.716319	0.888125	-6.6219
353	23	0	CUST_7438_PI428914343	VIT_05s0094g01080	Vitvi05g01656	Ankyrin protein kinase		-0.223261	-1.16737	11.4102	-1.5074	0.182863	0.488225	-5.59997
262	72	0	CUST_18465_PI428914343	VIT_15s0046g02850	Vitvi15g01139; Vitvi15g01140	Ankyrin protein kinase		-0.263536	-1.20042	8.28212	-2.60153	0.0409097	0.227724	-4.12269
412	71	0	CUST_7835_PI428914343	VIT_04s0008g03530	Vitvi04g01848	Ankyrin repeat		0.799823	1.74089	12.1252	4.01488	0.00712815	0.0964013	-2.286
338	31	0	CUST_370_PI428914343	VIT_09s0002g03920	Vitvi09g01590	Ankyrin repeat		0.464869	1.38019	9.28459	1.33441	0.230887	0.543837	-5.81
346	13	0	CUST_2076_PI428914343	VIT_08s0007g00200	Vitvi08g01188	Ankyrin repeat		0.455599	1.37135	8.9877	3.67466	0.0105609	0.11609	-2.70265
203	66	0	CUST_1994_PI428914343	VIT_08s0040g02760	Vitvi08g01104	Ankyrin repeat		0.329427	1.25651	13.0539	2.70496	0.0356543	0.214448	-3.98053
247	14	0	CUST_7462_PI428914343	VIT_05s0094g01320	Vitvi05g01682	Ankyrin repeat		0.297484	1.229	12.7633	1.94975	0.0995215	0.358809	-5.02032
530	14	0	CUST_1993_PI428914343	VIT_08s0040g02750	Vitvi08g01103	Ankyrin repeat		0.19724	1.1465	11.6751	3.39869	0.0147192	0.136662	-3.05374
31	63	0	CUST_11275_PI428914343	VIT_02s0033g01300	Vitvi02g01163	Ankyrin repeat		0.144348	1.10523	11.6608	1.08619	0.319449	0.630406	-6.086
253	5	0	CUST_26205_PI428914343	VIT_01s0011g05700	Vitvi01g00486	Ankyrin repeat		0.11374	1.08203	10.7843	0.764249	0.47394	0.748885	-6.3841
271	57	0	CUST_29499_PI428914343	VIT_00s1428g00010	Vitvi10g02390	Ankyrin repeat		0.112416	1.08104	8.83726	0.529657	0.61553	0.836428	-6.5468
526	8	0	CUST_19126_PI428914343	VIT_14s0081g00350	Vitvi14g00511	Ankyrin repeat		0.110138	1.07933	7.92463	0.922387	0.39221	0.689405	-6.24736
31	21	0	CUST_4497_PI428914343	VIT_07s0130g00470	Vitvi07g02727	Ankyrin repeat		0.102678	1.07376	9.01553	0.929136	0.388975	0.686747	-6.24108
229	32	0	CUST_7215_PI428914343	VIT_05s0165g00160	Vitvi05g01450	Ankyrin repeat		0.100631	1.07224	7.85068	1.28427	0.246804	0.560483	-5.8684
103	5	0	CUST_7202_PI428914343	VIT_05s0124g00690	Vitvi05g02147	Ankyrin repeat		0.0859466	1.06138	7.87522	1.28865	0.245377	0.558601	-5.86335
336	65	0	CUST_12300_PI428914343	VIT_19s0015g02480	Vitvi19g01002	Ankyrin repeat		0.0700395	1.04975	7.85426	1.10169	0.313176	0.624627	-6.06981
69	76	0	CUST_12272_PI428914343	VIT_19s0015g02130	Vitvi19g00961	Ankyrin repeat		0.0699275	1.04966	7.90566	1.10457	0.312021	0.623637	-6.06678
76	32	0	CUST_16866_PI428914343	VIT_16s0100g00690	Vitvi16g00976	Ankyrin repeat		0.0672994	1.04775	11.7566	0.668057	0.529156	0.785889	-6.45698
137	71	0	CUST_12281_PI428914343	VIT_19s0015g02230	Vitvi19g00978	Ankyrin repeat		0.0619059	1.04384	10.0262	0.373475	0.721746	0.890213	-6.62517
283	28	0	CUST_4943_PI428914343	VIT_06s0004g04550	Vitvi06g00451	Ankyrin repeat		0.0514523	1.03631	8.67963	0.817469	0.445167	0.727629	-6.34034
450	38	0	CUST_19242_PI428914343	VIT_14s0036g01030	Vitvi14g00674	Ankyrin repeat		0.0506662	1.03574	13.3408	0.415101	0.692627	0.875854	-6.60677
201	64	0	CUST_24821_PI428914343	VIT_10s0116g01680	Vitvi10g00090	Ankyrin repeat		0.0491228	1.03464	8.00715	0.610433	0.564158	0.806199	-6.4966
489	25	0	CUST_23629_PI428914343	VIT_11s0016g01650	Vitvi11g01360	Ankyrin repeat		0.0400608	1.02816	7.82265	0.605752	0.567062	0.808299	-6.49968
528	14	0	CUST_12285_PI428914343	VIT_19s0015g02280	Vitvi19g00982	Ankyrin repeat		0.0356811	1.02504	7.95983	0.61177	0.56333	0.805633	-6.49572
377	66	0	CUST_27729_PI428914343	VIT_00s0204g00180	Vitvi02g01764	Ankyrin repeat		0.0271346	1.01899	7.8849	0.394023	0.707304	0.883025	-6.61631
26	6	0	CUST_19125_PI428914343	VIT_14s0081g00340	Vitvi14g00510	Ankyrin repeat		0.0164522	1.01147	7.82078	0.230894	0.825135	0.936846	-6.67396
226	3	0	CUST_7028_PI428914343	VIT_05s0029g01540	Vitvi05g02096	Ankyrin repeat		-0.00274115	-1.0019	8.04891	-0.0406699	0.96889	0.989523	-6.70354
298	22	0	CUST_22401_PI428914343	VIT_12s0028g03920	Vitvi12g00326	Ankyrin repeat		-0.00522805	-1.00363	8.64023	-0.0577781	0.955818	0.985971	-6.70258
28	2	0	CUST_7866_PI428914343	VIT_04s0008g03840	Vitvi04g01856	Ankyrin repeat		-0.00569484	-1.00396	7.91817	-0.0735909	0.943749	0.981575	-6.70138
132	25	0	CUST_19127_PI428914343	VIT_14s0081g00360	Vitvi14g02682	Ankyrin repeat		-0.00781355	-1.00543	12.4057	-0.0744315	0.943107	0.981142	-6.70131
147	52	0	CUST_22413_PI428914343	VIT_12s0028g04040	Vitvi12g00334	Ankyrin repeat		-0.00988338	-1.00687	7.79043	-0.167327	0.872657	0.95479	-6.68842
247	43	0	CUST_22425_PI428914343	VIT_12s0059g00130	Vitvi12g02331	Ankyrin repeat		-0.0114458	-1.00797	8.2434	-0.160116	0.878089	0.956863	-6.68978
375	1	0	CUST_19128_PI428914343	VIT_14s0081g00370	Vitvi14g00514	Ankyrin repeat		-0.0145164	-1.01011	7.89498	-0.186641	0.858146	0.949275	-6.68451
239	65	0	CUST_22412_PI428914343	VIT_12s0028g04030	Vitvi12g02318	Ankyrin repeat		-0.0152985	-1.01066	8.2116	-0.209455	0.841084	0.94248	-6.67934
348	48	0	CUST_19922_PI428914343	VIT_14s0171g00410	Vitvi14g01597	Ankyrin repeat		-0.0160488	-1.01119	12.6384	-0.138384	0.894504	0.963972	-6.69349
501	40	0	CUST_9392_PI428914343	VIT_03s0038g04270	Vitvi03g00277	Ankyrin repeat		-0.0219267	-1.01531	14.853	-0.185614	0.858916	0.949394	-6.68473
392	65	0	CUST_20268_PI428914343	VIT_14s0108g00560	Vitvi14g01939	Ankyrin repeat		-0.0250043	-1.01748	7.96183	-0.396441	0.705613	0.882327	-6.61524
446	51	0	CUST_7016_PI428914343	VIT_05s0029g01420	Vitvi05g02084	Ankyrin repeat		-0.0303063	-1.02123	8.67931	-0.32038	0.759638	0.907786	-6.64594
190	50	0	CUST_19131_PI428914343	VIT_14s0081g00400	Vitvi14g02686; Vitvi14g02687	Ankyrin repeat		-0.0488813	-1.03446	8.17821	-0.578259	0.584305	0.818418	-6.51736
251	42	0	CUST_783_PI428914343	VIT_09s0002g08750	Vitvi09g01740	Ankyrin repeat		-0.0490482	-1.03458	8.11671	-0.43297	0.680298	0.868808	-6.59831
10	45	0	CUST_11861_PI428914343	VIT_19s0014g05330	Vitvi19g00423	Ankyrin repeat		-0.0533703	-1.03769	9.73162	-0.412204	0.694636	0.876784	-6.60811
286	4	0	CUST_22408_PI428914343	VIT_12s0028g03990	Vitvi12g02315	Ankyrin repeat		-0.0621854	-1.04405	7.83143	-1.10578	0.311535	0.623428	-6.0655
252	59	0	CUST_22419_PI428914343	VIT_12s0059g00060	Vitvi12g02325	Ankyrin repeat		-0.0822083	-1.05864	7.91345	-1.30123	0.241314	0.554075	-5.84878
448	52	0	CUST_20794_PI428914343	VIT_13s0067g03880	Vitvi13g00229	Ankyrin repeat		-0.139103	-1.10122	13.1617	-1.15407	0.292731	0.605817	-6.01397
69	37	0	CUST_21307_PI428914343	VIT_13s0106g00060	Vitvi13g02109	Ankyrin repeat		-0.173733	-1.12797	10.7647	-0.700479	0.510089	0.77428	-6.43333
123	34	0	CUST_21304_PI428914343	VIT_13s0106g00030	Vitvi13g00807	Ankyrin repeat		-0.206277	-1.15371	9.45346	-1.56844	0.168262	0.468563	-5.52312
457	30	0	CUST_19133_PI428914343	VIT_14s0081g00420	Vitvi14g02690	Ankyrin repeat		-0.231456	-1.17402	10.0859	-1.51032	0.182138	0.486985	-5.59633
347	59	0	CUST_22421_PI428914343	VIT_12s0059g00090	Vitvi12g02327	Ankyrin repeat		-0.269804	-1.20564	8.52589	-3.91267	0.00800674	0.101775	-2.40924
250	20	0	CUST_21309_PI428914343	VIT_13s0106g00080	Vitvi13g02110	Ankyrin repeat		-0.287778	-1.22076	11.1785	-1.09016	0.317829	0.628707	-6.08186
142	70	0	CUST_7652_PI428914343	VIT_04s0008g01640	Vitvi04g00139	Ankyrin repeat		-0.310349	-1.24001	8.1357	-3.73719	0.0098117	0.112023	-2.62471
100	46	0	CUST_26928_PI428914343	VIT_01s0010g02480	Vitvi01g01540	Ankyrin repeat		-0.499012	-1.41325	12.1463	-3.2886	0.0168585	0.14575	-3.1969
464	54	0	CUST_22409_PI428914343	VIT_12s0028g04000	Vitvi12g02316	Ankyrin repeat		-0.660768	-1.58092	10.4972	-8.42444	0.000159881	0.0276667	1.62527
500	83	0	CUST_22422_PI428914343	VIT_12s0059g00100	Vitvi12g02328	Ankyrin repeat		-0.692249	-1.6158	12.6288	-3.03401	0.0232346	0.171197	-3.53409
5	58	0	CUST_22427_PI428914343	VIT_12s0059g00150	Vitvi12g02331	Ankyrin repeat		-0.726874	-1.65505	11.4362	-8.46128	0.000156059	0.0276667	1.6487
266	47	0	CUST_22418_PI428914343	VIT_12s0059g00050	Vitvi12g02324	Ankyrin repeat		-0.740963	-1.67129	10.8317	-8.60958	0.000141703	0.0272943	1.74186
148	4	0	CUST_22423_PI428914343	VIT_12s0059g00110	Vitvi12g02329	Ankyrin repeat		-0.787377	-1.72593	10.9802	-5.87217	0.00111409	0.0416954	-0.331296
33	82	0	CUST_22466_PI428914343	VIT_12s0059g00550	Vitvi12g00360	Ankyrin repeat and BTB (POZ) domain containing		0.101559	1.07293	8.96356	1.00738	0.352967	0.658527	-6.16595
393	65	0	CUST_22410_PI428914343	VIT_12s0028g04010	Vitvi12g00333	Ankyrin repeat family		0.0148371	1.01034	7.84124	0.268413	0.797449	0.924083	-6.66329
111	84	0	CUST_7207_PI428914343	VIT_05s0165g00060	Vitvi05g02153	Ankyrin repeat family		-0.0179279	-1.0125	7.93506	-0.312358	0.76543	0.910517	-6.64881
480	22	0	CUST_7212_PI428914343	VIT_05s0165g00130	Vitvi05g01447	Ankyrin repeat family		-0.029701	-1.0208	7.82333	-0.491396	0.640753	0.84812	-6.56832
117	31	0	CUST_11295_PI428914343	VIT_02s0087g00100	Vitvi02g01193	Ankyrin repeat family		-0.035643	-1.02501	10.064	-0.256605	0.806129	0.927598	-6.66681
466	48	0	CUST_26720_PI428914343	VIT_01s0182g00020	Vitvi01g01055	Ankyrin repeat family protein		0.116225	1.0839	13.1135	1.15418	0.29269	0.605784	-6.01385
128	49	0	CUST_27592_PI428914343	VIT_00s0193g00110	Vitvi07g03006	Ankyrin repeat protein		0.454168	1.36999	10.2157	4.59271	0.00380496	0.0712429	-1.62081
390	65	0	CUST_28115_PI428914343	VIT_00s0256g00110	Vitvi10g02101	Ankyrin repeat protein		0.229094	1.1721	13.1855	0.422023	0.687838	0.873438	-6.60353
445	84	0	CUST_28763_PI428914343	VIT_00s0411g00020	Vitvi10g02111	Ankyrin repeat protein		0.221278	1.16577	11.9939	0.411589	0.695062	0.876984	-6.60839
95	82	0	CUST_28109_PI428914343	VIT_00s0256g00030	Vitvi10g02090	Ankyrin repeat protein		0.219589	1.1644	12.7724	0.427975	0.683733	0.870796	-6.6007
439	59	0	CUST_27688_PI428914343	VIT_00s0202g00030	Vitvi07g02972	Ankyrin repeat protein		0.179601	1.13257	10.8462	0.778805	0.465943	0.742607	-6.37237
519	76	0	CUST_27370_PI428914343	VIT_00s0174g00070	Vitvi07g02478	Ankyrin repeat protein		0.15701	1.11497	11.2352	0.966739	0.371326	0.673142	-6.20552
440	45	0	CUST_23736_PI428914343	VIT_11s0016g02750	Vitvi11g01384	Ankyrin repeat protein		0.11671	1.08426	7.98018	1.50045	0.184598	0.490804	-5.60864
227	76	0	CUST_12279_PI428914343	VIT_19s0015g02210	Vitvi19g02130	Ankyrin repeat protein		0.0942479	1.06751	7.94124	1.541	0.174683	0.477827	-5.55783
226	15	0	CUST_28538_PI428914343	VIT_00s0344g00020	Vitvi03g01877	Ankyrin repeat protein		0.0696253	1.04944	7.89257	1.17828	0.283671	0.596788	-5.98761
490	66	0	CUST_27689_PI428914343	VIT_00s0202g00040	Vitvi07g02971	Ankyrin repeat protein		0.0580942	1.04109	10.892	0.272105	0.794741	0.923073	-6.66215
201	28	0	CUST_28110_PI428914343	VIT_00s0256g00040	Vitvi10g02093	Ankyrin repeat protein		0.0466674	1.03288	11.9112	0.0902983	0.931014	0.976248	-6.69981
344	7	0	CUST_29592_PI428914343	VIT_00s1871g00010	Vitvi03g01896	Ankyrin repeat protein		0.041469	1.02916	7.87616	0.727166	0.494741	0.763117	-6.41316
102	67	0	CUST_12365_PI428914343	VIT_19s0135g00250	Vitvi19g01375	Ankyrin repeat protein		0.0406605	1.02858	8.62364	0.431227	0.681496	0.869336	-6.59915
253	31	0	CUST_6882_PI428914343	VIT_05s0136g00240	Vitvi05g01042	Ankyrin repeat protein		0.039475	1.02774	11.1802	0.561256	0.595123	0.82511	-6.52792
170	49	0	CUST_10085_PI428914343	VIT_03s0017g00100	Vitvi03g01038	Ankyrin repeat protein		0.0177901	1.01241	9.42769	0.165738	0.873854	0.955348	-6.68873
383	36	0	CUST_28289_PI428914343	VIT_00s0281g00010	Vitvi03g01885	Ankyrin repeat protein		0.0116828	1.00813	9.40094	0.10749	0.917935	0.9722	-6.69785
344	77	0	CUST_27588_PI428914343	VIT_00s0193g00050	Vitvi07g03012	Ankyrin repeat protein		0.00296685	1.00206	8.23944	0.0395369	0.969756	0.989523	-6.7036
380	31	0	CUST_28228_PI428914343	VIT_00s0269g00110	Vitvi07g02462	Ankyrin repeat protein		-0.0207983	-1.01452	7.97624	-0.281186	0.788095	0.919875	-6.6593
122	33	0	CUST_28229_PI428914343	VIT_00s0269g00120	NA	Ankyrin repeat protein		-0.0208536	-1.01456	7.92384	-0.344135	0.742586	0.900356	-6.63702
22	50	0	CUST_28290_PI428914343	VIT_00s0281g00020	Vitvi03g01884	Ankyrin repeat protein		-0.0584434	-1.04134	7.84505	-0.899786	0.403195	0.696921	-6.26811
234	29	0	CUST_22757_PI428914343	VIT_12s0057g00030	Vitvi12g02455	Ankyrin repeat protein		-0.0642124	-1.04551	9.07561	-0.546971	0.604299	0.830356	-6.53658
492	57	0	CUST_21634_PI428914343	VIT_13s0084g00460	Vitvi13g02308	Ankyrin repeat protein		-0.0712859	-1.05065	8.26654	-1.07952	0.322181	0.632599	-6.09293
179	66	0	CUST_7200_PI428914343	VIT_05s0124g00670	Vitvi05g02145	Ankyrin repeat protein		-0.10033	-1.07202	9.70118	-1.0136	0.350221	0.65648	-6.15979
331	73	0	CUST_7831_PI428914343	VIT_04s0008g03490	Vitvi04g01844	Ankyrin repeat protein		-0.107856	-1.07763	7.97263	-1.12712	0.303103	0.61641	-6.0429
139	20	0	CUST_21308_PI428914343	VIT_13s0106g00070	Vitvi13g02109	Ankyrin repeat protein		-0.128159	-1.0929	8.32784	-1.39839	0.21192	0.523268	-5.73378
472	53	0	CUST_6558_PI428914343	VIT_05s0020g04750	Vitvi05g00637	Ankyrin repeat protein		-0.146857	-1.10715	8.12777	-1.9594	0.0982041	0.356866	-5.00722
267	67	0	CUST_2972_PI428914343	VIT_07s0151g00040	NA	Ankyrin repeat protein		-0.164126	-1.12049	8.15289	-2.49065	0.0474708	0.245521	-4.27569
311	12	0	CUST_17051_PI428914343	VIT_16s0050g01380	Vitvi16g01123	Ankyrin repeat protein		-0.18222	-1.13463	7.97115	-2.72215	0.0348535	0.212156	-3.95699
124	27	0	CUST_20648_PI428914343	VIT_13s0067g01670	Vitvi13g00099	Ankyrin repeat protein		-0.281271	-1.21527	9.61538	-2.25548	0.0653399	0.289776	-4.60094
268	8	0	CUST_7024_PI428914343	VIT_05s0029g01500	NA	Ankyrin repeat protein		-0.294978	-1.22687	8.13009	-4.20205	0.00578518	0.0869673	-2.06465
289	43	0	CUST_22426_PI428914343	VIT_12s0059g00140	Vitvi12g02331	Ankyrin repeat protein		-0.745811	-1.67692	9.8904	-7.70544	0.000261368	0.0288465	1.14342
321	18	0	CUST_3218_PI428914343	VIT_07s0104g00950	Vitvi07g00218	Ankyrin repeat protein E4_8		0.263411	1.20031	11.8565	1.55309	0.171828	0.473476	-5.54258
371	64	0	CUST_7225_PI428914343	VIT_05s0165g00270	Vitvi05g02168	Ankyrin repeat protein family		0.781602	1.71904	8.64272	1.71495	0.137617	0.422942	-5.33396
368	26	0	CUST_7230_PI428914343	VIT_05s0102g00030	Vitvi05g02172	Ankyrin repeat protein family		0.723026	1.65064	8.69547	1.56287	0.169549	0.470948	-5.5302
321	16	0	CUST_7194_PI428914343	VIT_05s0124g00610	Vitvi05g01427	Ankyrin repeat protein family		0.214691	1.16046	8.14104	2.34893	0.0575162	0.270964	-4.4717
148	15	0	CUST_27730_PI428914343	VIT_00s0204g00210	Vitvi02g01766	Ankyrin repeat protein family		0.111507	1.08036	7.85518	1.38622	0.215415	0.526143	-5.74842
437	28	0	CUST_7233_PI428914343	VIT_05s0102g00060	Vitvi05g01464	Ankyrin repeat protein family		-0.0266788	-1.01866	7.92938	-0.380923	0.716496	0.888253	-6.62201
339	7	0	CUST_788_PI428914343	VIT_09s0002g08820	Vitvi09g00802	Ankyrin repeat protein family		-0.0362546	-1.02545	8.08769	-0.338977	0.746276	0.901639	-6.63901
97	46	0	CUST_23624_PI428914343	VIT_11s0016g01600	Vitvi11g01356	Ankyrin repeat protein family		-0.0527178	-1.03722	8.48419	-0.558636	0.5968	0.826294	-6.52953
315	49	0	CUST_23620_PI428914343	VIT_11s0016g01560	Vitvi11g00120	Ankyrin repeat protein family		-0.208579	-1.15555	9.2211	-1.38293	0.216369	0.527452	-5.75236
413	45	0	CUST_7203_PI428914343	VIT_05s0124g00720	Vitvi05g01435	Ankyrin repeat protein family		-0.81869	-1.7638	12.943	-2.33777	0.0583973	0.272616	-4.48715
474	25	0	CUST_28189_PI428914343	VIT_00s0264g00130	Vitvi04g01526	Ankyrin repeat protein, chloroplast precursor (AKRP)		-0.320122	-1.24844	10.1315	-3.212	0.0185478	0.153046	-3.29747
73	37	0	CUST_13381_PI428914343	VIT_18s0001g05530	Vitvi18g00395	Annexin 1 (ANN1)		0.287244	1.22031	12.0803	1.33531	0.230611	0.543595	-5.80894
312	29	0	CUST_5603_PI428914343	VIT_06s0009g03640	Vitvi06g01252	Annexin 1 (ANN1)		-0.0205382	-1.01434	11.3371	-0.149613	0.886015	0.959767	-6.69164
424	7	0	CUST_26260_PI428914343	VIT_01s0011g06300	Vitvi01g00540	Annexin 5 (ANN5)		0.284463	1.21796	13.2329	2.86109	0.0290456	0.192292	-3.76744
262	45	0	CUST_1469_PI428914343	VIT_08s0032g00300	Vitvi08g00175	Annexin A3		0.398379	1.31803	10.8034	1.31559	0.23675	0.549465	-5.83206
85	4	0	CUST_20503_PI428914343	VIT_13s0019g00730	Vitvi13g01537	Annexin ANN3		0.0389102	1.02734	8.79639	0.252212	0.809367	0.92892	-6.66809
418	31	0	CUST_20504_PI428914343	VIT_13s0019g00750	Vitvi13g02416	Annexin ANN4		0.181539	1.13409	10.1744	0.53123	0.614505	0.835917	-6.54588
19	57	0	CUST_27255_PI428914343	VIT_00s0131g00170	Vitvi13g02400	Annexin ANN4		-0.101683	-1.07302	7.88233	-1.61965	0.156873	0.452288	-5.45772
502	32	0	CUST_27256_PI428914343	VIT_00s0131g00180	Vitvi13g02398	Annexin ANN4		-0.127588	-1.09247	7.94059	-1.77236	0.127149	0.406433	-5.2583
369	30	0	CUST_21707_PI428914343	VIT_13s0139g00420	Vitvi13g02363	Annexin ANN4		-0.14436	-1.10524	8.08855	-1.36761	0.220861	0.53228	-5.77068
257	55	0	CUST_21708_PI428914343	VIT_13s0139g00460	Vitvi13g02369	Annexin ANN4		-0.217498	-1.16272	8.12869	-2.5458	0.0440784	0.236599	-4.19954
531	35	0	CUST_27246_PI428914343	VIT_00s0131g00020	Vitvi13g02413	Annexin ANN4		-0.25027	-1.18943	8.28237	-2.71699	0.0350918	0.212821	-3.96405
23	62	0	CUST_27269_PI428914343	VIT_00s0131g00340	Vitvi13g02383	Annexin ANN4		-0.282027	-1.2159	8.30972	-2.60304	0.0408271	0.227555	-4.12061
308	11	0	CUST_21710_PI428914343	VIT_13s0139g00480	Vitvi13g02375	Annexin ANN4		-0.305846	-1.23614	8.35444	-3.21579	0.0184601	0.152611	-3.29248
322	59	0	CUST_27251_PI428914343	VIT_00s0131g00080	Vitvi13g02407	Annexin ANN4		-0.35911	-1.28263	8.35629	-2.84636	0.0296085	0.194819	-3.78744
148	48	0	CUST_22730_PI428914343	VIT_12s0134g00590	Vitvi12g02444	Anthocyanidin 3-O-glucoside-6''-O-malonyltransferase		0.195174	1.14486	14.2029	2.16364	0.0741091	0.307925	-4.72766
430	46	0	CUST_22736_PI428914343	VIT_12s0134g00660	Vitvi12g02452	Anthocyanidin 3-O-glucoside-6''-O-malonyltransferase		-0.119271	-1.08619	7.93557	-1.75894	0.129523	0.410362	-5.27605
441	12	0	CUST_22734_PI428914343	VIT_12s0134g00640	Vitvi12g02450	Anthocyanidin 3-O-glucoside-6''-O-malonyltransferase		-1.00632	-2.00878	8.83824	-3.89621	0.0081592	0.102952	-2.42924
68	48	0	CUST_8533_PI428914343	VIT_04s0023g01290	Vitvi04g01237	Anthocyanidin 3-O-glucosyltransferase		1.23416	2.35244	10.6622	4.80013	0.00307314	0.0646572	-1.39502
287	51	0	CUST_22953_PI428914343	VIT_12s0055g00290	Vitvi12g01684; Vitvi12g01685	Anthocyanidin 3-O-glucosyltransferase		0.948496	1.92986	10.7859	5.95155	0.00103912	0.0404195	-0.259005
253	24	0	CUST_23059_PI428914343	VIT_12s0034g00130	Vitvi12g01724	Anthocyanidin 3-O-glucosyltransferase		0.924631	1.8982	15.0297	7.50113	0.000302682	0.0296593	0.997509
154	2	0	CUST_10247_PI428914343	VIT_03s0017g02110	Vitvi03g01869	Anthocyanidin 3-O-glucosyltransferase		0.683364	1.60588	12.1505	3.75384	0.0096223	0.110953	-2.60406
361	37	0	CUST_23050_PI428914343	VIT_12s0034g00030	Vitvi12g01713	Anthocyanidin 3-O-glucosyltransferase		0.555265	1.46944	11.0478	3.17122	0.0195224	0.15659	-3.35134
276	6	0	CUST_10236_PI428914343	VIT_03s0017g02000	Vitvi03g01265	Anthocyanidin 3-O-glucosyltransferase		0.373598	1.29558	11.7499	2.94476	0.0260582	0.181876	-3.65413
187	14	0	CUST_11561_PI428914343	VIT_19s0014g01990	Vitvi19g00172	Anthocyanidin 3-O-glucosyltransferase		0.0710467	1.05048	7.92592	0.723745	0.496691	0.764772	-6.41579
10	62	0	CUST_8528_PI428914343	VIT_04s0023g01240	Vitvi04g01233	Anthocyanidin 3-O-glucosyltransferase		-0.0169112	-1.01179	7.80801	-0.312388	0.765409	0.910517	-6.6488
122	69	0	CUST_16396_PI428914343	VIT_16s0115g00360	Vitvi16g00576	Anthocyanidin 3-O-glucosyltransferase		-0.110219	-1.07939	7.90828	-1.47645	0.190714	0.497711	-5.63844
425	13	0	CUST_16749_PI428914343	VIT_16s0022g01970	Vitvi16g00849	Anthocyanidin 3-O-glucosyltransferase		-0.607175	-1.52327	8.31722	-4.19302	0.00584305	0.0872853	-2.0752
434	14	0	CUST_14768_PI428914343	VIT_18s0041g01080	Vitvi18g03122	Anthocyanidin 5,3-O-glucosyltransferase		0.0816544	1.05823	9.03633	0.498601	0.635961	0.84591	-6.56438
44	68	0	CUST_28593_PI428914343	VIT_00s0361g00040	Vitvi10g02185	Anthocyanidin reductase (VvANR) [Vitis vinifera] GeneID: 100232981		0.67692	1.59872	12.7202	1.3345	0.23086	0.543837	-5.80989
467	37	0	CUST_28591_PI428914343	VIT_00s0361g00020	Vitvi10g02187	Anthocyanidin reductase [Vitis vinifera]		0.232617	1.17496	8.59014	0.802127	0.45333	0.73312	-6.3532
416	76	0	CUST_23649_PI428914343	VIT_11s0016g01850	NA	Anthocyanidin-3-glucoside rhamnosyltransferase		-0.534025	-1.44796	12.9344	-1.87335	0.110601	0.3786	-5.1235
227	43	0	CUST_18380_PI428914343	VIT_15s0046g01970	Vitvi15g01073	Anthocyanidine rhamnosyl-transferase		0.40046	1.31993	7.96915	3.70874	0.010145	0.113988	-2.6601
176	6	0	CUST_27846_PI428914343	VIT_00s0218g00140	Vitvi07g01411	Anthocyanidine rhamnosyl-transferase		0.22433	1.16823	7.84975	1.64408	0.151703	0.444008	-5.42623
296	34	0	CUST_27845_PI428914343	VIT_00s0218g00130	Vitvi07g02563	Anthocyanidine rhamnosyl-transferase		0.0755606	1.05377	7.83656	0.818103	0.444832	0.727293	-6.3398
15	24	0	CUST_29255_PI428914343	VIT_00s0820g00020	Vitvi07g01416	Anthocyanidine rhamnosyl-transferase		-0.44039	-1.35697	10.0749	-1.78895	0.124271	0.401844	-5.23629
109	16	0	CUST_27024_PI428914343	VIT_01s0010g03510	Vitvi01g02265	Anthocyanin O-methyltransferase (VvAOMT1)		0.547689	1.46174	12.3328	0.89722	0.404457	0.697923	-6.27044
26	16	0	CUST_5470_PI428914343	VIT_06s0009g02010	Vitvi06g01100	Anthocyanin 3-O-galactosyltransferase		-0.373094	-1.29513	8.89016	-2.47152	0.0487119	0.248519	-4.30214
269	45	0	CUST_5468_PI428914343	VIT_06s0009g01990	Vitvi06g01097	Anthocyanin 3-O-galactosyltransferase		-0.439083	-1.35574	10.3209	-1.95861	0.0983104	0.357105	-5.00829
34	84	0	CUST_21052_PI428914343	VIT_13s0019g03430	Vitvi13g00517	Anthocyanin 5-aromatic acyltransferase		-0.0681811	-1.04839	8.20365	-0.55081	0.601825	0.828654	-6.53427
142	30	0	CUST_22731_PI428914343	VIT_12s0134g00600	Vitvi12g02445	Anthocyanin 5-aromatic acyltransferase		-0.42754	-1.34494	10.4262	-1.9905	0.0940753	0.348554	-4.96494
244	16	0	CUST_22735_PI428914343	VIT_12s0134g00650	Vitvi12g02451	Anthocyanin 5-aromatic acyltransferase		-0.4279	-1.34527	11.4324	-1.99347	0.0936905	0.348155	-4.96089
161	48	0	CUST_7168_PI428914343	VIT_05s0124g00280	Vitvi05g01396	Anthocyanin membrane protein 1		-0.0263296	-1.01842	11.1788	-0.329356	0.753177	0.905414	-6.64264
307	55	0	CUST_2398_PI428914343	VIT_08s0007g03560	Vitvi08g01478	Anthocyanin membrane protein 1 (Anm1)		0.287603	1.22061	8.35331	0.900669	0.402762	0.696679	-6.26731
195	58	0	CUST_2399_PI428914343	VIT_08s0007g03570	Vitvi08g01480	Anthocyanin membrane protein 1 (Anm1)		0.2354	1.17723	9.34314	3.37798	0.0150976	0.138529	-3.08054
431	79	0	CUST_17012_PI428914343	VIT_16s0050g00930	Vitvi16g01915	anthocyanin permease (VvAnthoMATE1 - VvAM1)		0.244829	1.18495	11.4758	1.10306	0.312625	0.624216	-6.06837
21	6	0	CUST_17009_PI428914343	VIT_16s0050g00900	Vitvi16g01911	Anthocyanin permease (VvAnthoMATE3 - VvAM3)		0.430619	1.34781	9.61894	1.10075	0.31355	0.624973	-6.07079
447	45	0	CUST_20642_PI428914343	VIT_13s0067g01580	Vitvi13g01895	Anthocyaninless2 (ANL2)		-0.0573304	-1.04054	8.04087	-0.895159	0.405473	0.698359	-6.27231
386	13	0	CUST_2240_PI428914343	VIT_08s0007g01930	Vitvi08g01337	Anthranilate N-benzoyltransferase		0.394718	1.31469	12.7338	3.41572	0.0144158	0.135157	-3.03175
235	83	0	CUST_1055_PI428914343	VIT_09s0018g01190	Vitvi09g01229	Anthranilate N-benzoyltransferase		0.391679	1.31192	14.823	4.97585	0.00257632	0.0598479	-1.20898
522	76	0	CUST_24228_PI428914343	VIT_11s0037g00570	Vitvi11g00730	Anthranilate N-benzoyltransferase		-0.0317722	-1.02227	12.9905	-0.138704	0.894261	0.963913	-6.69344
239	3	0	CUST_28761_PI428914343	VIT_00s0410g00040	Vitvi15g01752	Anthranilate N-benzoyltransferase protein 1		0.638687	1.55691	8.47799	3.13094	0.0205401	0.160949	-3.40475
485	48	0	CUST_14041_PI428914343	VIT_18s0001g12990	Vitvi18g01001	Anthranilate N-benzoyltransferase protein 1		-0.10626	-1.07643	9.12523	-0.583012	0.581302	0.816561	-6.51435
97	55	0	CUST_9124_PI428914343	VIT_03s0038g01330	Vitvi03g00077	Anthranilate N-benzoyltransferase protein 1		-0.341859	-1.26739	11.2967	-1.93023	0.102241	0.363119	-5.04676
302	5	0	CUST_27733_PI428914343	VIT_00s0207g00010	Vitvi07g01255	Anthranilate N-benzoyltransferase protein 1		-0.667568	-1.58839	12.998	-3.28257	0.0169852	0.146001	-3.20479
477	67	0	CUST_24944_PI428914343	VIT_10s0003g00900	Vitvi10g00544	Anthranilate N-hydroxycinnamoyl/benzoyltransferase		0.614526	1.53106	10.9621	6.31498	0.000761961	0.0373233	0.061448
6	65	0	CUST_4174_PI428914343	VIT_07s0031g00270	Vitvi07g01711	Anthranilate N-hydroxycinnamoyl/benzoyltransferase		0.136534	1.09926	8.05394	1.77866	0.126048	0.404702	-5.24994
240	76	0	CUST_4176_PI428914343	VIT_07s0031g00290	Vitvi07g01718	Anthranilate N-hydroxycinnamoyl/benzoyltransferase		0.0289546	1.02027	7.84764	0.525716	0.618102	0.837314	-6.54909
145	16	0	CUST_4177_PI428914343	VIT_07s0031g00300	Vitvi07g01719	Anthranilate N-hydroxycinnamoyl/benzoyltransferase		-0.00410988	-1.00285	7.90396	-0.0524426	0.959893	0.986894	-6.70291
505	44	0	CUST_4175_PI428914343	VIT_07s0031g00280	Vitvi07g01714	Anthranilate N-hydroxycinnamoyl/benzoyltransferase		-0.0219792	-1.01535	8.95361	-0.120457	0.908087	0.968575	-6.69616
75	37	0	CUST_20630_PI428914343	VIT_13s0067g01410	Vitvi13g00081	Anthranilate N-hydroxycinnamoyl/benzoyltransferase		-0.197412	-1.14664	8.57473	-1.6251	0.155706	0.45084	-5.45071
97	51	0	CUST_24229_PI428914343	VIT_11s0037g00580	Vitvi11g00735	Anthranilate N-hydroxycinnamoyl/benzoyltransferase		-0.327185	-1.25456	10.8306	-1.32861	0.232679	0.545738	-5.81681
228	70	0	CUST_24230_PI428914343	VIT_11s0037g00590	Vitvi11g00742	Anthranilate N-hydroxycinnamoyl/benzoyltransferase		-0.400637	-1.32009	10.042	-1.20133	0.275271	0.589279	-5.96221
28	45	0	CUST_1433_PI428914343	VIT_08s0056g01530	Vitvi08g00133	Anthranilate phosphoribosyltransferase		0.312482	1.24184	8.48742	0.833745	0.436624	0.722239	-6.32649
275	8	0	CUST_3748_PI428914343	VIT_07s0005g04770	Vitvi07g00722	Anthranilate phosphoribosyltransferase		0.563438	1.47779	8.22099	1.59593	0.162054	0.460314	-5.48811
126	60	0	CUST_2644_PI428914343	VIT_08s0007g06140	Vitvi08g01708	Anthranilate phosphoribosyltransferase		0.21473	1.16049	9.39751	2.34634	0.0577193	0.271345	-4.47528
217	6	0	CUST_2647_PI428914343	VIT_08s0007g06170	Vitvi08g01711	Anthranilate phosphoribosyltransferase		0.195232	1.14491	10.7572	0.452781	0.666755	0.861944	-6.58853
203	74	0	CUST_18481_PI428914343	VIT_15s0046g03030	Vitvi15g01147	Anthranilate phosphoribosyltransferase		0.0845706	1.06037	14.8773	0.967576	0.37094	0.672843	-6.20472
296	79	0	CUST_21887_PI428914343	VIT_13s0064g01400	Vitvi13g01775	Anthranilate phosphoribosyltransferase		0.0256857	1.01796	7.83192	0.462379	0.660242	0.858689	-6.58365
264	32	0	CUST_8725_PI428914343	VIT_04s0023g03270	Vitvi04g01446	Anthranilate phosphoribosyltransferase		0.0172398	1.01202	8.19763	0.297323	0.776331	0.914955	-6.654
338	9	0	CUST_11327_PI428914343	VIT_02s0087g00450	Vitvi02g01233	Anthranilate phosphoribosyltransferase		0.0132735	1.00924	7.99106	0.244436	0.815108	0.931934	-6.67029
344	78	0	CUST_27897_PI428914343	VIT_00s0225g00150	Vitvi01g00664	Anthranilate phosphoribosyltransferase		0.00205776	1.00143	9.823	0.0177507	0.986418	0.995023	-6.70432
98	27	0	CUST_21885_PI428914343	VIT_13s0064g01380	Vitvi13g01773	Anthranilate phosphoribosyltransferase		-0.19126	-1.14176	9.21448	-1.32941	0.232431	0.545507	-5.81587
79	32	0	CUST_15828_PI428914343	VIT_17s0000g08660	Vitvi17g00843	Anthranilate phosphoribosyltransferase, chloroplast precursor		0.0996852	1.07154	12.2067	0.920488	0.393124	0.690177	-6.24911
424	50	0	CUST_20049_PI428914343	VIT_14s0066g00970	Vitvi14g01735	Anthranilate phosphoribosyltransferase, chloroplast precursor		-0.950585	-1.93266	11.095	-2.86066	0.0290616	0.192349	-3.76801
271	4	0	CUST_20574_PI428914343	VIT_13s0067g00400	Vitvi13g00022	Anthranilate synthase alpha 1		-0.0831948	-1.05936	9.0196	-0.517425	0.623533	0.84018	-6.55384
313	26	0	CUST_26256_PI428914343	VIT_01s0011g06260	Vitvi01g00536	Anthranilate synthase beta subunit		0.0358369	1.02515	11.126	0.261105	0.802818	0.925805	-6.66549
317	52	0	CUST_22943_PI428914343	VIT_12s0055g00100	Vitvi12g01701	Anthranilate synthase component 1		-0.0723011	-1.05139	8.43884	-0.526077	0.617866	0.837211	-6.54888
29	3	0	CUST_5113_PI428914343	VIT_06s0004g06320	Vitvi06g00617	Anthranilate synthase component I-1, chloroplast precursor		0.264785	1.20146	11.0765	3.18793	0.0191164	0.155336	-3.32924
303	41	0	CUST_11254_PI428914343	VIT_02s0033g01030	Vitvi02g01118	Anthraniloyal-CoA: methanol anthraniloyal transferase		-0.0646944	-1.04586	8.24579	-0.613486	0.562268	0.805127	-6.49458
354	31	0	CUST_1080_PI428914343	VIT_09s0018g01490	Vitvi09g01895	Anthraniloyal-CoA: methanol anthraniloyal transferase		-0.11774	-1.08503	7.99511	-1.36339	0.222112	0.533643	-5.7757
361	13	0	CUST_11255_PI428914343	VIT_02s0033g01050	Vitvi02g01121	Anthraniloyal-CoA: methanol anthraniloyal transferase		-0.24371	-1.18403	8.31441	-2.76901	0.0327659	0.20548	-3.89287
204	36	0	CUST_11257_PI428914343	VIT_02s0033g01070	Vitvi02g01127	Anthraniloyal-CoA: methanol anthraniloyal transferase		-0.329209	-1.25632	9.21852	-2.47474	0.0485002	0.247681	-4.29768
246	77	0	CUST_11256_PI428914343	VIT_02s0033g01060	Vitvi02g01126	Anthraniloyal-CoA: methanol anthraniloyal transferase		-0.484552	-1.39915	12.4519	-3.13895	0.0203333	0.160151	-3.39412
293	18	0	CUST_11251_PI428914343	VIT_02s0033g01000	Vitvi02g01110	Anthraniloyal-CoA: methanol anthraniloyal transferase		-0.653491	-1.57297	11.9012	-4.85875	0.00289624	0.0630781	-1.33243
429	79	0	CUST_11253_PI428914343	VIT_02s0033g01020	Vitvi02g01113	Anthraniloyal-CoA: methanol anthraniloyal transferase		-0.739487	-1.66958	9.84547	-3.54927	0.0122625	0.124903	-2.86076
276	58	0	CUST_27742_PI428914343	VIT_00s0207g00110	Vitvi07g01263	Antigen receptor		-0.301034	-1.23203	11.209	-3.73391	0.0098495	0.112112	-2.62878
59	62	0	CUST_4517_PI428914343	VIT_06s0004g00170	Vitvi06g00027	Antitermination NusB domain-containing		0.187974	1.13916	10.6756	1.3692	0.22039	0.531753	-5.76878
364	42	0	CUST_5080_PI428914343	VIT_06s0004g05980	Vitvi06g00580	Antiviral helicase SKI2		-0.0259339	-1.01814	9.04199	-0.29369	0.778974	0.916039	-6.65522
243	76	0	CUST_5079_PI428914343	VIT_06s0004g05970	Vitvi06g00580	Antiviral helicase SKI2		-0.199659	-1.14843	11.1718	-1.08967	0.318032	0.628893	-6.08238
110	75	0	CUST_26543_PI428914343	VIT_01s0026g01000	Vitvi01g00862	Antiviral helicase SKI2		-0.413937	-1.33232	9.98557	-4.27077	0.00536545	0.0839338	-1.9848
74	39	0	CUST_2229_PI428914343	VIT_08s0007g01810	Vitvi08g01325	ANTR2 (anion transporter 2		-0.187197	-1.13855	10.3374	-1.93253	0.101918	0.362554	-5.04365
310	41	0	CUST_24085_PI428914343	VIT_11s0118g00410	Vitvi11g00567	ANTR2 (anion transporter 2		-0.382527	-1.30362	11.4193	-2.80349	0.0313158	0.200767	-3.84581
196	13	0	CUST_26652_PI428914343	VIT_01s0026g02240	Vitvi01g00986	ANTR2 (anion transporter 2		-0.639324	-1.5576	9.42791	-4.82041	0.00301059	0.0640227	-1.3733
432	61	0	CUST_5086_PI428914343	VIT_06s0004g06040	Vitvi06g00585	ANTR2 (anion transporter 2)		0.131547	1.09547	10.3785	1.25724	0.255783	0.569163	-5.89936
486	10	0	CUST_9356_PI428914343	VIT_03s0038g03910	Vitvi03g00245	ANTR2 (anion transporter 2)		-0.245738	-1.1857	10.6946	-2.21431	0.0691296	0.297551	-4.65779
494	46	0	CUST_18420_PI428914343	VIT_15s0046g02390	Vitvi15g01107	ANTR2 (anion transporter 2)		-0.71771	-1.64457	12.7805	-9.03466	0.000108306	0.025506	1.99882
41	4	0	CUST_9606_PI428914343	VIT_03s0063g01820	Vitvi03g00395	AOS (allene oxide synthase)		0.131002	1.09505	7.86384	1.55987	0.170243	0.471665	-5.53399
421	4	0	CUST_8739_PI428914343	VIT_04s0023g03450	Vitvi04g01464	AP endonuclease 2		0.0483856	1.03411	9.06456	0.462617	0.660081	0.858607	-6.58353
446	31	0	CUST_12270_PI428914343	VIT_19s0015g02110	Vitvi19g02127	AP-2 complex subunit mu-1		-0.150567	-1.11001	7.95558	-1.7542	0.130373	0.412006	-5.28231
286	84	0	CUST_2985_PI428914343	VIT_07s0151g00440	Vitvi07g01546	AP2 domain containing protein		1.17467	2.25742	11.189	5.22139	0.00202751	0.0534156	-0.956921
141	84	0	CUST_27477_PI428914343	VIT_00s0184g00010	Vitvi07g02419	AP2 domain-containing transcription factor family		-0.0968494	-1.06944	10.4872	-1.26421	0.253441	0.566503	-5.89142
505	67	0	CUST_20415_PI428914343	VIT_13s0067g01230	Vitvi13g02264	AP2-associated kinase		0.117657	1.08497	12.4838	0.642062	0.544771	0.796778	-6.47524
110	28	0	CUST_21990_PI428914343	VIT_13s0156g00640	Vitvi13g01805	AP2-associated kinase		0.0149731	1.01043	12.107	0.186317	0.858389	0.949275	-6.68458
377	16	0	CUST_20418_PI428914343	VIT_13s0067g01300	Vitvi13g01276	AP2-associated kinase		-0.133554	-1.09699	8.38016	-1.25102	0.257891	0.571713	-5.90644
59	42	0	CUST_21925_PI428914343	VIT_13s0064g01820	Vitvi13g02544	AP2-associated kinase		-0.204483	-1.15227	10.4461	-1.92368	0.10317	0.364581	-5.05562
257	70	0	CUST_2881_PI428914343	VIT_08s0007g08580	Vitvi08g01919	AP2-like ethylene-responsive transcription factor		-0.271851	-1.20736	9.56248	-1.72813	0.135143	0.419432	-5.31666
258	15	0	CUST_15821_PI428914343	VIT_17s0000g08580	Vitvi17g00836	ApaG domain protein		-0.376139	-1.29786	11.6978	-3.28608	0.0169114	0.145798	-3.2002
110	52	0	CUST_26085_PI428914343	VIT_01s0011g04410	Vitvi01g00368	APG2 (albino and pale green 2)		-0.143041	-1.10423	12.7604	-0.869792	0.418131	0.708176	-6.29505
335	58	0	CUST_20356_PI428914343	VIT_14s0108g01500	Vitvi14g02026	APG6/CLPB-P/CLPB3		-0.749876	-1.68165	11.8455	-6.91247	0.000470996	0.0336132	0.552824
312	72	0	CUST_5451_PI428914343	VIT_06s0009g01810	Vitvi06g01075	APK2A (protein kinase 2A)		0.337435	1.26351	10.5033	2.51398	0.0460033	0.241969	-4.24346
206	81	0	CUST_7632_PI428914343	VIT_04s0008g01430	Vitvi04g00128	APM1 (Aminopeptidase M1)		0.0825384	1.05888	13.894	0.837591	0.434623	0.720844	-6.32318
251	12	0	CUST_177_PI428914343	VIT_09s0002g01900	Vitvi09g00161	APM1 (Aminopeptidase M1)		0.0776414	1.05529	7.91809	1.12181	0.305182	0.617778	-6.04855
81	15	0	CUST_8070_PI428914343	VIT_04s0008g05980	Vitvi04g00532	APM1 (Aminopeptidase M1)		-0.0488866	-1.03447	8.37735	-0.695741	0.512847	0.775586	-6.43685
124	34	0	CUST_16599_PI428914343	VIT_16s0022g00160	Vitvi16g00638	Apocytochrome b		-0.0570039	-1.0403	10.8367	-0.311646	0.765945	0.910625	-6.64906
373	80	0	CUST_11898_PI428914343	VIT_19s0177g00320	Vitvi19g00460	Apolipoprotein D		-0.553091	-1.46723	10.5277	-4.21222	0.00572078	0.0865526	-2.05278
454	49	0	CUST_6327_PI428914343	VIT_05s0020g02320	Vitvi05g00388	Apoptosis inhibitor		-0.158762	-1.11633	8.50278	-2.61059	0.040418	0.226578	-4.11022
317	80	0	CUST_24925_PI428914343	VIT_10s0003g00670	Vitvi10g00529	Apoptosis inhibitory 5 (API5)		0.0314516	1.02204	12.4827	0.394153	0.707213	0.883025	-6.61626
65	8	0	CUST_11541_PI428914343	VIT_19s0014g01790	Vitvi19g00148	Apoptosis inhibitory 5 (API5)		-0.0258385	-1.01807	10.5345	-0.228186	0.827144	0.937597	-6.67466
123	8	0	CUST_4264_PI428914343	VIT_07s0031g01210	Vitvi07g01800	Apoptotic chromatin condensation inducer 1		-0.0714607	-1.05078	10.9126	-0.368757	0.72508	0.891786	-6.62714
287	27	0	CUST_13341_PI428914343	VIT_18s0001g04770	Vitvi18g00359	Apoptotic chromatin condensation inducer 1 ACIN1		0.0958285	1.06868	12.5355	1.06525	0.328089	0.638339	-6.10765
279	11	0	CUST_20730_PI428914343	VIT_13s0067g02950	Vitvi13g00173	Appr-1-p processing enzyme		0.127352	1.09229	12.4169	1.01375	0.350155	0.656465	-6.15964
252	51	0	CUST_25743_PI428914343	VIT_01s0011g00870	Vitvi01g00076	Appr-1-p processing enzyme family protein		3.09965	8.5721	11.8906	1.23386	0.263782	0.577293	-5.92585
289	15	0	CUST_10229_PI428914343	VIT_03s0017g01920	Vitvi03g01251	APR9 Tetratricopeptide helical		-0.138676	-1.10089	9.19912	-1.32811	0.232836	0.545922	-5.81741
405	64	0	CUST_30_PI428914343	VIT_09s0002g00300	Vitvi09g00015	APUM23 (Arabidopsis PUMILIO 23)		0.0617023	1.0437	9.80654	0.47921	0.648901	0.852796	-6.57487
227	56	0	CUST_26674_PI428914343	VIT_01s0026g02490	Vitvi01g01018	Apyrase		0.214428	1.16024	12.3243	2.13959	0.0765998	0.313359	-4.76077
113	30	0	CUST_16037_PI428914343	VIT_17s0053g00190	Vitvi17g01169	Apyrase		0.0800752	1.05707	9.74108	0.219702	0.83345	0.940048	-6.67683
256	69	0	CUST_7491_PI428914343	VIT_05s0094g01630	Vitvi05g01711	Apyrase (APY1)		0.119027	1.086	11.4336	0.935321	0.386028	0.684585	-6.23531
246	65	0	CUST_380_PI428914343	VIT_09s0002g04020	Vitvi09g00329	Aquaporin DELTA-TIP		0.640705	1.55909	15.6991	4.65403	0.0035699	0.0689938	-1.55336
296	28	0	CUST_2516_PI428914343	VIT_08s0007g04780	Vitvi08g01602	Aquaporin GAMMA-TIP		0.500664	1.41486	15.6191	1.38875	0.214685	0.525622	-5.74538
235	50	0	CUST_5688_PI428914343	VIT_06s0061g00730	Vitvi06g01346	Aquaporin GAMMA-TIP3/TIP1;3		-0.459074	-1.37466	15.8265	-0.923417	0.391715	0.688952	-6.2464
484	67	0	CUST_25030_PI428914343	VIT_10s0003g01830	Vitvi10g00639	Aquaporin NIP1;2		0.0781086	1.05563	10.7962	0.429805	0.682474	0.869951	-6.59983
32	67	0	CUST_20281_PI428914343	VIT_14s0108g00700	Vitvi14g01952	Aquaporin NIP1;2		-1.13441	-2.19529	11.3531	-2.7335	0.034335	0.210377	-3.94144
120	28	0	CUST_24334_PI428914343	VIT_11s0078g00490	Vitvi11g01601	Aquaporin NIP4;1		-0.04927	-1.03474	7.90054	-0.783397	0.46344	0.740649	-6.36863
206	52	0	CUST_10603_PI428914343	VIT_02s0025g03260	Vitvi02g00295	Aquaporin NIP5;1		1.1017	2.14608	12.9455	4.74026	0.00326658	0.0660831	-1.4595
217	53	0	CUST_895_PI428914343	VIT_09s0070g00080	Vitvi09g00971	Aquaporin NIP6;1		0.0458483	1.03229	7.82128	0.653377	0.537938	0.792189	-6.46736
493	40	0	CUST_12932_PI428914343	VIT_18s0001g06480	Vitvi18g02210	Aquaporin PIP PIP1;4		-0.196828	-1.14618	9.73886	-1.58129	0.165333	0.464484	-5.50679
329	10	0	CUST_6942_PI428914343	VIT_05s0029g00510	Vitvi05g02051	Aquaporin PIP PIP1A		-0.234024	-1.17611	10.8535	-1.18437	0.281433	0.594825	-5.98093
285	48	0	CUST_9130_PI428914343	VIT_03s0038g01410	Vitvi03g00083	Aquaporin PIP PIP1A		-0.717746	-1.64461	10.6978	-3.64135	0.0109859	0.11806	-2.74442
45	12	0	CUST_23069_PI428914343	VIT_12s0034g00250	Vitvi12g01740	Aquaporin PIP1A		0.00687159	1.00477	12.4687	0.0293117	0.977575	0.991986	-6.704
479	67	0	CUST_12933_PI428914343	VIT_18s0001g06490	Vitvi18g02210	Aquaporin PIP1B		0.369929	1.29229	10.1449	1.62696	0.155308	0.450163	-5.44831
249	44	0	CUST_1917_PI428914343	VIT_08s0040g01890	Vitvi08g01038	Aquaporin PIP2;4		-0.225631	-1.16929	12.6673	-0.730145	0.493047	0.762483	-6.41087
32	47	0	CUST_21131_PI428914343	VIT_13s0019g04280	Vitvi13g00605	Aquaporin PIP2B		0.377229	1.29885	16.2573	1.35788	0.223757	0.535474	-5.78225
238	28	0	CUST_4775_PI428914343	VIT_06s0004g02850	Vitvi06g00281	Aquaporin PIP2B		0.0429852	1.03024	11.8678	0.116233	0.911294	0.96976	-6.69673
62	8	0	CUST_9221_PI428914343	VIT_03s0038g02520	Vitvi03g00155	Aquaporin PIP3		-0.435039	-1.35195	14.5202	-2.14895	0.0756204	0.311154	-4.74789
406	1	0	CUST_2793_PI428914343	VIT_08s0007g07680	Vitvi08g02371	Aquaporin SIP1;1		-0.0349127	-1.02449	12.7624	-0.206203	0.84351	0.943588	-6.68012
451	13	0	CUST_1778_PI428914343	VIT_08s0040g00400	Vitvi08g00904	Aquaporin SIP2;1		0.0506866	1.03576	11.5084	0.308627	0.76813	0.911566	-6.65012
90	73	0	CUST_4900_PI428914343	VIT_06s0004g04120	Vitvi06g00412	Aquaporin TIP1;3		0.68315	1.60564	8.43212	4.49422	0.00422009	0.0742708	-1.73041
145	41	0	CUST_20815_PI428914343	VIT_13s0019g00330	Vitvi13g00255	Aquaporin TIP1;3		0.510115	1.42416	14.4134	2.74731	0.0337153	0.209028	-3.92254
408	82	0	CUST_27952_PI428914343	VIT_00s0229g00130	Vitvi02g00568	Aquaporin TIP2;2		-0.0395206	-1.02777	7.8415	-0.723039	0.497094	0.765122	-6.41632
432	25	0	CUST_29781_PI428914343	VIT_00s2783g00010	Vitvi00g01417	Aquaporin TIP2;2		-0.10383	-1.07462	7.91714	-1.66883	0.146633	0.43714	-5.39416
439	1	0	CUST_9128_PI428914343	VIT_03s0038g01390	Vitvi03g00081	Aquaporin TIP3;1		-0.0240861	-1.01684	7.84297	-0.355879	0.734214	0.896467	-6.63239
390	21	0	CUST_7837_PI428914343	VIT_04s0008g03550	Vitvi04g00307	Aquaporin TIP4;1		-1.59902	-3.02938	10.0805	-6.24138	0.000810456	0.0377882	-0.00208068
44	72	0	CUST_20565_PI428914343	VIT_13s0067g00220	Vitvi13g00012	Aquaporin TMP-C		0.696704	1.6208	11.19	2.9041	0.0274661	0.186848	-3.7091
381	51	0	CUST_18423_PI428914343	VIT_15s0046g02420	Vitvi15g01110	Aquaporin TMP-C		0.542279	1.45627	13.7899	2.5746	0.0424094	0.232023	-4.15981
46	45	0	CUST_10616_PI428914343	VIT_02s0025g03390	Vitvi02g00310	Aquaporin TMP-C		0.226497	1.16999	17.5373	2.2641	0.0645739	0.287856	-4.58902
144	76	0	CUST_18422_PI428914343	VIT_15s0046g02410	Vitvi15g01109	Aquaporin TMP-C		-0.0744486	-1.05296	14.2058	-0.56835	0.590595	0.822938	-6.52355
428	33	0	CUST_18924_PI428914343	VIT_14s0030g00410	Vitvi14g00318	Arabidopsis histidine phosphotransfer AHP1		0.201256	1.1497	12.2435	0.945886	0.381034	0.68162	-6.22537
373	61	0	CUST_3211_PI428914343	VIT_07s0104g00880	Vitvi07g00211	Arabidopsis histidine phosphotransfer AHP1		0.0939578	1.06729	11.8402	0.433943	0.67963	0.868615	-6.59784
171	59	0	CUST_25978_PI428914343	VIT_01s0011g03320	Vitvi01g00270	Arabidopsis histidine phosphotransfer AHP2		0.317533	1.2462	8.29317	1.41565	0.207051	0.517271	-5.71291
371	47	0	CUST_5778_PI428914343	VIT_06s0080g00060	Vitvi06g01953	Arabidopsis histidine phosphotransfer AHP3		0.112139	1.08083	8.55337	1.1466	0.295577	0.608581	-6.02204
358	76	0	CUST_23777_PI428914343	VIT_11s0016g03170	Vitvi11g01392	Arabidopsis histidine phosphotransfer AHP4		0.0742457	1.05281	10.7409	0.232019	0.8243	0.936508	-6.67366
359	38	0	CUST_332_PI428914343	VIT_09s0002g03520	Vitvi09g00290	Arabidopsis histidine phosphotransfer AHP4		-1.89691	-3.72414	10.3268	-6.70207	0.000555764	0.0349655	0.384601
69	42	0	CUST_28369_PI428914343	VIT_00s0299g00100	Vitvi02g01717	Arabidopsis thaliana homeobox protein 2		0.047264	1.0333	13.2314	0.317518	0.761702	0.908898	-6.64697
182	14	0	CUST_17842_PI428914343	VIT_15s0021g01880	Vitvi15g00579	Arabidopsis thaliana homeobox protein 2		-1.24127	-2.36406	10.6814	-4.35846	0.00487865	0.0799567	-1.884
447	18	0	CUST_2822_PI428914343	VIT_08s0007g07980	Vitvi08g02381	Arabinogalactan protein 23 AGP23		0.0611377	1.04329	8.06269	0.861945	0.422107	0.711209	-6.30198
275	41	0	CUST_28974_PI428914343	VIT_00s0527g00030	Vitvi10g02256	Arabinogalactan protein AGP31		1.00642	2.00891	9.81167	1.26014	0.254806	0.568247	-5.89606
33	58	0	CUST_3642_PI428914343	VIT_07s0005g03570	Vitvi07g00617	Arabinose-5-phosphate isomerase		-0.345887	-1.27093	11.3324	-2.11423	0.0793201	0.318931	-4.79564
273	11	0	CUST_23001_PI428914343	VIT_12s0055g00800	Vitvi12g02565	Arachidonic acid-induced DEA1		0.0230434	1.0161	17.0882	0.212806	0.838585	0.941734	-6.67854
37	18	0	CUST_23452_PI428914343	VIT_12s0035g02000	Vitvi12g02147	Arachidonic acid-induced protein DEA1		0.00781718	1.00543	8.15287	0.0787558	0.93981	0.97966	-6.70093
345	25	0	CUST_18308_PI428914343	VIT_15s0046g01210	Vitvi15g01008	Arbutin synthase		0.310295	1.23996	13.4367	1.95636	0.0986173	0.357441	-5.01135
149	84	0	CUST_25818_PI428914343	VIT_01s0011g01640	Vitvi01g00135	ARE1		0.122842	1.08888	10.3413	1.33166	0.231736	0.544898	-5.81323
248	17	0	CUST_27139_PI428914343	VIT_01s0150g00030	Vitvi01g01762	ARF GTPase activator SCARFACE		0.0611669	1.04331	9.54692	0.500325	0.634817	0.845345	-6.56343
503	26	0	CUST_25313_PI428914343	VIT_10s0003g04900	Vitvi10g00937	ARF GTPase activator, ARF-GAP Domain 12		-0.0253269	-1.01771	9.56566	-0.154819	0.882084	0.958256	-6.69073
454	35	0	CUST_20493_PI428914343	VIT_13s0019g00350	Vitvi13g01463	ARF GTPase activator, ARF-GAP Domain 13		-0.278008	-1.21252	12.0932	-4.17159	0.00598296	0.0886645	-2.10029
268	68	0	CUST_28733_PI428914343	VIT_00s0404g00040	Vitvi10g00391	ARF GTPase activator, ARF-GAP Domain 5		0.260482	1.19788	9.56374	1.8762	0.110166	0.378212	-5.11966
442	80	0	CUST_11705_PI428914343	VIT_19s0014g03510	Vitvi19g00290	ARF GTPase activator, ARF-GAP Domain 5		0.133992	1.09733	8.26148	1.36706	0.221025	0.532401	-5.77134
265	79	0	CUST_28066_PI428914343	VIT_00s0250g00050	Vitvi13g01245	ARF GTPase activator, ARF-GAP Domain 6		-0.0918975	-1.06577	7.83007	-1.70316	0.13987	0.427082	-5.3494
79	78	0	CUST_2057_PI428914343	VIT_08s0007g00010	Vitvi08g01171	ARF GTPase activator, ARF-GAP Domain 6		0.0850544	1.06073	12.894	0.784723	0.462719	0.740085	-6.36755
208	20	0	CUST_11010_PI428914343	VIT_02s0012g01330	Vitvi02g00699	ARF GTPase activator, ARF-GAP Domain 9		0.126064	1.09131	13.2003	1.66347	0.147716	0.438421	-5.40111
244	64	0	CUST_26025_PI428914343	VIT_01s0011g03790	Vitvi01g00310	ARG1 (Altered response to gravity 1)		0.0095856	1.00667	12.0671	0.120475	0.908074	0.968575	-6.69615
264	83	0	CUST_17955_PI428914343	VIT_15s0048g00420	Vitvi15g00694	Arginase 1		0.0626587	1.04439	12.0683	0.341665	0.744352	0.900758	-6.63798
404	74	0	CUST_9081_PI428914343	VIT_03s0038g00760	Vitvi03g00054	Arginine decarboxylase (Fragment)		-0.489633	-1.40409	12.6969	-1.35058	0.225954	0.538523	-5.79091
163	45	0	CUST_13690_PI428914343	VIT_18s0001g09370	Vitvi18g00684	Arginine N-methyltransferase 2		0.106316	1.07648	11.1026	0.87758	0.414214	0.705587	-6.28812
517	31	0	CUST_10293_PI428914343	VIT_02s0025g00090	Vitvi02g00007	Arginine/serine-rich splicing factor 10		0.104538	1.07515	12.6807	0.763532	0.474336	0.749137	-6.38467
127	35	0	CUST_18201_PI428914343	VIT_15s0046g00060	Vitvi15g00926	Arginine/serine-rich splicing factor RSP31 (RSP31)		0.161214	1.11823	13.186	1.57313	0.167187	0.466765	-5.51717
417	19	0	CUST_18200_PI428914343	VIT_15s0046g00050	Vitvi15g00926	Arginine/serine-rich splicing factor RSP31 (RSP31)		0.0272747	1.01909	8.16953	0.420376	0.688976	0.873687	-6.6043
456	78	0	CUST_18087_PI428914343	VIT_15s0048g01870	Vitvi15g00827	Arginine/serine-rich splicing factor RSP41		0.254062	1.19256	11.9312	1.301	0.241387	0.554075	-5.84905
218	16	0	CUST_16843_PI428914343	VIT_16s0100g00450	Vitvi16g00949	Arginine/serine-rich splicing factor RSP41		0.0295188	1.02067	12.717	0.327723	0.75435	0.905803	-6.64325
108	55	0	CUST_20582_PI428914343	VIT_13s0067g00600	Vitvi13g00029	Arginine-tRNA-protein transferase 1		0.15685	1.11485	11.212	1.05966	0.330425	0.64055	-6.11337
252	25	0	CUST_9948_PI428914343	VIT_03s0097g00060	Vitvi03g01680	Arginine-tRNA-protein transferase 1		-0.0415007	-1.02918	9.41389	-0.260883	0.802981	0.925805	-6.66556
490	38	0	CUST_13518_PI428914343	VIT_18s0001g07590	Vitvi18g00523	Argininosuccinate lyase		-0.0314771	-1.02206	10.5009	-0.25317	0.808661	0.928703	-6.66781
61	75	0	CUST_11381_PI428914343	VIT_19s0014g00050	NA	Argininosuccinate synthase		-0.131479	-1.09542	8.0828	-1.74578	0.131895	0.41466	-5.29342
443	68	0	CUST_15159_PI428914343	VIT_17s0000g01690	Vitvi17g00138	Argininosuccinate synthase, chloroplast precursor		0.0499381	1.03522	12.0196	0.457936	0.663253	0.86034	-6.58593
460	47	0	CUST_23759_PI428914343	VIT_11s0016g02990	Vitvi11g00252	Arginyl-tRNA synthetase		0.00836374	1.00581	12.5964	0.0885173	0.932371	0.976842	-6.69999
78	60	0	CUST_26714_PI428914343	VIT_01s0113g00500	Vitvi01g01134	Argonaute		0.132429	1.09614	8.02521	1.01195	0.350948	0.657057	-6.16143
80	32	0	CUST_1753_PI428914343	VIT_08s0040g00070	Vitvi08g00884	Argonaute		-0.0174587	-1.01217	10.7273	-0.0749265	0.94273	0.981029	-6.70127
274	76	0	CUST_5401_PI428914343	VIT_06s0009g01200	Vitvi06g01020	Argonaute		-0.0607652	-1.04302	11.2639	-0.824204	0.441617	0.725043	-6.33463
415	62	0	CUST_22553_PI428914343	VIT_12s0059g01430	Vitvi12g00448	Argonaute (AGO1)		0.0189305	1.01321	8.48648	0.151423	0.884648	0.959399	-6.69133
197	43	0	CUST_26820_PI428914343	VIT_01s0010g01240	Vitvi01g02188	Argonaute (AGO1)		-0.171893	-1.12654	8.6596	-1.78463	0.125014	0.403056	-5.24203
180	78	0	CUST_25560_PI428914343	VIT_10s0042g01180	Vitvi10g01342	ARGONAUTE 2 (AGO2)		0.198271	1.14732	9.39743	1.91665	0.104178	0.366705	-5.06513
355	81	0	CUST_25558_PI428914343	VIT_10s0042g01150	Vitvi10g01346	ARGONAUTE 2 (AGO2)		0.082565	1.0589	8.45586	0.741205	0.486794	0.758566	-6.4023
178	25	0	CUST_25562_PI428914343	VIT_10s0042g01200	Vitvi10g01339	ARGONAUTE 2 (AGO2)		0.0289826	1.02029	9.94624	0.273832	0.793475	0.922433	-6.66162
409	54	0	CUST_5716_PI428914343	VIT_06s0061g01040	Vitvi06g01378	Argonaute protein		-0.237444	-1.1789	9.75079	-1.36864	0.220555	0.531907	-5.76944
515	14	0	CUST_16067_PI428914343	VIT_17s0053g00680	Vitvi17g01218	Argonaute protein (AGO1)		0.210387	1.157	14.0917	1.54131	0.174611	0.477827	-5.55744
94	59	0	CUST_11546_PI428914343	VIT_19s0014g01840	Vitvi19g00154	Argonaute1-1		0.0312697	1.02191	12.3654	0.343864	0.742779	0.900416	-6.63713
393	11	0	CUST_9016_PI428914343	VIT_03s0038g00830	Vitvi03g01011	ARGONAUTE7 AGO7		0.320405	1.24868	8.64398	2.438	0.0509684	0.254374	-4.34848
467	7	0	CUST_8977_PI428914343	VIT_04s0044g01840	Vitvi04g01745	ARID/BRIGHT DNA-binding domain-containing protein		0.136052	1.09889	12.6664	0.96059	0.374168	0.675533	-6.21141
310	23	0	CUST_10289_PI428914343	VIT_02s0025g00050	Vitvi02g00002	ARID/BRIGHT DNA-binding domain-containing protein		0.0427255	1.03006	8.25059	0.694599	0.513513	0.775849	-6.43769
528	61	0	CUST_10288_PI428914343	VIT_02s0025g00040	Vitvi02g00002	ARID/BRIGHT DNA-binding domain-containing protein		0.0145257	1.01012	7.91607	0.248456	0.812138	0.930694	-6.66916
168	26	0	CUST_23505_PI428914343	VIT_11s0016g00370	Vitvi11g00020	ARID/BRIGHT DNA-binding domain-containing protein		-0.0127795	-1.0089	11.4924	-0.101201	0.922717	0.973971	-6.69861
330	75	0	CUST_18363_PI428914343	VIT_15s0046g01790	Vitvi15g01056	ARID/BRIGHT DNA-binding domain-containing protein / ELM2		-0.17422	-1.12835	9.97742	-1.21291	0.271131	0.585062	-5.94932
402	44	0	CUST_28315_PI428914343	VIT_00s0286g00010	Vitvi10g02140	ARK3 (Arabidopsis Receptor Kinase 3)		0.621756	1.53875	11.2131	3.20184	0.0187857	0.153769	-3.31088
445	59	0	CUST_28571_PI428914343	VIT_00s0353g00060	Vitvi10g02139	ARK3 (Arabidopsis Receptor Kinase 3)		0.460422	1.37594	9.87732	1.57345	0.167114	0.466609	-5.51676
322	16	0	CUST_11762_PI428914343	VIT_19s0014g04190	Vitvi19g00334	ARK3 (Arabidopsis Receptor Kinase 3)		0.327706	1.25502	8.93656	1.73824	0.133273	0.41659	-5.30336
268	2	0	CUST_28995_PI428914343	VIT_00s0540g00010	Vitvi11g01707	ARK3 (Arabidopsis Receptor Kinase 3)		-0.00292078	-1.00203	8.06976	-0.046746	0.964246	0.988408	-6.70324
156	4	0	CUST_11780_PI428914343	VIT_19s0014g04380	Vitvi19g01951	ARK3 (Arabidopsis Receptor Kinase 3)		-0.0274135	-1.01918	7.85596	-0.312027	0.76567	0.910554	-6.64893
55	43	0	CUST_28997_PI428914343	VIT_00s0540g00040	Vitvi11g01705	ARK3 (Arabidopsis Receptor Kinase 3)		-0.0330234	-1.02315	8.41461	-0.404021	0.700324	0.879423	-6.61184
232	77	0	CUST_11759_PI428914343	VIT_19s0014g04160	Vitvi19g01939	ARK3 (Arabidopsis Receptor Kinase 3)		-0.51627	-1.43025	11.3987	-0.910945	0.397743	0.692531	-6.25791
146	19	0	CUST_28643_PI428914343	VIT_00s0374g00030	Vitvi10g00316	ARK3 (Arabidopsis Receptor Kinase 3)		-0.553987	-1.46814	11.9422	-2.71095	0.0353732	0.213636	-3.97233
287	25	0	CUST_28905_PI428914343	VIT_00s0484g00010	Vitvi10g02154	ARK3 (Arabidopsis Receptor Kinase 3)		-0.556214	-1.47041	11.6682	-4.52005	0.00410645	0.0735974	-1.70151
431	57	0	CUST_7482_PI428914343	VIT_05s0094g01530	Vitvi05g02279	ARL (ARGOS)		-0.130423	-1.09461	9.98161	-0.474679	0.651944	0.854103	-6.57726
59	71	0	CUST_26527_PI428914343	VIT_01s0026g00840	Vitvi01g02093	ARL1 (ARG1-like 1)		-0.256185	-1.19432	11.5608	-2.91436	0.0271032	0.185634	-3.69522
38	18	0	CUST_27892_PI428914343	VIT_00s0225g00100	Vitvi01g00659	Armadillo		0.215135	1.16081	9.5694	1.28676	0.24599	0.559153	-5.86552
413	53	0	CUST_21667_PI428914343	VIT_13s0084g00810	Vitvi13g01338	Armadillo		0.15615	1.11431	10.1829	1.31357	0.237387	0.550033	-5.83442
338	11	0	CUST_3132_PI428914343	VIT_07s0104g00020	Vitvi07g00134	ARMADILLO BTB Arabidopsis protein 1 ABAP1		0.270762	1.20644	7.98047	1.37984	0.217269	0.52828	-5.75607
213	4	0	CUST_6395_PI428914343	VIT_05s0020g03020	Vitvi05g00458	ARMADILLO BTB Arabidopsis protein 1 ABAP1		0.248609	1.18806	12.4919	2.67477	0.0371094	0.218128	-4.02196
471	51	0	CUST_20686_PI428914343	VIT_13s0067g02240	Vitvi13g00135	Armadillo helical		0.0231515	1.01618	7.79868	0.42546	0.685467	0.8719	-6.6019
190	77	0	CUST_4550_PI428914343	VIT_06s0004g00500	Vitvi06g00053	Armadillo helical		0.0021892	1.00152	12.0311	0.0167941	0.98715	0.995101	-6.70433
412	19	0	CUST_2749_PI428914343	VIT_08s0007g07240	Vitvi08g01798	Armadillo helical		-0.0485218	-1.0342	10.2272	-0.460235	0.661694	0.859566	-6.58475
476	73	0	CUST_18692_PI428914343	VIT_14s0060g01640	Vitvi14g02484	Armadillo helical		-0.0575435	-1.04069	7.92611	-0.826512	0.440405	0.724508	-6.33267
57	73	0	CUST_4261_PI428914343	VIT_07s0031g01180	Vitvi07g01796	Armadillo helical		-0.350528	-1.27503	11.9528	-4.24602	0.00551253	0.0853794	-2.01347
122	21	0	CUST_21488_PI428914343	VIT_13s0175g00150	Vitvi13g02190	Armadillo repeat-containing protein		-0.00159681	-1.00111	9.93184	-0.0121505	0.990703	0.996379	-6.70441
26	80	0	CUST_20508_PI428914343	VIT_13s0019g00830	Vitvi13g01539	Armadillo repeat-containing protein		-0.0137646	-1.00959	9.71215	-0.102467	0.921754	0.973514	-6.69846
132	44	0	CUST_17352_PI428914343	VIT_16s0098g01320	Vitvi16g01379	Armadillo repeat-containing protein		-0.0839088	-1.05989	10.0146	-0.535704	0.611594	0.833896	-6.54326
379	26	0	CUST_9183_PI428914343	VIT_03s0038g02120	Vitvi03g00120	Armadillo/beta-catenin repeat		-0.294973	-1.22686	8.21155	-1.76018	0.129301	0.409807	-5.2744
115	21	0	CUST_26469_PI428914343	VIT_01s0026g00190	Vitvi01g00782	Armadillo/beta-catenin repeat		0.878578	1.83856	9.69497	7.17224	0.000386087	0.0316579	0.753642
135	74	0	CUST_13667_PI428914343	VIT_18s0001g09130	Vitvi18g00666	Armadillo/beta-catenin repeat		0.401555	1.32093	11.5034	4.36005	0.0048703	0.0799526	-1.88219
276	48	0	CUST_12065_PI428914343	VIT_19s0090g01800	Vitvi19g00626	Armadillo/beta-catenin repeat		0.256732	1.19477	8.82545	1.22212	0.267879	0.581162	-5.93904
521	53	0	CUST_24964_PI428914343	VIT_10s0003g01130	Vitvi10g00570	Armadillo/beta-catenin repeat		0.174297	1.12841	8.96757	1.33914	0.229434	0.542158	-5.80443
42	62	0	CUST_9535_PI428914343	VIT_03s0063g01020	Vitvi03g00458	Armadillo/beta-catenin repeat		0.160168	1.11742	8.98963	1.04233	0.337764	0.646345	-6.131
368	67	0	CUST_19391_PI428914343	VIT_14s0006g01530	Vitvi14g00964	Armadillo/beta-catenin repeat		0.156555	1.11462	12.4739	0.989499	0.360953	0.663887	-6.1835
459	37	0	CUST_1952_PI428914343	VIT_08s0040g02290	Vitvi08g01065	Armadillo/beta-catenin repeat		0.097939	1.07024	10.6683	0.958259	0.37525	0.676483	-6.21363
389	47	0	CUST_15871_PI428914343	VIT_17s0000g09090	Vitvi17g00897	Armadillo/beta-catenin repeat		0.0700372	1.04974	11.7639	0.956613	0.376015	0.677278	-6.2152
229	20	0	CUST_12064_PI428914343	VIT_19s0090g01790	Vitvi19g00625	Armadillo/beta-catenin repeat		0.0503283	1.0355	8.20431	0.624959	0.555202	0.801414	-6.48691
73	31	0	CUST_8310_PI428914343	VIT_04s0079g00520	Vitvi04g00859	Armadillo/beta-catenin repeat		0.0299467	1.02097	10.0693	0.310695	0.766633	0.911082	-6.6494
189	82	0	CUST_15064_PI428914343	VIT_17s0000g00530	Vitvi17g00052	Armadillo/beta-catenin repeat		0.0124351	1.00866	7.83339	0.209222	0.841257	0.942559	-6.6794
461	68	0	CUST_4714_PI428914343	VIT_06s0004g02190	Vitvi06g01633	Armadillo/beta-catenin repeat		0.0103259	1.00718	8.95736	0.0824651	0.936982	0.978171	-6.70059
390	33	0	CUST_773_PI428914343	VIT_09s0002g08630	Vitvi09g00787	Armadillo/beta-catenin repeat		-0.0236873	-1.01655	7.93186	-0.401069	0.702382	0.88057	-6.61318
198	51	0	CUST_10064_PI428914343	VIT_03s0110g00280	Vitvi03g01754	Armadillo/beta-catenin repeat		-0.0295553	-1.0207	7.93739	-0.431631	0.681218	0.869192	-6.59895
139	36	0	CUST_7133_PI428914343	VIT_05s0062g01300	Vitvi05g01364	Armadillo/beta-catenin repeat		-0.0397119	-1.02791	7.82197	-0.657708	0.535338	0.790183	-6.46432
141	26	0	CUST_20001_PI428914343	VIT_14s0066g00440	Vitvi14g01691	Armadillo/beta-catenin repeat		-0.0414536	-1.02915	7.80502	-0.708694	0.505331	0.770915	-6.42719
277	49	0	CUST_11147_PI428914343	VIT_02s0012g03200	NA	Armadillo/beta-catenin repeat		-0.0590826	-1.0418	12.2245	-0.582054	0.581907	0.816793	-6.51496
393	25	0	CUST_16094_PI428914343	VIT_17s0053g01020	Vitvi17g01660	Armadillo/beta-catenin repeat		-0.106204	-1.07639	8.36471	-1.29663	0.242793	0.555128	-5.85412
526	41	0	CUST_29661_PI428914343	VIT_00s2269g00010	Vitvi10g02412	Armadillo/beta-catenin repeat		-0.123614	-1.08946	12.7982	-1.23351	0.263903	0.577293	-5.92624
465	5	0	CUST_13219_PI428914343	VIT_18s0001g02340	Vitvi18g00251	Armadillo/beta-catenin repeat		-0.164383	-1.12069	10.6853	-2.53207	0.0448981	0.238833	-4.21848
480	74	0	CUST_8056_PI428914343	VIT_04s0008g05830	Vitvi04g00517	Armadillo/beta-catenin repeat		-0.16993	-1.125	8.41135	-1.03372	0.341459	0.650235	-6.13969
437	43	0	CUST_18088_PI428914343	VIT_15s0048g01880	Vitvi15g00828	Armadillo/beta-catenin repeat		-0.172783	-1.12723	12.0962	-0.92112	0.39282	0.689967	-6.24853
37	50	0	CUST_8742_PI428914343	VIT_04s0023g03480	Vitvi04g01467	Armadillo/beta-catenin repeat		-0.190205	-1.14093	11.4222	-1.739	0.133133	0.416396	-5.30236
317	2	0	CUST_25573_PI428914343	VIT_10s0042g01470	Vitvi10g01313	Armadillo/beta-catenin repeat		-0.255811	-1.19401	8.37385	-2.33533	0.0585915	0.272667	-4.49052
170	53	0	CUST_7132_PI428914343	VIT_05s0062g01290	Vitvi05g01364	Armadillo/beta-catenin repeat		-0.310029	-1.23973	8.69889	-2.75181	0.0335161	0.208238	-3.91638
278	75	0	CUST_22545_PI428914343	VIT_12s0059g01340	Vitvi12g00443	Armadillo/beta-catenin repeat		-0.367012	-1.28968	10.988	-1.40333	0.210517	0.521646	-5.72782
192	42	0	CUST_26170_PI428914343	VIT_01s0011g05300	Vitvi01g00450	Armadillo/beta-catenin repeat		-0.401906	-1.32125	11.656	-3.93509	0.0078041	0.100558	-2.38206
150	53	0	CUST_1708_PI428914343	VIT_08s0058g01100	Vitvi08g00836	Armadillo/beta-catenin repeat / U-box domain-containing protein		0.559313	1.47357	13.0227	5.606	0.00141459	0.0457468	-0.57995
222	12	0	CUST_15740_PI428914343	VIT_17s0000g07730	Vitvi17g00743	Armadillo/beta-catenin repeat / U-box domain-containing protein		-0.0456588	-1.03215	11.9535	-0.467744	0.656616	0.856871	-6.58089
324	66	0	CUST_26120_PI428914343	VIT_01s0011g04770	Vitvi01g00402	Armadillo/beta-catenin repeat / U-box domain-containing protein		-0.44582	-1.36209	10.5876	-2.55045	0.0438043	0.235662	-4.19312
95	42	0	CUST_22874_PI428914343	VIT_12s0057g01300	Vitvi12g00752	Armadillo/beta-catenin repeat family protein		0.0514293	1.03629	9.68043	0.408918	0.696917	0.877588	-6.60962
390	69	0	CUST_3639_PI428914343	VIT_07s0005g03520	Vitvi07g00614	Armadillo/beta-catenin repeat family protein		0.0481151	1.03391	10.4181	0.583598	0.580932	0.816389	-6.51398
12	7	0	CUST_17835_PI428914343	VIT_15s0021g01810	Vitvi15g00572	Armadillo/beta-catenin repeat family protein		-0.18353	-1.13566	11.1294	-1.53405	0.176347	0.479891	-5.56658
118	6	0	CUST_4100_PI428914343	VIT_07s0129g00590	Vitvi07g01639	Armadillo/beta-catenin repeat protein / U-box domain-containing		0.24422	1.18445	12.2106	1.78002	0.125812	0.404347	-5.24814
156	17	0	CUST_26967_PI428914343	VIT_01s0010g02890	Vitvi01g01576	Armadillo/beta-catenin repeat protein / U-box domain-containing		-0.129288	-1.09375	10.8057	-1.53343	0.176498	0.480221	-5.56737
356	65	0	CUST_9333_PI428914343	VIT_03s0038g03660	Vitvi03g00227	Armadillo/beta-catenin repeat protein / U-box domain-containing		-0.139338	-1.1014	12.0885	-0.362187	0.729734	0.894206	-6.62984
443	55	0	CUST_6539_PI428914343	VIT_05s0020g04560	Vitvi05g00617	Armadillo/beta-catenin repeat protein / U-box domain-containing protein		0.0366138	1.0257	9.63779	0.184801	0.859526	0.949418	-6.6849
278	4	0	CUST_15773_PI428914343	VIT_17s0000g08080	Vitvi17g00787	Armadillo/beta-catenin repeat protein / U-box domain-containing protein		0.0136567	1.00951	8.10038	0.219343	0.833717	0.940193	-6.67692
24	44	0	CUST_28964_PI428914343	VIT_00s0524g00030	Vitvi07g02940	Armadillo/beta-catenin repeat protein / U-box domain-containing protein		0.00042858	1.0003	9.74467	0.00653615	0.994999	0.997402	-6.70447
101	11	0	CUST_28962_PI428914343	VIT_00s0524g00010	Vitvi07g02937	Armadillo/beta-catenin repeat protein / U-box domain-containing protein		-0.00950178	-1.00661	7.89038	-0.155561	0.881525	0.958037	-6.6906
338	29	0	CUST_8398_PI428914343	VIT_04s0043g00840	Vitvi04g01044	Armadillo/beta-catenin repeat protein / U-box domain-containing protein		-0.418322	-1.33637	9.1248	-4.73009	0.00330079	0.0662616	-1.47051
155	1	0	CUST_26774_PI428914343	VIT_01s0010g00710	Vitvi01g01313	Armadillo/beta-catenin repeat protein / U-box domain-containing protein,		0.176064	1.1298	10.4384	1.10253	0.312836	0.62435	-6.06892
530	13	0	CUST_4941_PI428914343	VIT_06s0004g04530	Vitvi06g00450	Armadillo/beta-catenin repeat protein/U-box domain-containing		-0.0360751	-1.02532	12.8025	-0.505007	0.631717	0.844172	-6.56084
61	54	0	CUST_24503_PI428914343	VIT_11s0052g00170	Vitvi11g01163	Armadillo-like helical domain-containing		0.0764574	1.05443	10.516	0.5334	0.613092	0.834938	-6.54462
437	56	0	CUST_20677_PI428914343	VIT_13s0067g02120	Vitvi13g01899	Arogenate dehydrogenase		0.252931	1.19163	7.97212	3.05444	0.0226363	0.168963	-3.50674
126	20	0	CUST_726_PI428914343	VIT_09s0002g08030	Vitvi09g00712	Arogenate dehydrogenase isoform 2		0.0354791	1.0249	8.08783	0.550585	0.60197	0.828723	-6.53441
3	22	0	CUST_7119_PI428914343	VIT_05s0062g01140	Vitvi05g01350	Aromatic and neutral transporter 1		-0.0797432	-1.05683	7.85675	-1.33496	0.230716	0.54368	-5.80935
498	67	0	CUST_9496_PI428914343	VIT_03s0063g00610	Vitvi03g00491	ARP protein (REF)		0.216233	1.1617	10.567	1.37026	0.220078	0.53159	-5.76752
476	85	0	CUST_24076_PI428914343	VIT_11s0118g00300	Vitvi11g00554	ARP2/3 complex 21 kDa subunit		0.120622	1.0872	10.7587	1.21363	0.270876	0.584845	-5.94852
109	5	0	CUST_6027_PI428914343	VIT_05s0077g01480	Vitvi05g00075	ARR1 typeB		-0.126247	-1.09145	10.2609	-1.08835	0.318565	0.629584	-6.08375
355	78	0	CUST_26217_PI428914343	VIT_01s0011g05830	Vitvi01g01995	ARR1 typeB		-0.140412	-1.10222	12.0509	-1.15642	0.29184	0.605047	-6.01142
88	75	0	CUST_8063_PI428914343	VIT_04s0008g05900	Vitvi04g00525	ARR12		0.340384	1.26609	11.7489	2.54824	0.043934	0.236117	-4.19616
433	34	0	CUST_20741_PI428914343	VIT_13s0067g03070	Vitvi13g00183	ARR17 typeA		-0.0223435	-1.01561	7.84696	-0.361243	0.730404	0.894282	-6.63022
361	60	0	CUST_24169_PI428914343	VIT_11s0206g00060	Vitvi11g00651	ARR18		0.192798	1.14298	8.95959	1.5781	0.166055	0.465493	-5.51085
395	21	0	CUST_26537_PI428914343	VIT_01s0026g00940	Vitvi01g00857	ARR3 typeA		-0.131827	-1.09568	8.17564	-1.14947	0.29448	0.607513	-6.01894
490	43	0	CUST_2575_PI428914343	VIT_08s0007g05390	Vitvi08g02307	ARR3 typeA		-0.41245	-1.33094	10.0168	-3.05212	0.0227031	0.169115	-3.50983
317	79	0	CUST_15726_PI428914343	VIT_17s0000g07580	Vitvi17g00732	ARR6 typeA		-0.251763	-1.19066	8.72739	-2.44872	0.0502352	0.252634	-4.33366
223	4	0	CUST_20470_PI428914343	VIT_13s0067g03480	Vitvi13g02326	ARR8 typeA		-0.0754485	-1.05369	8.53925	-0.615018	0.561322	0.80474	-6.49356
361	58	0	CUST_20469_PI428914343	VIT_13s0067g03460	Vitvi13g02325	ARR9 Two-component response regulator ARR9 (Response reactor 4)		-0.0433302	-1.03049	8.08172	-0.495466	0.638044	0.846787	-6.5661
19	62	0	CUST_13227_PI428914343	VIT_18s0001g02540	Vitvi18g00260	ARR9 typeA		0.15601	1.1142	8.16237	1.13726	0.299164	0.612015	-6.03206
152	71	0	CUST_20467_PI428914343	VIT_13s0067g03430	Vitvi13g01433	ARR9 typeA		0.0619848	1.0439	10.7585	0.260905	0.802965	0.925805	-6.66555
185	40	0	CUST_20468_PI428914343	VIT_13s0067g03450	Vitvi13g02324	ARR9 typeA		0.0240638	1.01682	7.84638	0.28875	0.782573	0.917556	-6.65685
104	74	0	CUST_20471_PI428914343	VIT_13s0067g03490	Vitvi13g02327	ARR9 typeA		-0.0509119	-1.03592	9.59578	-0.413045	0.694052	0.876465	-6.60772
476	33	0	CUST_20472_PI428914343	VIT_13s0067g03510	Vitvi13g02328	ARR9 typeA		-0.176143	-1.12986	9.02465	-1.55278	0.1719	0.473583	-5.54296
166	1	0	CUST_3259_PI428914343	VIT_07s0104g01390	Vitvi07g00255	Arsenate reductase (glutaredoxin)		-0.841883	-1.79239	10.6403	-3.50747	0.0128957	0.128173	-2.91401
500	27	0	CUST_7899_PI428914343	VIT_04s0008g04180	Vitvi04g00359	Arsenite transport protein (ArsB)		-0.115116	-1.08306	10.663	-0.363887	0.728528	0.893733	-6.62914
184	69	0	CUST_10608_PI428914343	VIT_02s0025g03310	Vitvi02g00301	Arsenite transport protein (ArsB)		-0.212973	-1.15907	10.5457	-0.63185	0.550985	0.799525	-6.48224
25	36	0	CUST_16997_PI428914343	VIT_16s0050g00780	Vitvi16g01073	Arsenite transport protein (ArsB)		-0.234512	-1.17651	11.3798	-1.51741	0.180389	0.485129	-5.58746
160	10	0	CUST_4740_PI428914343	VIT_06s0004g02500	Vitvi06g00243	Arsenite-transporting ATPase (ArsA)		-0.0437177	-1.03077	8.17454	-0.698027	0.511515	0.775051	-6.43516
350	48	0	CUST_12496_PI428914343	VIT_19s0027g00670	Vitvi19g01545	Arsenite-transporting ATPase (ArsA)		0.0186611	1.01302	8.6095	0.154711	0.882166	0.958256	-6.69075
226	13	0	CUST_21160_PI428914343	VIT_13s0019g04590	Vitvi13g00637	Arsenite-transporting ATPase (ArsA)		-0.0938929	-1.06725	12.0256	-0.836612	0.435131	0.721252	-6.32402
206	64	0	CUST_27443_PI428914343	VIT_00s0181g00110	Vitvi10g01747	ARV1		-0.156274	-1.11441	9.46394	-2.2024	0.0702687	0.299889	-4.67423
496	16	0	CUST_27439_PI428914343	VIT_00s0181g00070	Vitvi10g01742	ARV2		-0.065886	-1.04673	8.39111	-0.849355	0.428543	0.716402	-6.313
230	68	0	CUST_4249_PI428914343	VIT_07s0031g01050	Vitvi07g02677	Ascorbate oxidase		0.298051	1.22948	10.3405	0.90318	0.401531	0.695967	-6.26502
55	44	0	CUST_4251_PI428914343	VIT_07s0031g01070	Vitvi07g01784	Ascorbate oxidase		0.259871	1.19737	9.71458	0.739785	0.487594	0.7589	-6.40341
187	33	0	CUST_4255_PI428914343	VIT_07s0031g01120	Vitvi07g01790	Ascorbate oxidase		0.056656	1.04005	7.97662	0.588989	0.577539	0.81464	-6.51055
265	17	0	CUST_8768_PI428914343	VIT_04s0023g03750	Vitvi04g02166	Ascorbate peroxidase		-0.153024	-1.1119	8.71929	-1.42956	0.203204	0.512422	-5.696
68	40	0	CUST_10089_PI428914343	VIT_03s0017g00140	Vitvi03g01780	Ascorbate peroxidase		-0.624783	-1.54198	13.5942	-4.68502	0.00345735	0.0680072	-1.51949
345	33	0	CUST_16036_PI428914343	VIT_17s0053g00180	Vitvi17g01167	Ascorbate peroxidase		-0.686844	-1.60976	11.2303	-4.51275	0.00413823	0.0737271	-1.70967
77	39	0	CUST_12534_PI428914343	VIT_19s0027g01130	Vitvi19g02287	ASML2 (activator of SPOMIN::LUC2, constans-like)		0.363446	1.28649	8.00578	1.52134	0.179428	0.483845	-5.58254
526	64	0	CUST_2321_PI428914343	VIT_08s0007g02780	Vitvi08g01409	Asp/Glu racemase		0.0067247	1.00467	8.89919	0.0566634	0.956669	0.9861	-6.70265
30	66	0	CUST_26009_PI428914343	VIT_01s0011g03630	Vitvi01g00296	Asp/Glu racemase		-0.00802221	-1.00558	8.58872	-0.0881645	0.93264	0.976842	-6.70003
246	59	0	CUST_5261_PI428914343	VIT_06s0004g07820	Vitvi06g00774	Asp/Glu racemase		-0.0480398	-1.03386	7.97603	-0.842779	0.431934	0.718591	-6.3187
318	4	0	CUST_11574_PI428914343	VIT_19s0014g02140	Vitvi19g00182	Asp/Glu racemase		-0.15192	-1.11105	8.74829	-1.30369	0.240526	0.553448	-5.84592
200	66	0	CUST_20833_PI428914343	VIT_13s0019g00580	Vitvi13g00270	Asp/Glu racemase; Tetratricopeptide helical		0.0177106	1.01235	7.82191	0.313284	0.764761	0.910135	-6.64848
510	8	0	CUST_15750_PI428914343	VIT_17s0000g07830	Vitvi17g00756; Vitvi17g00757	Asp/Glu racemase; Tetratricopeptide helical		0.0084095	1.00585	7.83302	0.156201	0.881042	0.957742	-6.69048
136	34	0	CUST_675_PI428914343	VIT_09s0002g07350	Vitvi09g00647	Asp/Glu racemase; Tetratricopeptide helical		-0.0972053	-1.0697	8.85671	-0.788259	0.460801	0.739004	-6.36465
160	73	0	CUST_3649_PI428914343	VIT_07s0005g03640	Vitvi07g00622	Asparagine N-glycosyltransferase		0.219455	1.16429	13.507	3.24239	0.0178563	0.150049	-3.25748
184	67	0	CUST_25698_PI428914343	VIT_01s0011g00390	Vitvi01g00035	Asparagine synthase		0.419757	1.3377	10.6081	2.69721	0.0360218	0.21571	-3.99116
381	74	0	CUST_5163_PI428914343	VIT_06s0004g06830	Vitvi06g00666	Asparagine synthetase		4.43015	21.5579	13.3526	7.08143	0.00041359	0.0321972	0.684286
124	82	0	CUST_27941_PI428914343	VIT_00s0229g00020	Vitvi02g00558	Asparaginyl-tRNA synthetase		-0.464884	-1.38021	11.5029	-3.06823	0.0222416	0.167465	-3.4883
528	11	0	CUST_16413_PI428914343	VIT_16s0013g00080	Vitvi16g00258	Asparaginyl-tRNA synthetase, cytoplasmic 1		-0.290388	-1.22297	8.19738	-4.7714	0.0031643	0.0653265	-1.42589
45	6	0	CUST_23730_PI428914343	VIT_11s0016g02680	Vitvi11g00224	Asparaginyl-tRNA synthetase, cytoplasmic 3		0.0685891	1.04869	11.2726	0.833184	0.436916	0.722453	-6.32697
113	43	0	CUST_19639_PI428914343	VIT_14s0083g00900	Vitvi14g01323	Aspartate aminotransferase		0.507652	1.42173	9.19102	2.77855	0.0323575	0.204187	-3.87984
218	71	0	CUST_23728_PI428914343	VIT_11s0016g02660	Vitvi11g01380	Aspartate aminotransferase		0.42245	1.3402	9.54277	2.31544	0.0602014	0.276941	-4.51804
328	65	0	CUST_19152_PI428914343	VIT_14s0081g00640	Vitvi14g02697	Aspartate aminotransferase		0.332672	1.25934	8.76939	2.17711	0.0727499	0.305542	-4.70909
426	1	0	CUST_4241_PI428914343	VIT_07s0031g00960	Vitvi07g01781	Aspartate aminotransferase		0.264255	1.20102	9.40268	3.07924	0.0219322	0.166333	-3.4736
151	15	0	CUST_7906_PI428914343	VIT_04s0008g04250	Vitvi04g00367	Aspartate aminotransferase		0.251499	1.19044	8.37132	1.68295	0.143813	0.432757	-5.37578
515	75	0	CUST_13333_PI428914343	VIT_18s0001g04630	Vitvi18g00353	Aspartate aminotransferase		0.146707	1.10704	7.91535	1.95971	0.0981616	0.356811	-5.0068
510	21	0	CUST_4243_PI428914343	VIT_07s0031g00980	Vitvi07g01783	Aspartate aminotransferase		0.139089	1.10121	8.89346	1.70743	0.13905	0.425644	-5.34381
322	37	0	CUST_1698_PI428914343	VIT_08s0058g01000	Vitvi08g00824	Aspartate aminotransferase		0.00848316	1.0059	7.9598	0.0992674	0.924187	0.974701	-6.69883
140	64	0	CUST_6983_PI428914343	VIT_05s0029g01030	Vitvi05g01181	Aspartate aminotransferase		-0.161069	-1.11812	8.704	-1.4083	0.209111	0.519688	-5.72181
166	46	0	CUST_7859_PI428914343	VIT_04s0008g03770	Vitvi04g00328	Aspartate aminotransferase P1		1.22477	2.33718	12.5024	7.03743	0.000427724	0.0323593	0.650357
367	4	0	CUST_8076_PI428914343	VIT_04s0008g06040	Vitvi04g00537	Aspartate aminotransferase, chloroplast precursor		-0.27202	-1.2075	13.3545	-2.46974	0.0488286	0.248775	-4.30459
201	47	0	CUST_23829_PI428914343	VIT_11s0016g03720	Vitvi11g00318	Aspartate aminotransferase, cytoplasmic (Transaminase A)		0.355127	1.2791	11.3044	2.3941	0.0540917	0.262063	-4.4092
281	8	0	CUST_11996_PI428914343	VIT_19s0090g01030	Vitvi19g00552	Aspartate carbamoyltransferase chloroplast precursor		-0.403746	-1.32294	10.8111	-2.16278	0.0741961	0.307925	-4.72884
59	6	0	CUST_19775_PI428914343	VIT_14s0068g01190	Vitvi14g01472	Aspartate kinase		0.0367869	1.02583	10.9	0.321818	0.758601	0.907724	-6.64542
11	10	0	CUST_27084_PI428914343	VIT_01s0244g00140	Vitvi01g01758	Aspartate kinase		-0.141223	-1.10284	8.70615	-1.594	0.162482	0.461009	-5.49057
286	23	0	CUST_22209_PI428914343	VIT_12s0028g01820	Vitvi12g00158	Aspartate transaminase, mitochondrial		-0.0653869	-1.04637	10.6085	-0.538809	0.609579	0.832668	-6.54143
330	9	0	CUST_11376_PI428914343	VIT_01s0011g00480	Vitvi01g02160	Aspartate/glutamate/uridylate kinase		0.0595179	1.04212	10.4193	0.677074	0.523807	0.782346	-6.4505
134	22	0	CUST_581_PI428914343	VIT_09s0002g06280	Vitvi09g00549	Aspartate-glutamate racemase		-0.146256	-1.10669	8.62348	-1.28345	0.247072	0.560718	-5.86934
85	21	0	CUST_23953_PI428914343	VIT_11s0016g04960	Vitvi11g00438	Aspartate-glutamate racemase		-0.000977289	-1.00068	7.81566	-0.0164559	0.987409	0.995285	-6.70434
476	66	0	CUST_26220_PI428914343	VIT_01s0011g05860	Vitvi01g00502	Aspartate-semialdehyde dehydrogenase		0.0643729	1.04563	10.6933	0.547001	0.60428	0.830356	-6.53656
371	21	0	CUST_7006_PI428914343	VIT_05s0029g01290	Vitvi05g01211	Aspartic protease		-0.190717	-1.14133	9.06788	-0.961337	0.373822	0.675094	-6.21069
382	77	0	CUST_14830_PI428914343	VIT_18s0041g01780	Vitvi18g02118	Aspartic protease		-0.568169	-1.48264	8.24561	-5.09921	0.00228195	0.0567598	-1.08121
178	72	0	CUST_25967_PI428914343	VIT_01s0011g03210	Vitvi01g00258	Aspartic Protease (VvAP1)		-0.322213	-1.25025	12.9197	-0.871766	0.417136	0.707627	-6.2933
190	25	0	CUST_6196_PI428914343	VIT_05s0020g00950	Vitvi05g00266	Aspartic Protease (VvAP10)		-1.92566	-3.7991	10.5119	-7.26766	0.000359429	0.0313463	0.825566
440	68	0	CUST_6367_PI428914343	VIT_05s0020g02720	Vitvi05g00430	Aspartic Protease (VvAP11)		0.771018	1.70647	12.8056	4.7391	0.00327047	0.0660831	-1.46075
178	13	0	CUST_7140_PI428914343	VIT_05s0062g01370	Vitvi05g01369	Aspartic Protease (VvAP12)		0.293552	1.22565	11.2176	2.18248	0.0722154	0.304422	-4.70169
454	15	0	CUST_5715_PI428914343	VIT_06s0061g01030	Vitvi06g01377	Aspartic Protease (VvAP13)		0.219311	1.16418	12.8254	1.26504	0.253162	0.566416	-5.89047
73	81	0	CUST_5880_PI428914343	VIT_06s0080g01160	Vitvi06g01556	Aspartic Protease (VvAP14)		0.0719694	1.05115	8.45061	0.66215	0.532678	0.788283	-6.46118
212	27	0	CUST_3604_PI428914343	VIT_07s0005g03140	Vitvi07g00586	Aspartic Protease (VvAP15)		-0.310955	-1.24053	9.90954	-1.02692	0.344399	0.65222	-6.14651
114	80	0	CUST_4101_PI428914343	VIT_07s0129g00600	Vitvi07g01640	Aspartic Protease (VvAP16)		0.0115224	1.00802	7.95748	0.183075	0.860821	0.949863	-6.68526
529	46	0	CUST_4260_PI428914343	VIT_07s0031g01170	Vitvi07g01795	Aspartic Protease (VvAP17)		0.0858069	1.06128	8.90181	0.655607	0.536598	0.791106	-6.4658
523	40	0	CUST_4400_PI428914343	VIT_07s0031g02620	Vitvi07g01930	Aspartic Protease (VvAP18)		-0.0581934	-1.04116	9.86882	-0.695592	0.512934	0.775627	-6.43696
374	18	0	CUST_4427_PI428914343	VIT_07s0031g02900	Vitvi07g01970	Aspartic Protease (VvAP19)		-0.298201	-1.22961	9.84517	-1.00921	0.352158	0.658098	-6.16414
51	33	0	CUST_2123_PI428914343	VIT_08s0007g00700	Vitvi08g01230	Aspartic Protease (VvAP21)		-0.0945071	-1.0677	8.40176	-0.986405	0.362349	0.665056	-6.18652
444	62	0	CUST_2290_PI428914343	VIT_08s0007g02450	Vitvi08g02249	Aspartic Protease (VvAP22)		-1.15114	-2.22089	8.86309	-5.93563	0.00105368	0.0406507	-0.273433
85	30	0	CUST_2292_PI428914343	VIT_08s0007g02470	Vitvi08g01384	Aspartic Protease (VvAP24)		-1.01413	-2.01969	11.4495	-2.95069	0.0258596	0.181149	-3.64614
153	28	0	CUST_2481_PI428914343	VIT_08s0007g04390	Vitvi08g01562	Aspartic Protease (VvAP25)		0.100328	1.07202	10.6251	0.722941	0.49715	0.765127	-6.4164
127	29	0	CUST_1095_PI428914343	VIT_09s0018g01670	Vitvi09g01272	Aspartic Protease (VvAP26)		-0.288627	-1.22148	12.5429	-1.22106	0.268252	0.581476	-5.94022
330	46	0	CUST_24786_PI428914343	VIT_10s0116g01210	Vitvi10g00064	Aspartic Protease (VvAP27)		0.471498	1.38655	16.681	3.77072	0.00943442	0.110217	-2.58316
101	56	0	CUST_25570_PI428914343	VIT_10s0042g01380	Vitvi10g01319	Aspartic Protease (VvAP28)		0.0370716	1.02603	7.97114	0.448475	0.669687	0.86397	-6.59069
76	75	0	CUST_25636_PI428914343	VIT_10s0071g00770	Vitvi10g01541	Aspartic Protease (VvAP29)		0.2018	1.15013	9.39834	1.41531	0.207147	0.517363	-5.71332
91	25	0	CUST_22111_PI428914343	VIT_12s0028g00610	Vitvi12g00066	Aspartic Protease (VvAP31)		0.4358	1.35266	9.88685	3.09251	0.0215652	0.165178	-3.45589
54	79	0	CUST_20915_PI428914343	VIT_13s0019g01980	Vitvi13g00325; Vitvi13g00326	Aspartic Protease (VvAP32)		0.790363	1.72951	13.4487	3.42852	0.0141923	0.13432	-3.01525
[truncated: 24,159 more rows]

## Sheet: up DEGs
Supplementary Dataset S2. Transcriptomic analysis of NAC61-overexpressing and control cv. ‘Tompson Seedless’ leaves. In sheet 2 and sheet 3 the upregulated and downregulated DEGs are reported, respectively. In sheet 2 berry post-harvest dehydration markers (Zenoni et al., 2016) and genes belonging to the STS GRN (Pilati et al., 2021) are reported.
SystematicName	Functional annotation	Gene Symbol	FC	adj.P.Val (Benjamini-Hochberg false discovery rate adjusted p-value)	PHW up marker (Zenoni et al., 2016)	STS GRN gene (Pilati et al., 2021)
VIT_19s0138g00120	1,3-beta-glucan synthase		1.54676	0.0865526
VIT_18s0041g02090	12-oxophytodienoate reductase 1		2.0841	0.0381799
VIT_18s0041g02060	12-oxophytodienoate reductase 2		3.19525	0.0888829
VIT_05s0049g00430	1-aminocyclopropane-1-carboxylate oxidase homolog 1		1.94001	0.03742		*
VIT_17s0000g02140	3-hydroxyisobutyrate dehydrogenase		1.71771	0.0865128
VIT_12s0028g00590	3-hydroxyisobutyryl-CoA hydrolase		1.61922	0.0507091		*
VIT_05s0049g01980	3-isopropylmalate dehydratase large subunit 2		3.21454	0.0340232		*
VIT_08s0007g07520	3-oxoacyl-[acyl-carrier-protein] reductase, chloroplast		2.16803	0.0175292
VIT_19s0014g02170	4-amino-4-deoxychorismate lyase		1.52205	0.0332356
VIT_11s0052g00540	ABC protein 3 ATNAP3 non-intrinsic		1.57186	0.0683925
VIT_09s0002g05410	ABC Transporter (VvPDR11 - VvABCG41)		1.7457	0.0888829
VIT_09s0002g05530	ABC Transporter (VvPDR13 - VvABCG43)		2.29922	0.0198469		*
VIT_09s0002g05570	ABC Transporter (VvPDR15 - VvABCG45)		7.55178	0.0280214		*
VIT_09s0002g05590	ABC Transporter (VvPDR16 - VvABCG46)		6.19929	0.0296593
VIT_09s0002g03640	ABC Transporter (VvPDR7 - VvABCG37)		1.76209	0.0551411		*
VIT_00s0625g00020	ABC Transporter (VvWBC2 - VvABCG2)		1.91931	0.0676299
VIT_14s0068g00300	ABRC5		1.70164	0.0277051
VIT_11s0016g05380	Acidic leucine-rich nuclear phosphoprotein 32 member E		2.08194	0.0555377
VIT_06s0004g00740	Acyl-CoA synthetases (Acyl-activating enzyme 18)		1.65111	0.0360446
VIT_03s0017g01400	Adhesive/proline-rich protein		4.77101	0.0358889
VIT_01s0026g00220	Aldehyde Dehydrogenase (VvALDH2B8)		1.73653	0.0603535
VIT_14s0030g02020	Aldo/keto reductase		1.80044	0.0182038
VIT_05s0062g00980	Aldo/keto reductase AKR		2.55465	0.0349655		*
VIT_14s0108g00190	Aldose 1-epimerase		1.64661	0.0825895
VIT_11s0016g05770	Alkaline alpha galactosidase 2		2.23761	0.0865128
VIT_00s0270g00120	Alpha-amylase/subtilisin inhibitor		8.28142	0.023375		*
VIT_17s0119g00280	Alpha-amylase/subtilisin inhibitor		35.7445	0.023375
VIT_17s0119g00150	Alpha-amylase/subtilisin inhibitor		35.1701	0.0198469
VIT_17s0119g00120	Alpha-amylase/subtilisin inhibitor		1.99776	0.0404195
VIT_18s0001g02770	Alpha-L-fucosidase 2 precursor		2.64248	0.0514098
VIT_14s0128g00520	Alpha-L-fucosidase 2 precursor		2.12831	0.0439719
VIT_02s0033g01400	Alternative oxidase 1a, (AOX1A)		1.93354	0.0487588		*
VIT_14s0108g00630	Amino acid permease		1.7758	0.0487589
VIT_14s0108g00690	Amino acid permease		1.70759	0.0473175
VIT_19s0015g01300	Amino acid permease 7		1.71907	0.0813715
VIT_13s0074g00550	Amino acid transporter family		1.52114	0.092606
VIT_04s0008g03530	Ankyrin repeat		1.74089	0.0964013
VIT_04s0023g01290	Anthocyanidin 3-O-glucosyltransferase		2.35244	0.0646572
VIT_12s0055g00290	Anthocyanidin 3-O-glucosyltransferase		1.92986	0.0404195
VIT_12s0034g00130	Anthocyanidin 3-O-glucosyltransferase		1.8982	0.0296593
VIT_10s0003g00900	Anthranilate N-hydroxycinnamoyl/benzoyltransferase		1.53106	0.0373233
VIT_07s0151g00440	AP2 domain containing protein		2.25742	0.0534156
VIT_09s0002g04020	Aquaporin DELTA-TIP		1.55909	0.0689938
VIT_02s0025g03260	Aquaporin NIP5;1		2.14608	0.0660831
VIT_06s0004g04120	Aquaporin TIP1;3		1.60564	0.0742708
VIT_01s0026g00190	Armadillo/beta-catenin repeat		1.83856	0.0316579
VIT_06s0004g06830	Asparagine synthetase		21.5579	0.0321972
VIT_04s0008g03770	Aspartate aminotransferase P1		2.33718	0.0323593
VIT_18s0001g04860	Aspartate transaminase.	VviPA2	1.60842	0.0360322		*
VIT_05s0020g02720	Aspartic Protease (VvAP11)		1.70647	0.0660831
VIT_08s0007g04020	AT-hook protein 1 (AHP1)		2.0298	0.0283461		*
VIT_04s0044g01880	Auxin Efflux Carrier		1.6848	0.0918562	*
VIT_18s0086g00590	Auxin-binding protein ABP19		7.41493	0.0421192		*
VIT_18s0086g00410	Auxin-binding protein ABP19		4.56703	0.0555471		*
VIT_07s0005g05930	Auxin-binding protein ABP19		20.6912	0.0319093
VIT_07s0005g05910	Auxin-binding protein ABP19		7.0534	0.0448873
VIT_14s0030g01980	Auxin-induced protein PCNT115		1.82389	0.0276667		*
VIT_01s0011g06140	Avr9/Cf-9 rapidly elicited protein		2.73827	0.0198469
VIT_00s1679g00010	Avr9/Cf-9 rapidly elicited protein 75		2.06545	0.0374562
VIT_01s0010g02450	B12D		3.15747	0.0308954		*
VIT_04s0008g05210	Basic Leucine Zipper Transcription Factor (VvbZIP10)		2.85163	0.0276667
VIT_00s0274g00080	Benzoquinone reductase		2.14138	0.0394504		*
VIT_05s0077g01150	Beta-1,3-glucanase		6.66314	0.0277623	*	*
VIT_10s0071g00850	Binding		2.12952	0.0913889
VIT_10s0071g00810	Binding		1.81505	0.0922336
VIT_07s0129g00210	BT4 (BTB and TAZ Domain protein 4)		3.88936	0.0198469
VIT_08s0007g04520	Caffeic acid 3-O-methyltransferase		1.54536	0.0363303
VIT_02s0025g02930	Caffeic acid O-3-methyltransferase		1.85326	0.0646572		*
VIT_16s0098g00850	Caffeic acid O-methyltransferase (COMT1)		1.52181	0.0516892
VIT_07s0031g00350	caffeoyl-CoA O-methyltransferase 1 (CCoAOMT1)	VviCCoAOMT4	1.58306	0.0778957
VIT_01s0010g03010	Calcium-binding EF-hand		4.74839	0.0437225
VIT_01s0010g02990	Calcium-binding EF-hand		2.06883	0.0276667
VIT_01s0010g03040	Calcium-binding protein CML		4.77602	0.0374562
VIT_01s0010g03000	Calcium-binding protein CML		4.147	0.0296593
VIT_01s0010g02950	Calcium-binding protein CML		3.97509	0.0404195
VIT_01s0010g03020	Calcium-binding protein CML		2.99767	0.0633327
VIT_01s0010g02930	Calmodulin		4.45851	0.0377221
VIT_18s0122g00180	Calmodulin CML37		1.55196	0.0198469
VIT_07s0031g03030	Calmodulin-binding protein		1.64669	0.0349655
VIT_05s0049g01460	Calmodulin-binding protein		1.50044	0.0555377
VIT_18s0001g11130	Calmodulin-binding protein AR781		2.5396	0.0416954		*
VIT_11s0016g03580	Catalytic		1.92045	0.0282437
VIT_06s0009g01110	Cation exchanger (CAX7)		2.8739	0.0499845
VIT_08s0058g00970	Cationic peroxidase		3.65736	0.0886645
VIT_10s0003g04020	CBL- interacting protein kinase 23 (VvCIPK04)		1.69374	0.0392354
VIT_09s0070g00160	CBL-interacting protein kinase 6 (VvCIPK02)		1.77057	0.0633327
VIT_19s0015g00710	Cellulose synthase CSLE1		1.92098	0.0622297
VIT_05s0094g00200	Chitinase class IV		3.02	0.0340232		*
VIT_05s0094g00360	Chitinase class IV		3.37213	0.0276667
VIT_05s0094g00220	Chitinase class IV		1.99861	0.0813715
VIT_11s0206g00030	Chitinase, class V		2.02229	0.0575594
VIT_11s0149g00350	Chitinase-3 protein 1 precursor		1.93043	0.0712429
VIT_14s0066g01150	Cinnamoyl-CoA reductase	VviCCR8	2.25774	0.092109	*	*
VIT_00s0615g00020	Cinnamyl alcohol dehydrogenase		2.88796	0.0599594
VIT_00s0218g00010	Cinnamyl alcohol dehydrogenase		2.83106	0.0394504
VIT_17s0000g07030	Cis-zeatin O-beta-D-glucosyltransferase		2.57757	0.0377882
VIT_16s0098g01860	ClpX, ATPase regulatory subunit		1.55334	0.0865526
VIT_09s0018g00620	Co-chaperone-curved DNA binding protein A		1.82163	0.0450084
VIT_12s0034g01970	Cupin		2.46707	0.0480188		*
VIT_12s0034g01870	Cupin		2.16452	0.0735974
VIT_12s0034g01910	Cupin family protein		2.52579	0.0379011
VIT_12s0034g01890	Cupin region		2.3735	0.0584656
VIT_19s0014g01370	Curculin (mannose-binding) lectin		2.72985	0.0953524		*
VIT_03s0063g00780	CXE carboxylesterase		1.58152	0.0821049
VIT_15s0021g01060	CYP72A1		1.61438	0.0495433
VIT_18s0001g11500	CYP81E1		2.17598	0.0394504
VIT_07s0129g00760	CYP81E1 Isoflavone 2'-hydroxylase		1.52632	0.0399375
VIT_18s0001g11480	CYP82C4		2.78187	0.0392354
VIT_07s0141g00890	CYP94A1	VviCYP94A1	1.70867	0.0322001		*
VIT_06s0080g00090	CYP94A1		3.09683	0.0456996
VIT_18s0001g11540	CYPLXXXII		1.50551	0.0954942
VIT_13s0019g01130	DC1 domain-containing protein		1.73121	0.0723027
VIT_04s0023g02480	Dehydrin 1b (VviDHN1b)	DHN1b	1.60017	0.0198469
VIT_01s0011g06450	Deoxymugineic acid synthase		1.75181	0.0978559
VIT_18s0122g01150	Diphenol oxidase	VviLAC32	9.8531	0.0198469		*
VIT_18s0001g00340	Diphenol oxidase		9.25158	0.0322123	*
VIT_18s0001g00930	Diphenol oxidase		4.90821	0.0360446
VIT_00s1212g00010	Diphenol oxidase		1.86518	0.0628848
VIT_06s0004g01030	Dirigent protein	VviDIR16	5.93061	0.0276667	*	*
VIT_16s0022g00440	Dynein light chain LC8-type		1.67944	0.0398543
VIT_05s0020g04110	ELIP1 (early light-inducible protein)		1.70027	0.0500916
VIT_08s0007g05580	Embryo-abundant protein		2.0934	0.0719008
VIT_00s0340g00050	Endo-1,4-beta-glucanase korrigan (KOR)		1.79433	0.0313463
VIT_03s0038g03400	Endochitinase 1, basic		3.45626	0.0360322		*
VIT_12s0134g00550	Equilibrative nucleoside transporter (ENT3)		1.5639	0.0679133
VIT_18s0001g07360	ER6 protein universal stress protein (USP) family		1.58826	0.0360446
VIT_09s0002g09140	ERF/AP2 Gene Family (VvERF047)		1.87214	0.0587979
VIT_15s0021g01630	ERF/AP2 Gene Family (VvERF072)		4.36112	0.0198469		*
VIT_10s0003g00580	ERF/AP2 Gene Family (VvERF075)		1.77703	0.0468711
VIT_01s0150g00120	ERF/AP2 Gene Family (VvERF112)		3.12905	0.0486349
VIT_14s0068g01040	ERF/AP2 Gene Family (VvERF120)		1.73377	0.0900644
VIT_08s0007g02810	ERF/AP2 Gene Family (VvRAV5)	VviRAV5	2.1719	0.0108964		*
VIT_14s0081g00730	Ethylene response factor ERF1		1.64698	0.0548058
VIT_00s0309g00050	Expansin (VvEXLB2)		5.41807	0.0487589
VIT_00s0309g00090	Expansin (VvEXLB3)		3.9559	0.0843317
VIT_00s1455g00010	Expansin (VvEXLB4)		6.12008	0.0487601
VIT_17s0000g06360	Expansin (VvEXPA17)		1.81998	0.0622297
VIT_00s1355g00020	Expansin-like B1		2.32699	0.0440258
VIT_12s0028g01780	FAD-linked oxidoreductase 1		5.83577	0.0363303
VIT_12s0028g01770	FAD-linked oxidoreductase 1		5.28761	0.0370011
VIT_06s0009g03670	F-box family protein		2.09168	0.0659671
VIT_04s0023g02900	Ferulate-5-hydroxylase		2.20431	0.0622297
VIT_16s0098g00860	Flavanone 3-hydroxylase		1.70222	0.0579339
VIT_07s0104g01260	flavin-containing monooxygenase		3.09135	0.0296593		*
VIT_00s0271g00110	flavodoxin-like quinone reductase 1		2.51283	0.0622297
VIT_05s0094g01190	flavonoid 3-monooxygenase		1.71418	0.0737271
VIT_01s0011g05430	Fw2.2 ORFX		1.74936	0.0555317
VIT_04s0008g03160	G protein protein gamma subunit (AGG2)		1.57933	0.0572925
VIT_13s0074g00570	Gamma-aminobutyric acid transporter		1.99834	0.089485		*
VIT_12s0059g00740	Germin1		8.37022	0.0422384
VIT_09s0002g01320	Germin-like protein		17.2467	0.0294066		*
VIT_12s0034g01930	Globulin-like protein		2.40012	0.0567598
VIT_18s0001g05030	Glucan 1,3-beta-glucosidase precursor		1.94001	0.0715073
VIT_01s0011g02200	Glutamine synthetase		1.53124	0.0665129
VIT_14s0006g00350	Glutamine synthetase cytosolic isozyme 2		1.67063	0.0441659
VIT_10s0003g00390	Glutaredoxin		1.72963	0.0869069
VIT_12s0028g03010	Glutaredoxin		1.70146	0.0684362
VIT_19s0093g00320	Glutathione S-transferase (VvGST1)	VviGST1	4.70376	0.031714		*
VIT_07s0005g00030	Glutathione S-transferase (VvGST2)		1.51458	0.0634708
VIT_19s0015g02610	Glutathione S-transferase (VvGST5)		1.53464	0.0934858		*
VIT_01s0026g02400	Glutathione S-transferase 10 GSTU10		3.22489	0.0861656		*
VIT_00s0240g00010	Glutathione S-transferase 23 GSTU23		2.01686	0.0457468
VIT_19s0093g00390	Glutathione S-transferase 25 GSTU25		4.32955	0.0358889
VIT_19s0093g00310	Glutathione S-transferase 8 GSTU19		1.96247	0.0536269
VIT_08s0007g01400	Glutathione S-transferase 8 GSTU8		3.38356	0.0313463
VIT_08s0007g01410	Glutathione S-transferase 8 GSTU8		3.22688	0.0398543
VIT_08s0007g01420	Glutathione S-transferase 8 GSTU8		2.5199	0.0357506
VIT_08s0040g03040	Glutathione S-transferase GSTO1		1.77215	0.0988779		*
VIT_08s0040g03100	Glutathione S-transferase GSTO1		1.65477	0.0705488		*
VIT_10s0003g04250	Glutathione S-transferase GSTU22		3.54482	0.0276667
VIT_19s0015g02560	Glutathione S-transferase GSTU25		1.56638	0.0428399
VIT_14s0060g02170	GLUTATHIONE S-TRANSFERASE TAU 8		8.24058	0.023375		*
VIT_19s0085g00600	Glyceraldehyde-3-phosphate dehydrogenase, cytosolic		1.52034	0.0612094
VIT_01s0010g02460	Glyceraldehyde-3-phosphate dehydrogenase, cytosolic 3		4.86653	0.0337533
VIT_07s0005g00410	Glycosyl hydrolase family 1 protein		2.10342	0.0461045		*
VIT_17s0000g00160	Glycyl-tRNA synthetase 1		1.59675	0.0379
VIT_05s0020g03190	Haloacid dehalogenase hydrolase		2.26521	0.0433313
VIT_08s0007g02360	Harpin inducing protein 1-like 9		4.14363	0.0159662		*
VIT_04s0069g01010	Harpin-induced protein		2.38325	0.0175292		*
VIT_09s0018g00780	HcrVf1 protein		1.53379	0.046694
VIT_12s0028g01410	Heat shock transcription factor A4A		1.50069	0.0587979
VIT_00s2837g00010	Histone H3		1.72358	0.0276667
VIT_04s0023g01330	Homeobox protein 5 (VvATHB-6)		3.61084	0.0381466
VIT_03s0063g02650	Hydrolase, alpha/beta fold		2.30906	0.0108964		*
VIT_05s0020g03470	Hydroxyproline-rich glycoprotein		1.60588	0.0727276
VIT_14s0060g02300	Hypoxia-responsive		2.01647	0.047797
VIT_18s0001g02570	IAA-amino acid hydrolase 6		2.46486	0.0272764
VIT_01s0011g03660	IMP dehydrogenase/GMP reductase		3.02145	0.0280214
VIT_07s0129g00660	Indole-3-acetic acid-amido synthetase GH3.2		1.90137	0.0349655
VIT_03s0091g00310	Indole-3-acetic acid-amido synthetase GH3.8		3.03766	0.0473315
VIT_05s0020g05020	Inhibitor of trypsin and hageman factor (CMTI-V)		16.7727	0.0159662
VIT_05s0020g02200	Inosine-uridine preferring nucleoside hydrolase		1.85541	0.0308954
VIT_03s0038g00360	Isochorismatase hydrolase		1.62072	0.0995505
VIT_10s0003g00480	Isoflavone methyltransferase/ Orcinol O-methyltransferase 1 oomt1	VviOMT1	2.75256	0.0512659		*
VIT_10s0003g00440	Isoflavone methyltransferase/ Orcinol O-methyltransferase 1 oomt1		2.46711	0.0457468
VIT_10s0003g00460	Isoflavone methyltransferase/ Orcinol O-methyltransferase 1 oomt1		2.1274	0.0349655
VIT_14s0068g02150	Kelch repeat-containing F-box family protein		1.90781	0.0611933		*
VIT_01s0127g00250	Kelch repeat-containing F-box protein		2.35549	0.0323966
VIT_18s0117g00590	Laccase	VviLAC38	17.7779	0.0108964	*	*
VIT_18s0117g00550	Laccase	VviLAC39	15.5535	0.0108964		*
VIT_18s0117g00600	Laccase	VviLAC46	3.23515	0.0276667		*
VIT_18s0075g00810	Laccase	VviLAC47	10.3322	0.0198469		*
VIT_18s0075g00830	Laccase	VviLAC48	2.19196	0.0361869		*
VIT_18s0075g00530	Laccase	VviLAC56	6.16445	0.025506		*
VIT_18s0075g00670	Laccase	VviLAC57	5.78626	0.0344968		*
VIT_18s0122g00690	Laccase	VviLAC58	4.27582	0.0660831		*
VIT_18s0001g00420	Laccase	VviMCO-Like19	6.55496	0.0277623		*
VIT_18s0075g00630	Laccase	VviMCO-Like21	5.74704	0.0296593		*
VIT_18s0075g00960	Laccase	VviMCO-Like23	2.84334	0.0432565		*
VIT_00s1212g00020	Laccase	VviMCO-Like24	7.8973	0.0276667		*
VIT_00s0731g00010	Laccase	VviLAC29	11.4965	0.0206823	*
VIT_18s0001g00790	Laccase	VviLAC37	3.4927	0.0360446	*
VIT_18s0075g00590	Laccase	VviLAC51	8.21827	0.0276667	*
VIT_00s0444g00010	Laccase		4.78967	0.0282437	*
VIT_18s0075g00600	Laccase	VviLAC52	2.28102	0.0413372	*
VIT_18s0001g01010	Laccase	VviLAC28	11.0799	0.0261302
VIT_18s0001g00310	Laccase	VviLAC31	4.89387	0.0354825
VIT_18s0001g00850	Laccase	VviLAC36	5.76704	0.0313463
VIT_18s0117g00480	Laccase	VviLAC40	5.64391	0.023375
VIT_18s0117g00450	Laccase	VviLAC41	5.06135	0.0282437
VIT_18s0075g00620	Laccase	VviLAC49	2.2361	0.047797
VIT_18s0075g00580	Laccase	VviLAC50	9.26928	0.0276667
VIT_18s0075g00780	Laccase	VviLAC53	12.0439	0.0198469
VIT_18s0075g00700	Laccase	VviLAC54	2.35299	0.0352458
VIT_18s0075g00540	Laccase	VviLAC55	3.04038	0.0282437
VIT_18s0001g00680	Laccase	VviLAC59	18.8264	0.0175292
VIT_18s0001g00920	Laccase	VviMCO-Like20	2.22963	0.0458136
VIT_18s0001g01280	Laccase		4.96492	0.0296593
VIT_00s2280g00010	Laccase		4.70211	0.0308954
VIT_18s0001g01290	Laccase		2.87912	0.0276667
VIT_00s0413g00010	Laccase (diphenol oxidase) family protein	VviLAC45	5.66145	0.0276667		*
VIT_18s0001g09910	L-asparaginase		1.66434	0.0354825
VIT_06s0004g03330	Lateral organ boundaries protein 11		1.69188	0.0889073
VIT_03s0091g00670	Lateral organ boundaries protein 38		2.6604	0.0251127
VIT_08s0007g00830	Lectin protein kinase		1.59055	0.0277623
VIT_12s0034g01950	Legumin		2.45879	0.0456996
VIT_09s0018g00830	Leucine-rich repeat family		1.53175	0.0660831
VIT_03s0091g00560	Leucine-rich repeat protein kinase		1.5474	0.0399375
VIT_08s0105g00380	Leucoanthocyanidin dioxygenase		3.75592	0.0340232
VIT_13s0067g01020	Leucoanthocyanidin dioxygenase		2.09935	0.0384793
VIT_08s0007g00940	LHW (lonesome highway)		1.72095	0.0344968
VIT_06s0009g00440	LHW (lonesome highway)		1.68524	0.0974102
VIT_18s0001g02760	Lipase GDSL		2.34156	0.0712079		*
VIT_01s0010g02750	Lipoxygenase		1.5828	0.0615367
VIT_14s0128g00790	Lipoxygenase (LOX1)		2.44018	0.0684917
VIT_06s0004g01510	Lipoxygenase (LOX2) (VvLOXA)		2.47092	0.0907067
VIT_14s0128g00780	Lipoxygenase (VvLOXC)		2.40023	0.0611933
VIT_06s0061g01210	Lysine histidine transporter 1		1.7126	0.0906486		*
VIT_00s0346g00110	Mannitol dehydrogenase		2.84677	0.0404195
VIT_01s0011g03650	Map kinase substrate 1 MKS1		1.744	0.0296593
VIT_11s0052g01570	MATE efflux family protein		1.68859	0.0937548
VIT_01s0026g00900	Metalloendoproteinase 1 precursor		1.86144	0.0276667
VIT_06s0004g04650	Metallothionein		2.50627	0.0276667
VIT_01s0011g02260	Metal-nicotianamine transporter YSL7		3.12332	0.0966382
VIT_01s0011g01110	Molybdenum cofactor sulfurase		1.76889	0.0373597
VIT_04s0044g00270	Monooxygenase (MO3)		2.78082	0.0246215		*
VIT_04s0043g00940	MONOPTEROS		2.33923	0.0735974
VIT_12s0059g02360	Myb CAPRICE (VvCPC1)		1.70147	0.0689938
VIT_10s0116g01760	Myb caprice CPC		1.81013	0.0695084
VIT_06s0080g00790	MYB divaricata		2.65467	0.0546215
VIT_19s0014g03820	Myb domain protein 102		2.02058	0.0361869
VIT_08s0007g05030	myb domain protein 36		1.69649	0.0276667
VIT_17s0000g03560	myb domain protein 62 MYB164	VviMYB164	1.84571	0.0727258	*	*
VIT_12s0028g00980	myb family		2.27755	0.0276667
VIT_11s0016g02800	Myo-inositol oxygenase		4.00215	0.0256585
VIT_17s0000g06400	NAC domain-containing protein (VvNAC05)		1.89817	0.0856319
VIT_19s0014g03290	NAC domain-containing protein (VvNAC17)		3.35837	0.0499824
VIT_01s0026g02710	NAC domain-containing protein (VvNAC26)		6.07226	0.0370186
VIT_07s0031g02610	NAC domain-containing protein (VvNAC39)		1.89297	0.0620519
VIT_08s0007g07640	NAC domain-containing protein (VvNAC61)		2.26231	0.0309857	*
VIT_16s0039g02750	NADH glutamate dehydrogenase		1.59303	0.0862778
VIT_13s0067g00260	Nematode-resistance protein		1.77753	0.0620519
VIT_18s0001g10180	N-hydroxycinnamoyl/benzoyltransferase 3	VviHCBT3	3.46502	0.0697954		*
VIT_05s0062g00930	Nicotianamine aminotransferase B		1.52539	0.0328709
VIT_02s0033g00630	Nitrilase		4.13028	0.0466017		*
VIT_02s0033g00700	Nitrilase		2.23694	0.0227875		*
VIT_02s0109g00430	Nitrilase 4 (NIT4)		2.70691	0.0471822		*
VIT_02s0033g00800	Nitrilase 4 (NIT4)		2.15187	0.0198469	*
VIT_02s0033g00840	Nitrilase 4B		2.75245	0.0653279	*	*
VIT_02s0033g00770	Nitrilase 4B		3.40928	0.0349655		*
VIT_02s0033g00790	Nitrilase 4B		2.73256	0.0349655		*
VIT_02s0033g00670	Nitrilase 4B		2.61739	0.0713744	*
VIT_02s0033g00660	Nitrilase 4B		2.5727	0.0508459	*
VIT_02s0033g00870	Nitrilase 4B		1.68326	0.0323593
VIT_06s0004g01990	No hit		7.70537	0.0198469		*
VIT_01s0146g00320	No hit		3.77868	0.0263936		*
VIT_05s0094g00160	No hit		3.77811	0.0309857		*
VIT_08s0007g05830	No hit		3.60678	0.0308954		*
VIT_09s0002g02950	No hit		3.29642	0.0272764		*
VIT_18s0166g00260	No hit		2.76729	0.0175175		*
VIT_03s0017g01410	No hit		2.65255	0.0665129		*
VIT_18s0001g04640	No hit		2.4722	0.0363303		*
VIT_05s0020g04990	No hit		2.06731	0.0237156		*
VIT_02s0033g01390	No hit		2.00403	0.0762984		*
VIT_17s0000g00680	No hit		1.76325	0.0457468		*
VIT_17s0000g00640	No hit		1.53956	0.066622		*
VIT_05s0049g00840	No hit		19.4809	0.0313732
VIT_05s0049g00770	No hit		12.201	0.0276667
VIT_05s0049g00750	No hit		7.89321	0.0393993
VIT_05s0049g00550	No hit		5.77046	0.0175292
VIT_05s0049g00600	No hit		5.57943	0.0475172
VIT_11s0016g04670	No hit		5.19978	0.0175292
VIT_05s0049g00660	No hit		5.16782	0.0360322
VIT_05s0049g00720	No hit		5.03412	0.040218
VIT_16s0013g00390	No hit		4.36049	0.0514098
VIT_05s0049g00620	No hit		4.20747	0.03742
VIT_16s0013g00410	No hit		4.07774	0.0592585
VIT_16s0013g00450	No hit		3.9874	0.0889073
VIT_05s0049g00780	No hit		3.85675	0.0108964
VIT_19s0090g01370	No hit		3.84304	0.0849713
VIT_12s0059g00440	No hit		3.76601	0.0422053
VIT_05s0049g00790	No hit		3.7201	0.0274803
VIT_16s0013g00440	No hit		3.57883	0.0620519
VIT_07s0005g01670	No hit		3.53542	0.0517517
VIT_05s0049g00690	No hit		3.30695	0.0585028
VIT_13s0019g03530	No hit		3.19728	0.0454541
VIT_08s0007g01110	No hit		3.11968	0.0221123
VIT_05s0049g00610	No hit		2.82944	0.0276667
VIT_19s0090g01340	No hit		2.63889	0.0715073
VIT_00s0780g00030	No hit		2.46224	0.0272943
VIT_19s0014g03050	No hit		2.45323	0.025506
VIT_03s0017g01460	No hit		2.41116	0.0792228
VIT_12s0034g01920	No hit		2.27185	0.0755662
VIT_05s0049g00740	No hit		2.11881	0.0198469
VIT_00s0301g00080	No hit		1.96407	0.0349655
VIT_05s0049g00730	No hit		1.93284	0.0684917
VIT_18s0001g04660	No hit		1.86019	0.0395571
VIT_08s0007g05840	No hit		1.8139	0.0159662
VIT_01s0011g01350	No hit		1.77651	0.0620519
VIT_18s0166g00250	No hit		1.76618	0.023375
VIT_17s0000g03160	No hit		1.70419	0.0394516
VIT_18s0001g09680	No hit		1.70163	0.0530955
VIT_08s0007g02040	No hit		1.67697	0.0398543
VIT_11s0016g04050	No hit		1.67456	0.0960292
VIT_18s0001g14260	No hit		1.64391	0.0548058
VIT_14s0081g00470	No hit		1.61413	0.0425929
VIT_11s0016g05780	No hit		1.60606	0.0398543
VIT_18s0001g12140	No hit		1.60579	0.0416588
VIT_18s0001g15540	No hit		1.546	0.0910716
VIT_05s0049g00580	No hit		1.54156	0.0246215
VIT_00s0203g00020	No hit		1.51861	0.0640668
VIT_15s0024g00550	No hit		1.50455	0.0575742
VIT_01s0026g00520	Nodulin MtN21 family		1.50644	0.0742708
VIT_02s0012g00390	Norcoclaurine synthase		1.57234	0.0381237
VIT_16s0098g01350	Oligopeptide transporter 6		2.6062	0.0374562
VIT_16s0098g00330	ORG1 (OBP3-responsive gene 1)		1.79488	0.0553996
VIT_03s0063g02350	Organ-specific protein S2		2.09986	0.0886645
VIT_02s0025g04340	Osmotin		4.85327	0.025506	*	*
VIT_02s0025g04260	Osmotin [Vitis vinifera]		3.20651	0.0711348
VIT_14s0081g00030	Pathogenesis-related protein-4 (Chitinase )		3.38187	0.0714042
VIT_15s0048g00510	Pectinesterase family		5.11156	0.0298664		*
VIT_14s0068g01920	Peroxidase	VviPrxIII12a	1.50347	0.0420116
VIT_18s0072g00160	Peroxidase 12		4.1556	0.0327334	*
VIT_14s0068g01900	Peroxidase 50		1.74386	0.0441884
VIT_07s0129g00360	Peroxidase 73		1.79255	0.0839338
VIT_08s0040g02200	Peroxidase ATP2a		2.02599	0.0749946
VIT_16s0039g01240	Phenylalanin ammonia-lyase [Vitis vinifera]		3.15778	0.086008	*
VIT_16s0039g01100	Phenylalanin ammonia-lyase [Vitis vinifera]		1.77816	0.0611228	*
VIT_16s0039g01360	Phenylalanin ammonia-lyase [Vitis vinifera]		1.66075	0.0985307	*
VIT_16s0039g01300	Phenylalanine ammonia-lyase [Vitis vinifera]		2.39796	0.0978559	*
VIT_16s0039g01170	Phenylalanine ammonium lyase		3.19613	0.0947893	*
VIT_16s0050g00400	Photoassimilate-responsive protein PAR-1a		2.13564	0.0937981		*
VIT_07s0005g06300	Phototropic-responsive NPH3		1.55635	0.0634708
VIT_09s0002g03410	Phytochrome-associated protein 1 (PAP1)		2.05946	0.0516892
VIT_00s1328g00020	Phytosulfokines PSK4		1.98372	0.0572925
VIT_19s0090g01530	Pirin		2.16964	0.0374562
VIT_18s0001g06610	Plastid-targeted protein 2		1.67255	0.0361869
VIT_15s0046g02000	Polygalacturonase GH28		1.86837	0.038387
VIT_00s0480g00030	Polyphenol oxidase		4.76548	0.0461045		*
VIT_07s0005g06090	Pore-forming toxin-like protein Hfr-2		1.86743	0.0555317
VIT_07s0005g06060	Pore-forming toxin-like protein Hfr-2		1.8251	0.0656288
VIT_03s0091g00450	Progesterone 5-beta-reductase		1.89759	0.0416954
VIT_14s0083g00520	Proline oxidase		3.29387	0.0461045
VIT_00s2483g00010	Protein kinase		2.05833	0.0762984
VIT_00s0936g00010	Protein kinase		1.76931	0.0997094
VIT_05s0020g05040	Proteinase inhibitor 1 PPI3B2		13.6159	0.00478796		*
VIT_02s0087g00750	Proteinase inhibitor I4, serpin		4.37718	0.0296593
VIT_07s0104g00850	Pto kinase interactor		3.22405	0.0633327		*
VIT_04s0044g01460	PUB26 (plant U- box 26)		2.24189	0.0703633
VIT_09s0002g08020	R protein MLA10		3.78382	0.0261302
VIT_04s0008g04050	RD22		4.1069	0.0633327
VIT_04s0008g04060	RD22		3.15299	0.0468711
VIT_04s0008g04040	RD22 [Vitis vinifera]		2.40035	0.0473315
VIT_00s0262g00120	Receptor kinase RK20-1		1.60724	0.0587979
VIT_12s0059g02600	Receptor protein kinase RK20-1		1.67024	0.0507091		*
VIT_10s0003g05430	Reticuline oxidase precursor		1.5397	0.0516892		*
VIT_14s0108g00850	Ribosomal protein L34 (RPL34A) 60S		1.50682	0.0516892
VIT_19s0014g02900	Ring finger protein 185		5.30595	0.0240174
VIT_15s0045g00330	Ring-H2 finger protein ATL3A		1.52177	0.0626479
VIT_10s0003g01940	RKF1 (receptor-like kinase in flowers 1)		1.66536	0.087217		*
VIT_19s0014g00810	RKF1 (receptor-like kinase in flowers 1)		1.51129	0.058212
VIT_18s0001g01960	RKF3 (receptor-like kinase IN in flowers 3)		1.62164	0.0947971		*
VIT_05s0077g01690	s1_Pathogenesis protein 10 [Vitis vinifera]		3.03037	0.0366992	*	*
VIT_05s0077g01550	s14_Pathogenesis protein 10 [Vitis vinifera]		2.81644	0.0713313		*
VIT_05s0077g01530	s16 (VvPR10.1)_Pathogenesis protein 10 [Vitis vinifera]		3.85401	0.0374562		*
VIT_09s0002g00810	S-2-hydroxy-acid oxidase, peroxisomal		1.61833	0.0361869
VIT_05s0077g01630	s6_Pathogenesis protein 10 [Vitis vinifera]		2.78222	0.0942275
VIT_14s0083g00580	S-adenosyl-L-methionine decarboxylase		1.75586	0.0377104
VIT_04s0023g02200	S-adenosyl-L-methionine:salicylic acid carboxyl methyltransferase		2.01874	0.0718001
VIT_03s0091g00690	Salt tolerance zinc finger		2.99447	0.0514098
VIT_18s0001g09230	Salt tolerance zinc finger		2.25676	0.0374562
VIT_00s0194g00120	Serine acetyltransferase		2.27718	0.0766149		*
VIT_08s0040g01040	Serine carboxypeptidase II		2.38099	0.0349655
VIT_08s0040g01140	Serine carboxypeptidase K10B2.2 precursor		1.64705	0.0543435
VIT_00s0125g00210	Serine/theronine protein kinase 2		1.74993	0.0250412
VIT_12s0028g02570	Sodium/calcium exchanger family protein		1.63573	0.0227875
VIT_05s0020g00930	Soluble diacylglycerol acyltransferase		3.21528	0.0357506
VIT_16s0098g01870	SOS3 (salt overly sensitive 3)		1.55847	0.0381799
VIT_01s0150g00060	SOUL heme-binding		1.77164	0.0466815
VIT_01s0011g00130	Squamosa promoter-binding protein (VvSBP1)		1.86533	0.0571109
VIT_01s0010g03910	Squamosa promoter-binding protein (VvSBP3)		1.56733	0.0813715
VIT_19s0014g03130	Stem-specific protein TSJT1		4.80932	0.0495304
VIT_00s0561g00020	Stem-specific protein TSJT1		2.60178	0.0781053
VIT_16s0100g00780	Stilbene synthase (VvSTS10)		2.71636	0.0518567
VIT_16s0100g00830	Stilbene synthase (VvSTS15)		2.91845	0.0712429	*
VIT_16s0100g00910	Stilbene synthase (VvSTS21)		3.03948	0.0809275
VIT_16s0100g01070	Stilbene synthase (VvSTS35)		3.91641	0.0337533	*
VIT_16s0100g01100	Stilbene synthase (VvSTS36)	VviSTS36	5.3348	0.025506	*	*
VIT_16s0100g01110	Stilbene synthase (VvSTS37)	VviSTS38	3.39083	0.0656288		*
VIT_16s0100g01120	Stilbene synthase (VvSTS39)		2.68067	0.0870883	*
VIT_16s0100g01150	Stilbene synthase (VvSTS43)	VviSTS43	4.02576	0.0461045		*
VIT_16s0100g01160	Stilbene synthase (VvSTS45)	VviSTS45	2.80911	0.0936536	*	*
VIT_16s0100g01170	Stilbene synthase (VvSTS46)		2.63158	0.0960292	*
VIT_16s0100g01200	Stilbene synthase (VvSTS48)		4.07869	0.0364354	*
VIT_16s0100g00770	Stilbene synthase (VvSTS9)	VviSTS9	2.28713	0.0845741	*	*
VIT_15s0048g01200	Subtilisin serine endopeptidase (XSP1)		2.92239	0.0393074
VIT_15s0048g01180	Subtilisin serine protease		2.69887	0.0600843
VIT_07s0005g00750	Sucrose synthase		1.7402	0.0892119
VIT_05s0020g03140	Sugar transporter 13		2.52418	0.0313732		*
VIT_05s0020g02170	Sugar transporter ERD6-like 16		2.77257	0.0507091
VIT_07s0104g00830	Sugar transporter ERD6-like 7		1.84577	0.0404195
VIT_11s0016g04160	Sulfate transporter 3.5		2.35243	0.0261302
VIT_13s0106g00610	Tetracycline transporter		4.96115	0.025506
VIT_01s0146g00480	TIFY gene family (VvJAZ2)		2.07068	0.0703633
VIT_09s0002g00890	TIFY gene family (VvJAZ4)	VviJAZ4	2.19059	0.0737271		*
VIT_11s0065g00350	Trans-cinnamate 4-monooxygenase	VviC4H2	2.15805	0.0977491	*	*
VIT_11s0016g03590	Transducin protein		1.55165	0.0516892
VIT_11s0052g01070	Transferase		1.8591	0.0313732
VIT_07s0005g01240	Triacylglycerol lipase		2.33812	0.0198469
VIT_13s0019g02180	Tropinone reductase		7.36815	0.0227875
VIT_00s1751g00010	Trypsin and protease inhibitor family		25.5685	0.0227875
VIT_17s0119g00230	Trypsin and protease inhibitor Kunitz family		42.0921	0.0208488
VIT_17s0119g00160	Trypsin and protease inhibitor Kunitz family		36.7195	0.0221123
VIT_14s0083g00460	Tryptophan synthase beta chain 2		1.71746	0.0276667
VIT_08s0105g00190	U-box domain-containing protein		3.11625	0.025506
VIT_08s0105g00180	U-box domain-containing protein		2.87932	0.0272764
VIT_06s0004g07240	UDP-glucoronosyl and UDP-glucosyl transferase		1.84132	0.0953524		*
VIT_03s0017g02120	UDP-glucose flavonoid 3-O-glucosyltransferase 2	VviUGT-like5	1.54787	0.0781053		*
VIT_00s0324g00050	UDP-glucose glucosyltransferase		1.95193	0.0729564
VIT_11s0052g01580	UDP-glucose:anthocyanidin 3-O-glucosyltransferase		2.01033	0.0286558
VIT_05s0062g00700	UDP-glucose:flavonoid 7-O-glucosyltransferase		2.98784	0.0778957
VIT_17s0000g07080	UDP-glucosyltransferase HRA25		2.37993	0.0249067
VIT_13s0019g00840	UDP-glucuronate decarboxylase.		2.00323	0.0487588
VIT_17s0000g04750	UDP-glycosyltransferase 89B2		2.70237	0.0471822
VIT_09s0002g02970	Unknown		4.7737	0.0280525		*
VIT_10s0003g04080	Unknown		3.04101	0.0399425		*
VIT_02s0236g00120	Unknown		2.62888	0.0462049		*
VIT_09s0002g05610	Unknown		2.31177	0.0448111		*
VIT_12s0055g00400	Unknown		2.02564	0.0731854		*
VIT_03s0017g01940	Unknown		1.90109	0.0360322		*
VIT_13s0156g00150	Unknown		4.00312	0.0276667
VIT_16s0039g02850	Unknown		3.35558	0.0393074
VIT_16s0013g00050	Unknown		3.12398	0.0382372
VIT_05s0049g00570	Unknown		2.99118	0.0261302
VIT_11s0037g00980	Unknown		2.48249	0.0392144
VIT_16s0013g00040	Unknown		2.20748	0.0684661
VIT_16s0013g00810	Unknown		1.96721	0.0737271
VIT_01s0011g03360	Unknown		1.93446	0.097721
VIT_01s0026g00910	Unknown		1.8948	0.0276667
VIT_13s0074g00340	Unknown		1.86708	0.0456996
VIT_16s0013g00120	Unknown		1.79674	0.0440258
VIT_08s0105g00420	Unknown		1.73449	0.0813241
VIT_04s0023g02100	Unknown		1.59199	0.0404195
VIT_13s0074g00350	Unknown		1.55713	0.0404195
VIT_02s0236g00050	Unknown		1.52554	0.0826818
VIT_04s0044g01760	Unknown		1.52066	0.0778957
VIT_02s0236g00060	Unknown		1.50365	0.0393074
VIT_01s0011g02360	Unknown		1.50257	0.0549244
VIT_01s0011g04780	Unknown protein		4.31516	0.0296593		*
VIT_01s0127g00700	Unknown protein		3.58047	0.0488912		*
VIT_01s0011g05440	Unknown protein		2.40016	0.0393074		*
VIT_01s0011g02320	Unknown protein		1.91869	0.0276667		*
VIT_05s0049g00800	Unknown protein		19.997	0.0313732
VIT_12s0059g01640	Unknown protein		4.45391	0.0296593
VIT_16s0013g00480	Unknown protein		3.97042	0.0789994
VIT_06s0004g02250	Unknown protein		3.44758	0.0175292
VIT_01s0150g00410	Unknown protein		2.9032	0.0349655
VIT_14s0066g00600	Unknown protein		2.82644	0.0296593
VIT_09s0002g01060	Unknown protein		2.52013	0.0393074
VIT_11s0016g02980	Unknown protein		2.41478	0.0471606
VIT_02s0241g00100	Unknown protein		2.3846	0.060492
VIT_13s0067g02710	Unknown protein		2.10978	0.0412339
VIT_06s0004g02830	Unknown protein		1.96985	0.0510563
VIT_14s0219g00110	Unknown protein		1.90411	0.0313463
VIT_10s0071g00840	Unknown protein		1.84029	0.0825895
VIT_15s0021g02270	Unknown protein		1.82725	0.0891553
VIT_10s0003g00980	Unknown protein		1.8267	0.0357506
VIT_07s0129g00930	Unknown protein		1.82407	0.0733261
VIT_18s0001g08820	Unknown protein		1.74837	0.0476035
VIT_01s0011g05680	Unknown protein		1.71974	0.0802158
VIT_17s0000g03420	Unknown protein		1.62981	0.0575742
VIT_18s0001g08810	Unknown protein		1.5507	0.0762984
VIT_00s0802g00020	Unknown protein		1.53459	0.0888829
VIT_03s0038g03690	Unknown protein		1.50701	0.0511566
VIT_02s0154g00090	Vacuolar invertase 2, GIN2		2.24239	0.0622297
VIT_01s0011g06000	Vacuolar iron transporter 1		2.14882	0.0354153
VIT_07s0005g03340	VviMyb14	VviMYB14	4.16595	0.025506		*
VIT_01s0011g03730	VviMYB163		2.40073	0.0495627
VIT_15s0048g02390	Wall-associated receptor kinase-like 14		1.51745	0.0681654
VIT_01s0010g03930	WRKY Transcription Factor (VvWRKY03)	VviWRKY3	3.61946	0.0276667		*
VIT_14s0068g01770	WRKY Transcription Factor (VvWRKY43)	VviWRKY43	1.81198	0.0322001		*
VIT_17s0000g01280	WRKY Transcription Factor (VvWRKY52)		3.54341	0.0322001
VIT_02s0025g02370	Yippee		1.5167	0.0559686
VIT_13s0047g00010	ZIFL2 (zinc induced facilitator-like 1)		1.59324	0.0806351
VIT_12s0059g02510	Zinc finger (B-box type)		2.13784	0.0416954
VIT_13s0019g00480	Zinc finger (C2H2 type) family		1.86733	0.0340232
VIT_06s0004g04180	Zinc finger (C2H2 type) protein (ZAT11)		6.65954	0.0237156
XLOC_002946	#N/A		15.3852	0.0221123
XLOC_002948	#N/A		4.15206	0.0444373
XLOC_007605	#N/A		2.07731	0.0857331
XLOC_006350	#N/A		2.04902	0.0361869
XLOC_004797	#N/A		2.02505	0.0303703
XLOC_011003	#N/A		1.9765	0.0742708
XLOC_007565	#N/A		1.88734	0.0276667
XLOC_006311	#N/A		1.74767	0.0672326
XLOC_011690	#N/A		1.68873	0.0489094
XLOC_021944	#N/A		1.68381	0.055152
XLOC_006795	#N/A		1.67206	0.0623027
XLOC_018124	#N/A		1.58842	0.0237156
XLOC_002600	#N/A		1.55335	0.0652951

## Sheet: down DEGs
Supplementary Dataset S2. Transcriptomic analysis of NAC61-overexpressing and control cv. ‘Tompson Seedless’ leaves. In sheet 2 and sheet 3 the upregulated and downregulated DEGs are reported, respectively. In sheet 2 berry post-harvest dehydration markers (Zenoni et al., 2016) and genes belonging to the STS GRN (Pilati et al., 2021) are reported.
SystematicName	Functional annotation	Gene Symbol	FC	adj.P.Val (Benjamini-Hochberg false discovery rate adjusted p-value)
VIT_12s0059g01590	Lipase GDSL		-8.32642	0.025506
VIT_03s0063g02620	Myb RAD (Transcription factor RAD)		-6.65422	0.0221123
VIT_14s0060g01780	Unknown protein		-4.97228	0.0291484
VIT_19s0015g00510	Pectate lyase 2		-4.84777	0.0437046
VIT_04s0023g03040	Lactoylglutathione lyase		-4.43135	0.0587979
VIT_14s0128g00210	Xyloglucanase inhibitor		-4.22448	0.0361869
VIT_14s0060g01830	Unknown protein		-3.86075	0.0313463
VIT_18s0001g13380	Papain cysteine proteinase isoform I		-3.80646	0.0357506
VIT_03s0038g01830	Proline-rich protein 4		-3.80553	0.0995505
VIT_05s0020g00950	Aspartic Protease (VvAP10)		-3.7991	0.0313463
VIT_11s0037g00290	Plastocyanin domain-containing protein		-3.76183	0.0457468
VIT_09s0002g03520	Arabidopsis histidine phosphotransfer AHP4		-3.72414	0.0349655
VIT_10s0116g01040	Stigma-specific Stig1		-3.69146	0.0662042
VIT_10s0116g01140	Stigma-specific Stig1		-3.62246	0.055152
VIT_10s0116g01030	Stigma-specific Stig1		-3.59581	0.0541988
VIT_03s0091g00880	Endoxylanase		-3.53903	0.0364354
VIT_05s0062g01160	Pectinesterase family		-3.45163	0.0284676
VIT_08s0056g01130	Mini zinc finger 2 MIF2		-3.42572	0.0575742
VIT_09s0002g06750	ERF/AP2 Gene Family (VvERF042)		-3.42006	0.046289
VIT_08s0007g01680	Ceramidase		-3.3974	0.0265591
VIT_19s0014g03970	Calcium-binding EF-hand		-3.38563	0.0488912
VIT_16s0039g02820	Unknown		-3.37118	0.0294909
VIT_06s0004g02690	Glycosyl transferase family 2 protein		-3.35742	0.0578558
VIT_08s0058g01030	Saposin B domain-containing protein		-3.33312	0.0276667
VIT_09s0002g03220	Acid phosphatase		-3.31753	0.0886645
VIT_09s0002g04240	Membrane protein		-3.30621	0.0416954
VIT_18s0086g00220	Lipase GDSL		-3.25295	0.0462049
VIT_11s0016g05110	Sodium hypersensitive 1		-3.2499	0.0777551
VIT_00s0181g00180	LHCB3 (light-harvesting chlorophyll binding protein 3)		-3.2431	0.0824765
VIT_03s0110g00430	No hit		-3.23242	0.0703692
VIT_19s0090g01280	Lipid-binding serum glycoprotein family protein		-3.2097	0.0374562
VIT_04s0023g01600	Membrane protein		-3.10089	0.0536269
VIT_00s0181g00200	LHCB3 (light-harvesting chlorophyll binding protein 3)		-3.07004	0.0813715
VIT_14s0066g01210	Carbonic anhydrase, chloroplast precursor		-3.05953	0.0159662
VIT_00s0347g00040	Avr9/Cf-9 rapidly elicited protein 20		-3.04102	0.0405802
VIT_04s0008g03550	Aquaporin TIP4;1		-3.02938	0.0377882
XLOC_016646	#N/A		-3.02703	0.0392682
VIT_01s0146g00420	No hit		-3.00912	0.0354825
VIT_01s0026g00630	N-hydroxythioamide S-beta-glucosyltransferase		-3.00114	0.0448873
VIT_09s0002g01030	Subtilisin serine proteinase		-2.98469	0.0313732
VIT_04s0023g01910	Myb family		-2.97339	0.032912
XLOC_012094	#N/A		-2.95102	0.0175292
VIT_14s0060g01870	Unknown protein		-2.88397	0.0308954
VIT_11s0037g00890	Glutamine amidotransferase class-I domain-containing protein		-2.85846	0.0198469
VIT_07s0151g01000	Photosystem I reaction center subunit II (PSAD)		-2.83868	0.0853794
VIT_04s0008g01220	RKL1 (Receptor-like kinase 1)		-2.78556	0.0609298
VIT_00s0187g00140	Photosystem II 44 kDa reaction center psbC		-2.7626	0.0500916
VIT_03s0038g00950	Auxin-responsive SAUR9		-2.72927	0.029565
XLOC_008646	#N/A		-2.72815	0.0313463
VIT_15s0048g02600	Starch synthase		-2.71119	0.0175292
VIT_18s0089g00530	No hit		-2.70635	0.0349655
VIT_18s0001g13740	Basic Leucine Zipper Transcription Factor (VvbZIP48)		-2.69578	0.0377104
VIT_14s0060g01810	Unknown protein		-2.67973	0.0497725
VIT_11s0016g00560	Peroxiredoxin bcp		-2.59136	0.0536269
VIT_06s0009g03350	Phosphatidylglycerol specific phospholipase C		-2.55744	0.0733283
VIT_17s0000g08240	HT1 (high leaf temperature 1)		-2.55062	0.0209712
VIT_18s0089g01030	ERF/AP2 Gene Family (VvERF017),Dehydration Responsive Element-Binding Transcription Factor (VvDREB30)		-2.54488	0.0198469
VIT_07s0129g00340	Shoot gravitropism 7		-2.54482	0.0457468
VIT_15s0048g00910	Unknown protein		-2.53704	0.0198469
VIT_05s0094g00880	Unknown		-2.52978	0.0778957
VIT_18s0001g01630	Calcium-binding protein CML		-2.51482	0.0886645
VIT_17s0000g05690	Isochorismate synthase 1, chloroplast precursor		-2.4845	0.0766149
VIT_14s0060g00330	Aspartic Protease (VvAP34)		-2.48154	0.0714462
VIT_18s0001g09520	CYP81B2v2		-2.44684	0.0313732
VIT_17s0053g00570	D8-sphingolipid desaturase		-2.44673	0.0977409
VIT_19s0015g01120	Clavata-like kinase		-2.446	0.045435
VIT_08s0007g05970	Purple acid phosphatase 16 ATPAP16/PAP16		-2.43693	0.0308954
VIT_06s0004g01050	Calcineurin phosphoesterase		-2.42844	0.025506
VIT_15s0046g01380	Unknown		-2.37167	0.069322
VIT_15s0021g01880	Arabidopsis thaliana homeobox protein 2		-2.36406	0.0799567
VIT_14s0030g02090	Calcium-transporting ATPase 12 ACA12		-2.35731	0.0178712
VIT_18s0001g13400	Papain cysteine proteinase isoform I		-2.35036	0.0395571
VIT_00s0267g00050	No hit		-2.34925	0.0277051
VIT_18s0001g10330	Subtilisin protease		-2.34908	0.0325548
VIT_16s0050g01260	Unknown protein		-2.33138	0.0198469
VIT_17s0000g04490	Extracellular Ca2+ sensing receptor		-2.30649	0.0296593
VIT_18s0001g00800	Tetracycline transporter protein		-2.30534	0.0309857
VIT_19s0014g05010	Unknown protein		-2.2923	0.0277623
VIT_11s0118g00810	Peptidyl-prolyl cis-trans isomerase		-2.27765	0.025506
VIT_11s0103g00050	High-affinity K+ transporter 1 (HKT1)		-2.26961	0.0311704
VIT_06s0009g01550	Photosystem II protein K		-2.24903	0.0958049
VIT_05s0029g01140	Sucrose-phosphate synthase		-2.24343	0.0198469
VIT_18s0001g10610	No hit		-2.24274	0.0466017
VIT_11s0052g01620	Pathogenesis-related protein 1 precursor (PRP 1)		-2.23736	0.0404195
VIT_12s0059g01190	Homeobox protein shoot MERISTEMLESS (STM)	VviHB43	-2.23581	0.0276667
VIT_13s0019g05130	Serine carboxypeptidase III		-2.23126	0.0457468
VIT_07s0031g01680	CYP86A1		-2.23067	0.0422384
VIT_03s0110g00360	Copper transporter 2		-2.22658	0.0959995
VIT_05s0020g01150	Cation/hydrogen exchanger (CHX19)		-2.22597	0.0276667
VIT_06s0004g06570	Calcium/proton exchanger CAX3		-2.22281	0.0360322
VIT_16s0022g02090	Embryo-specific 3		-2.22277	0.0108964
VIT_08s0007g02450	Aspartic Protease (VvAP22)		-2.22089	0.0406507
VIT_02s0154g00590	Unknown		-2.2171	0.0276667
XLOC_020504	#N/A		-2.21636	0.0727258
VIT_01s0026g00450	D8-sphingolipid desaturase		-2.20589	0.0888829
VIT_13s0101g00210	Unknown		-2.20294	0.0484574
VIT_16s0050g01870	CAAX amino terminal protease		-2.198	0.0607707
VIT_08s0007g07470	Galactose mutarotase		-2.19123	0.0469758
VIT_11s0016g00730	LHCA6 (Photosystem I light harvesting complex gene 6)		-2.17723	0.0735974
VIT_06s0004g05440	Tropinone reductase		-2.1623	0.0903954
VIT_15s0046g01680	Delta-8 sphingolipid desaturase		-2.16007	0.0727258
VIT_08s0007g05130	UDP-glucoronosyl/UDP-glucosyl transferase		-2.15752	0.0461045
VIT_02s0087g00280	Glycosyl transferase family 1 protein		-2.14555	0.0399425
VIT_06s0004g05330	Tropinone reductase		-2.14438	0.0360202
VIT_10s0003g04350	Photosystem I subunit X (PSAK)		-2.14265	0.0407097
VIT_08s0007g02970	Unknown protein		-2.14214	0.0473315
VIT_19s0014g05000	Zinc finger (C2H2 type) family		-2.13126	0.0575742
VIT_08s0007g06200	Rhodanese domain-containing protein		-2.12137	0.0374562
VIT_18s0001g12500	Unknown protein		-2.11857	0.0286558
VIT_18s0001g14450	Ferredoxin:nadp+ Oxidoreductase PETH		-2.11711	0.0276667
VIT_04s0008g01880	Cytokinin dehydrogenase 7		-2.1157	0.0928407
VIT_12s0028g01180	Non-specific lipid-transfer protein		-2.1072	0.0428399
VIT_08s0032g00880	No hit		-2.10436	0.0613854
VIT_12s0055g00810	Cationic peroxidase		-2.10327	0.0345308
VIT_01s0011g05290	Inorganic carbon transport protein		-2.10079	0.0317618
VIT_08s0040g00850	Thylakoid lumenal 20 kDa protein		-2.09872	0.0198469
VIT_19s0090g01010	Stigma-specific Stig1		-2.08729	0.0549244
VIT_05s0020g01760	Glutaredoxin-like protein		-2.0802	0.0910716
VIT_06s0004g05390	Tropinone reductase		-2.07161	0.0353073
VIT_04s0008g05590	F-type H+-transporting ATPase b chain CfoII		-2.07001	0.023375
VIT_18s0001g15720	Leucine Rich Repeat receptor-like kinase		-2.06933	0.0953524
VIT_14s0060g01820	Unknown		-2.06192	0.0742708
VIT_08s0105g00310	Rhodanese domain-containing protein		-2.05624	0.0394516
VIT_01s0010g03220	Ribosomal protein L24/L26		-2.05288	0.0588075
VIT_17s0000g01170	Thylakoid lumenal 17.9 kDa protein, chloroplast		-2.05191	0.0549125
VIT_07s0005g02220	LHCII type I CAB-1		-2.04909	0.0839281
VIT_19s0015g01720	fructose-bisphosphate aldolase, cytoplasmic isozyme 1		-2.04737	0.0349655
VIT_00s0665g00020	Carrier protein, Mitochondrial		-2.04656	0.0299947
VIT_03s0038g01090	Auxin responsive SAUR protein		-2.04136	0.0344968
VIT_18s0001g10640	No hit		-2.0409	0.0495627
VIT_03s0038g00710	Unknown		-2.04046	0.0640668
VIT_18s0001g03880	Polcalcin		-2.03399	0.0660831
VIT_14s0219g00280	Glycerol-3-phosphate dehydrogenase (NAD+)		-2.03019	0.0159662
VIT_05s0020g01840	3,8-divinyl protochlorophyllide a 8-vinyl reductase		-2.02605	0.0276667
VIT_03s0038g01130	Auxin-responsive		-2.02573	0.0277051
VIT_12s0028g02370	Methyltransferase type 11		-2.01883	0.0322001
VIT_00s0246g00190	NADH-plastoquinone oxidoreductase subunit 4		-2.01799	0.0913393
VIT_02s0025g02190	Short-chain dehydrogenase/reductase		-2.01307	0.0313732
VIT_04s0008g07370	Glutamine dumper 2		-2.0111	0.0720481
VIT_10s0003g04040	Mitochondrial transcription termination factor		-2.0002	0.0358889
VIT_00s0386g00040	Unknown protein		-1.99373	0.0349655
VIT_00s0227g00140	MLO1		-1.99193	0.0321972
VIT_15s0048g01890	Peroxisomal biogenesis factor 11 (PEX11)		-1.98983	0.0541988
VIT_02s0087g00320	Glycosyl transferase family 1 protein		-1.98825	0.0473315
VIT_14s0060g01790	Unknown protein		-1.98661	0.042857
VIT_07s0104g01120	Rac GTPase activating protein		-1.98579	0.0611228
VIT_02s0241g00120	Receptor protein kinase		-1.9834	0.0585028
VIT_19s0015g02800	No hit		-1.97814	0.0558131
VIT_03s0038g01110	Auxin-responsive SAUR31		-1.97623	0.0395571
VIT_06s0004g05350	Tropinone reductase		-1.97597	0.0340232
VIT_08s0058g00440	ferritin		-1.9754	0.0858803
VIT_07s0129g00790	Ribulose bisphosphate carboxylase/oxygenase large subunit		-1.97471	0.0786985
VIT_16s0050g02660	Pyruvate kinase		-1.97106	0.0198469
VIT_16s0022g02310	Gibberellin 3-beta-dioxygenase.		-1.97038	0.0727258
VIT_14s0036g01450	Unknown protein		-1.96831	0.0218209
VIT_00s2077g00020	Alkaline alpha galactosidase II		-1.9673	0.0470579
XLOC_020629	#N/A		-1.96622	0.0374055
VIT_13s0047g00340	Ethylene-responsive transcription factor WRINKLED 1		-1.96552	0.0716805
VIT_12s0055g01110	LHCB6 (light harvesting complex PSII)		-1.96171	0.0392354
VIT_11s0016g05570	Thylakoid lumenal 16.5 kDa protein, chloroplast precursor		-1.96089	0.0762073
VIT_11s0016g02860	Nudix hydrolase 8		-1.95741	0.0276667
VIT_09s0002g02440	ABC Transporter (VvMRP9 - VvABCC9)		-1.95644	0.0555377
VIT_18s0001g00660	High mobility group (HMG1/2) family protein		-1.95639	0.0276667
VIT_03s0063g02020	Tic Complex Tic62 Subunit		-1.95518	0.0416954
VIT_18s0089g01420	Hydrolase, alpha/beta fold		-1.95469	0.0361869
VIT_08s0032g00630	NAD(P)H-quinone oxidoreductase subunit 6, chloroplastic		-1.95324	0.0457468
VIT_06s0004g02060	Aldehyde Dehydrogenase (VvALDH3J1)		-1.94903	0.0809105
VIT_01s0150g00500	Glyceraldehyde-3-phosphate dehydrogenase		-1.94853	0.0358889
VIT_04s0023g03550	Thaumatin		-1.94705	0.0360322
VIT_03s0038g01210	Auxin responsive SAUR protein		-1.94698	0.0649496
VIT_13s0019g03040	Indole-3-acetate beta-glucosyltransferase		-1.94394	0.023375
VIT_14s0128g00050	Thylakoid lumenal 18.3 kDa protein		-1.94246	0.0277051
VIT_11s0016g00890	Unknown protein		-1.94032	0.0394504
VIT_17s0000g04270	Peptidyl-prolyl cis-trans isomerase B		-1.93713	0.0382372
XLOC_000354	#N/A		-1.93533	0.0322001
VIT_11s0037g01170	Photosystem I P700 chlorophyll A apoprotein A1		-1.93513	0.0595562
VIT_14s0006g03260	Rhomboid		-1.93351	0.0276667
VIT_06s0004g05400	Tropinone reductase		-1.93285	0.0344968
VIT_00s2608g00010	Photosystem II PsbB		-1.9324	0.0629395
VIT_04s0023g01630	Steroid 22-alpha-hydroxylase (CYP90B1) (DWF4)		-1.93109	0.0777416
VIT_13s0019g00320	Photosystem II protein P PsbP		-1.93096	0.0664427
VIT_05s0094g00740	Stearoyl-acyl-[acyl-carrier-protein] desaturase		-1.93022	0.0354116
VIT_08s0056g01480	Cation exchanger, CAX7		-1.92832	0.0308954
VIT_10s0003g01950	No hit		-1.92658	0.0727276
XLOC_008980	#N/A		-1.92655	0.0325992
VIT_06s0004g05310	Tropinone reductase		-1.92381	0.0198469
VIT_04s0043g00380	Unknown protein		-1.92336	0.0175292
VIT_01s0026g00490	Nodulin		-1.92153	0.0175292
VIT_03s0038g04700	Isoflavone reductase		-1.9203	0.0689938
VIT_16s0100g00330	Unknown protein		-1.92	0.0366992
VIT_10s0116g01740	ATP synthase gamma chain 1t (ATPC1)		-1.91956	0.0340232
VIT_01s0011g05600	Receptor-like protein kinase		-1.91913	0.0513738
VIT_09s0002g02120	Beta-galactosidase		-1.9191	0.0340232
VIT_03s0038g01170	Auxin responsive SAUR protein		-1.91645	0.0565497
VIT_02s0033g00230	Unknown protein		-1.91489	0.0340232
VIT_01s0011g03590	Ribosomal protein L15, chloroplast (CL15) 50S		-1.91333	0.0404195
VIT_15s0048g01600	Geraniol 10-hydroxylase		-1.90758	0.0457468
VIT_03s0038g01250	Auxin responsive SAUR protein		-1.90539	0.0839281
VIT_03s0038g00320	Unknown protein		-1.90528	0.025506
VIT_05s0062g00250	Xyloglucan endotransglucosylase/hydrolase 15		-1.90375	0.0640668
VIT_03s0038g01080	Auxin responsive SAUR protein		-1.90245	0.0705488
VIT_09s0002g06970	Palmitoyl-monogalactosyldiacylglycerol delta-7 desaturase, chloroplast		-1.90222	0.0276667
VIT_10s0003g01400	MRH1 (morphogenesis of root hair 1)		-1.90152	0.0175292
VIT_04s0008g04240	ferredoxin		-1.89895	0.0359377
VIT_13s0320g00060	Carboxyl-terminal peptidase		-1.89823	0.0982047
VIT_08s0007g03250	Unknown protein		-1.89813	0.0561192
VIT_09s0002g08330	Photosystem I P700 apoprotein A2		-1.89467	0.0496975
VIT_10s0003g00890	Magnesium-chelatase subunit chlI, chloroplast precursor		-1.89342	0.0276667
VIT_10s0042g00430	Thioredoxin X		-1.8927	0.0261302
VIT_07s0005g01040	Glycosyl transferase family 8 protein		-1.88978	0.0613854
VIT_17s0000g05620	Integral membrane HPP family protein		-1.88814	0.0950165
VIT_05s0020g02880	ADP-glucose pyrophosphorylase		-1.88479	0.0178712
VIT_16s0098g01540	Thylakoid lumenal 17.4 kDa protein, chloroplast		-1.88319	0.0276667
VIT_18s0122g00430	Photosystem II light harvesting complex gene 2.3		-1.87835	0.0175292
VIT_04s0043g01010	violaxanthin de-epoxidase (VDE1) (VvVDE1)		-1.87123	0.0324874
VIT_14s0128g00160	Protein kinase CDG1		-1.87046	0.0886645
VIT_02s0025g00250	SP1L5 (SPIRAL1-like5)		-1.86988	0.0237156
VIT_05s0094g00820	Unknown protein		-1.86889	0.0313732
VIT_15s0021g02650	Lipase GDSL		-1.86883	0.0888829
VIT_02s0025g00720	Transmembrane protein FT27/PFT27		-1.86789	0.0648911
VIT_05s0094g00560	Stearoyl-ACP desaturase		-1.86524	0.0374562
VIT_18s0001g06840	Peroxidase GvPx2b class III		-1.86309	0.0461045
VIT_14s0060g02430	Photosystem II oxygen evolving complex protein PsbP		-1.86225	0.0198469
VIT_03s0038g01060	Metalloprotease		-1.86198	0.0565532
VIT_18s0164g00030	ATP synthase delta chain, chloroplast precursor		-1.86059	0.0261302
VIT_06s0004g05380	Tropinone reductase		-1.85943	0.0276667
VIT_12s0034g00180	Acyl-[acyl-carrier-protein] desaturase		-1.8577	0.0394504
VIT_12s0059g00590	Allergenic protein Pt2L4		-1.85701	0.0733283
VIT_12s0035g02150	ferric reduction oxidase 7 FRO7		-1.8556	0.0404195
VIT_18s0001g01430	Oxidoreductase N-terminal domain-containing		-1.85509	0.0346924
VIT_18s0001g06060	UDP-glycosyltransferase 85A1		-1.85206	0.0430395
VIT_07s0005g04400	Photosystem II reaction centre W (PsbW)		-1.85194	0.0276667
VIT_18s0001g02810	Acyl-CoA synthetase long-chain member 9		-1.84923	0.0198469
VIT_01s0011g03050	Unknown protein		-1.84893	0.0426536
VIT_00s0187g00360	Uclacyanin I		-1.84648	0.0456996
VIT_14s0030g01900	Ribose-5-phosphate isomerase		-1.84543	0.0865526
VIT_16s0039g01770	Major pollen allergen Car b 1 isoforms 1A and 1B		-1.84372	0.0415225
XLOC_000917	#N/A		-1.84361	0.0313463
VIT_00s0391g00020	Protein cbbY		-1.84297	0.0594803
VIT_08s0056g01050	NADH-plastoquinone oxidoreductase SU I		-1.84114	0.0775064
VIT_05s0094g00100	FK506-binding protein genes family (VvFKBP16-3)		-1.84015	0.0517988
VIT_18s0001g10550	LHCA5 (Photosystem I light harvesting complex gene 5)		-1.83898	0.0291484
VIT_06s0004g04610	fasciclin arabinogalactan-protein (FLA4)		-1.83649	0.0433313
VIT_02s0025g01470	Unknown protein		-1.83527	0.0198469
VIT_17s0000g03890	Peptidyl-prolyl isomerase C		-1.83489	0.025506
VIT_00s1674g00010	4-nitrophenylphosphatase		-1.8333	0.0681037
VIT_10s0003g03310	EMB2756 (embryo defective 2756)		-1.83318	0.0340232
VIT_02s0012g01420	Pigment defective 322		-1.83198	0.029565
VIT_07s0031g02160	Protein phosphatase 2C DBP		-1.83082	0.0280214
XLOC_021184	#N/A		-1.82886	0.0818622
VIT_13s0064g00900	Unknown protein		-1.82832	0.0360322
VIT_08s0007g04340	FK506-binding protein genes family (VvFKBP16-4)		-1.82809	0.0642807
VIT_05s0049g00450	Nodulin MtN21 family		-1.82674	0.0360446
VIT_08s0058g01120	Unknown		-1.82586	0.0927663
VIT_09s0018g01650	ERF/AP2 Gene Family (VvAP2-06)		-1.82508	0.086514
VIT_17s0000g07800	Unknown protein		-1.82497	0.0198469
VIT_04s0023g01640	Steroid 22-alpha-hydroxylase (CYP90B1) (DWF4)		-1.8237	0.0675536
VIT_08s0058g00190	No hit		-1.82367	0.0742708
VIT_12s0034g01530	No hit		-1.82317	0.0377882
XLOC_012124	#N/A		-1.82276	0.0641736
VIT_15s0046g02100	Late embryogenesis abundant group 14		-1.82129	0.0815593
XLOC_001398	#N/A		-1.82097	0.0276667
VIT_12s0055g00530	No hit		-1.81984	0.0441317
VIT_10s0042g00410	No hit		-1.81868	0.0198469
VIT_00s2608g00020	Photosystem II PsbB		-1.81776	0.0728504
VIT_17s0000g09910	Haloacid dehalogenase hydrolase		-1.81742	0.0272943
VIT_16s0050g02540	Nodulin MtN3 family		-1.8174	0.0872087
VIT_12s0059g01810	Photosystem II psbZ		-1.8159	0.0430395
VIT_18s0001g06370	L-ascorbate peroxidase, chloroplast		-1.81478	0.0416954
VIT_10s0042g00200	Thioredoxin X		-1.81468	0.0340232
VIT_04s0079g00680	phytoene synthase (PSY) (VvPSY1)		-1.81417	0.0584568
VIT_19s0085g00380	Phosphoglycerate kinase		-1.81393	0.0321972
VIT_05s0029g00130	High mobility group (HMG1/2)		-1.81138	0.045117
VIT_00s0327g00070	Acyl-[acyl-carrier-protein] desaturase		-1.80564	0.0549125
VIT_11s0037g01210	Eceriferum 1 (CER1 protein) Sterol desaturase		-1.80448	0.0439719
VIT_00s1547g00010	Unknown protein		-1.80433	0.0198469
VIT_15s0048g01570	CYP76C2		-1.80284	0.0308954
VIT_14s0060g01840	Unknown protein		-1.80219	0.0441884
VIT_09s0018g00400	Unknown protein		-1.79988	0.0457468
VIT_05s0094g00580	Stearoyl-CoA 9-desaturase		-1.79898	0.0742708
VIT_17s0000g06680	Unknown protein		-1.7979	0.0920684
VIT_03s0063g00530	Calmodulin		-1.79545	0.0296593
VIT_09s0002g08010	Vacuolar pyrophosphatase [Vitis vinifera]		-1.78571	0.0742708
VIT_08s0058g00170	Nudix hydrolase 15, mitochondrial precursor (AtNUDT15)		-1.78492	0.025506
VIT_09s0002g07940	Vacuolar pyrophosphatase [Vitis vinifera]		-1.78487	0.0615035
VIT_14s0030g00680	Ribosomal protein S4 [Vitis vinifera]		-1.78427	0.0886645
VIT_04s0008g02810	Chaperone protein dnaJ		-1.78296	0.0363303
VIT_07s0031g00760	EF hand		-1.78225	0.0358889
VIT_14s0030g00420	Inosine-uridine preferring nucleoside hydrolase family protein		-1.78105	0.0198469
VIT_15s0048g01610	Geraniol 10-hydroxylase		-1.77969	0.0473315
VIT_04s0008g00450	Haloacid dehalogenase hydrolase		-1.77793	0.029565
XLOC_014540	#N/A		-1.77635	0.0674791
VIT_12s0028g01100	Aldo/keto reductase		-1.77429	0.0313732
VIT_03s0038g01230	Auxin responsive SAUR protein		-1.77399	0.0947971
VIT_02s0012g00280	Senescence-associated protein		-1.77303	0.0473315
VIT_13s0067g03180	Unknown protein		-1.77196	0.0651447
VIT_06s0004g05320	Tropinone reductase		-1.77196	0.025506
VIT_16s0022g00660	Trehalose-6-phosphate phosphatase		-1.7718	0.0734765
VIT_18s0041g00350	Dienelactone hydrolase		-1.7702	0.0276667
VIT_18s0001g00160	Unknown protein		-1.76796	0.029565
VIT_13s0067g02390	Unknown		-1.76753	0.0497725
VIT_14s0068g01020	Unknown protein		-1.76604	0.0603535
VIT_13s0067g00730	Carboxylic ester hydrolase		-1.7659	0.0634245
VIT_04s0023g00720	Unknown protein		-1.76526	0.0276667
VIT_11s0065g01100	Pentatricopeptide (PPR) repeat-containing protein		-1.76497	0.0803899
VIT_07s0031g00750	MATE efflux family protein		-1.76338	0.0655651
VIT_00s0211g00070	Glycine hydroxymethyltransferase		-1.76268	0.0325548
VIT_13s0047g00080	ZIFL1 (Zinc induced facilitator 1)		-1.75828	0.0500916
VIT_17s0000g04220	CHUP1 (chloroplast unusual positioning 1)		-1.75715	0.0240174
VIT_17s0000g06280	Geranylgeranyl reductase		-1.75562	0.0392144
VIT_07s0104g00730	Unknown protein		-1.75198	0.0404195
VIT_12s0059g00270	NADPH-protochlorophyllide oxidoreductase		-1.75124	0.0313463
VIT_09s0002g04010	Ferredoxin		-1.75089	0.0484574
VIT_19s0027g00500	GTP-binding protein YchF		-1.75049	0.0340232
VIT_03s0038g02390	Ubiquitin-conjugating enzyme E2 D/E UBC28		-1.74911	0.0344968
VIT_13s0067g03730	Unknown		-1.74752	0.0340232
VIT_02s0012g01120	Glycine cleavage system H protein, mitochondrial		-1.74743	0.0495433
VIT_14s0066g02360	Seed maturation protein PM23		-1.74732	0.0296593
VIT_01s0150g00250	Peptide transporter PTR2-B		-1.74651	0.042858
VIT_19s0014g05080	Oxygen evolving enhancer 3 (PsbQ)		-1.74645	0.0471606
VIT_15s0024g00640	SIGB (SIGMA factor B)		-1.74468	0.0361039
VIT_15s0046g01060	Pentatricopeptide (PPR) repeat		-1.74409	0.0444949
VIT_07s0031g01150	FK506-binding protein genes family (VvFKBP16-2)		-1.7439	0.0516892
VIT_05s0049g01400	Alcohol oxidase		-1.74364	0.0501656
VIT_08s0007g07250	ERF/AP2 Gene Family (VvERF051)		-1.74184	0.0393074
VIT_06s0004g04080	GTP cyclohydrolase II; 3 4-dihydroxy-2-butanone-4-phoshate synthase		-1.74106	0.0652567
VIT_10s0003g02110	Lipase GDSL		-1.73958	0.0340232
VIT_01s0137g00390	Unknown protein		-1.7346	0.0934717
VIT_18s0122g00680	Oxygen-evolving complex PsbP		-1.73269	0.0364354
VIT_00s0313g00080	Kinesin motor protein		-1.73073	0.0855777
VIT_00s0202g00060	Pentatricopeptide repeat-containing protein		-1.72962	0.0893436
VIT_03s0038g03250	Vestitone reductase		-1.72644	0.0393074
VIT_12s0059g00110	Ankyrin repeat		-1.72593	0.0416954
VIT_14s0083g01130	MAP3K-like protein kinase, putative, expressed		-1.72411	0.0296593
VIT_00s0179g00110	Protein phosphatase 2C		-1.7221	0.0508982
VIT_08s0007g01940	UDP-sulfoquinovose:DAG sulfoquinovosyltransferase		-1.72143	0.0529279
VIT_01s0150g00220	Unknown protein		-1.721	0.0382931
VIT_06s0080g00030	Aldo/keto reductase		-1.72098	0.0500916
VIT_01s0011g05090	Major latex-like protein 34		-1.71679	0.023375
VIT_09s0002g07500	Hydrolase, alpha/beta fold		-1.71675	0.0249067
VIT_05s0077g02150	Chalcone reductase		-1.71182	0.025506
VIT_08s0040g00130	Copper-binding family protein		-1.71031	0.0470579
VIT_18s0001g09560	No hit		-1.70941	0.0308954
VIT_01s0127g00340	Unknown		-1.70724	0.086355
VIT_06s0080g00920	Photosystem I subunit O (PSAO)		-1.70607	0.0947971
VIT_14s0108g01290	Unknown protein		-1.70345	0.0888829
VIT_04s0023g01550	Unknown		-1.70272	0.0276667
VIT_00s0878g00020	Stachyose synthase precursor		-1.70268	0.0198469
VIT_09s0054g01750	Unknown protein		-1.70211	0.0418845
XLOC_007552	#N/A		-1.702	0.0340232
VIT_11s0016g03350	Dehydration Responsive Element-Binding Transcription Factor (VvDREB16)		-1.70151	0.0776504
VIT_12s0057g00020	Protein thylakoid formation1		-1.70087	0.0349655
VIT_12s0057g01550	Unknown protein		-1.69993	0.0742708
VIT_15s0048g02950	Unknown		-1.69959	0.0296593
VIT_16s0022g01640	Receptor serine/threonine kinase		-1.69954	0.0791429
VIT_18s0001g15310	Thioredoxin M-type		-1.6992	0.0276667
VIT_06s0004g08360	NADH dehydrogenase I subunit N		-1.69853	0.0360322
VIT_05s0094g00750	Stearoyl-CoA 9-desaturase		-1.69633	0.0785687
VIT_09s0002g05200	Phosphoribulokinase/uridine kinase		-1.69318	0.0272943
VIT_03s0180g00110	Stress enhanced protein 1 (SEP1)		-1.69173	0.0221123
VIT_08s0007g02190	LHCB4 chlorophyll A-B binding protein CP29		-1.69035	0.0492201
VIT_17s0000g09400	Unknown protein		-1.68892	0.083305
VIT_08s0007g00920	Tropinone reductase		-1.68824	0.0276667
VIT_04s0008g06920	1,2-diacylglycerol 3-beta-galactosyltransferase		-1.68704	0.0393684
VIT_13s0019g00260	Photosystem II reaction center PsbP		-1.68444	0.0313732
VIT_18s0001g05990	UDP-glycosyltransferase 85A1		-1.68241	0.0585028
VIT_14s0108g01500	APG6/CLPB-P/CLPB3		-1.68165	0.0336132
VIT_08s0007g07480	Aldose 1-epimerase		-1.67987	0.0198469
VIT_18s0076g00320	Nodulin		-1.67915	0.09461
VIT_14s0108g01640	NADH dehydrogenase ND2		-1.67863	0.0727276
VIT_16s0039g02530	No hit		-1.67834	0.0344968
VIT_12s0059g00140	Ankyrin repeat protein		-1.67692	0.0288465
VIT_02s0087g00330	Glycosyl transferase family 1 protein		-1.67603	0.0427498
XLOC_017472	#N/A		-1.67249	0.0660831
VIT_14s0068g00280	Unknown protein		-1.67247	0.0425944
VIT_12s0059g00050	Ankyrin repeat		-1.67129	0.0272943
VIT_14s0108g01670	Ac-CoA carboxylase		-1.66778	0.0845601
VIT_11s0016g04510	No hit		-1.66633	0.0948305
VIT_00s0174g00170	Myb family		-1.6654	0.0336132
VIT_16s0013g00350	Heat shock protein binding		-1.6652	0.0398543
VIT_16s0050g00110	Unknown protein		-1.66503	0.023375
VIT_04s0008g04160	Dehydration-responsive protein (RD22)		-1.66299	0.0500916
VIT_03s0038g03560	CAO (CHAOS); chromatin binding		-1.66108	0.0468711
VIT_01s0026g02680	Oxygen evolving enhancer 3 (PsbQ)		-1.65977	0.0283543
VIT_05s0094g00540	Acyl-[acyl-carrier-protein] desaturase		-1.65969	0.0354153
VIT_01s0010g02100	Indeterminate(ID)-domain 5		-1.65873	0.0500916
VIT_15s0048g02900	CYP78A3p		-1.65855	0.0727258
XLOC_021956	#N/A		-1.65811	0.0660831
VIT_18s0072g01130	Unknown protein		-1.65732	0.0325548
VIT_11s0016g05260	Unknown protein		-1.65621	0.0428399
VIT_12s0059g00150	Ankyrin repeat		-1.65505	0.0276667
VIT_15s0048g01820	Acclimation of photosynthesis to environment APE1		-1.65456	0.0382372
VIT_05s0077g00060	D1 protease		-1.65281	0.0276667
VIT_08s0040g00820	CYP94A1		-1.65109	0.0978559
VIT_18s0001g01250	Senescence-inducible chloroplast stay-green protein 2		-1.65024	0.0768175
XLOC_014352	#N/A		-1.64845	0.0674791
VIT_02s0012g01250	Carnitine/acylcarnitine carrier, Mitochondrial		-1.64756	0.0722323
VIT_18s0001g11370	Cytochrome b6f complex subunit (petM)		-1.64752	0.0340232
VIT_00s0323g00040	Unknown protein		-1.64696	0.0399375
VIT_15s0048g01090	SPX (SYG1/Pho81/XPR1) domain-containing protein		-1.64635	0.0363303
VIT_17s0000g00110	Rubredoxin		-1.64583	0.0575742
VIT_12s0057g00570	Zinc finger (CCCH-type) family protein		-1.64534	0.0634708
VIT_15s0046g02390	ANTR2 (anion transporter 2)		-1.64457	0.025506
VIT_06s0009g02850	Cytochrome P450, family 79, subfamily A, polypeptide 2		-1.64377	0.0514098
VIT_04s0044g01530	UDP-glucuronic acid:anthocyanin glucuronosyltransferase		-1.6437	0.0924075
VIT_13s0067g02510	Protein phosphatase		-1.64352	0.0397915
VIT_06s0004g01220	PAP/fibrillin family		-1.64239	0.0237156
VIT_18s0001g12000	Geranylgeranyl pyrophosphate synthetase 1, chloroplast precursor		-1.64078	0.0426401
VIT_14s0006g03060	Ribosomal protein S3, Chloroplast 30S		-1.63999	0.0840395
VIT_06s0080g00420	Glucan endo-1,3-beta-glucosidase 7 precursor		-1.639	0.025506
VIT_03s0038g00450	Squalene synthase		-1.63869	0.0313463
VIT_05s0049g01130	Aldo/keto reductase		-1.63714	0.0404195
VIT_13s0019g02200	Protein phosphatase 2CA AHG3 PP2CA (VvPP2C-3)		-1.6362	0.0395571
VIT_14s0083g00260	No hit		-1.63516	0.0695012
VIT_07s0031g01560	Unknown protein		-1.63515	0.0516271
VIT_02s0154g00580	Unknown		-1.63401	0.0280214
VIT_02s0033g00590	BRXL1 (Brevis radix like 1)		-1.63272	0.0530955
VIT_06s0004g00260	Shoot1 protein		-1.63228	0.0276667
VIT_15s0048g02970	Extensin		-1.63164	0.0198469
VIT_11s0118g00060	Exostosin-like		-1.63027	0.0276667
VIT_14s0128g00030	Unknown protein		-1.62972	0.04485
VIT_08s0056g01690	LrgB-like family protein		-1.62817	0.0517458
VIT_00s0349g00020	Unknown protein		-1.62556	0.0703633
XLOC_016695	#N/A		-1.62464	0.0381453
VIT_01s0011g03300	Plastid-specific 30S ribosomal protein 3		-1.62388	0.0920452
VIT_03s0038g01290	Auxin responsive SAUR protein		-1.62319	0.0944591
VIT_03s0063g01460	Cytochrome b6f complex subunit (petM)		-1.62304	0.0587979
VIT_12s0034g00190	Acyl-[acyl-carrier-protein] desaturase		-1.62286	0.0366992
VIT_17s0000g00280	Magnesium-protoporphyrin O-methyltransferase		-1.6211	0.0839338
VIT_06s0004g06390	UDP-glucose glucosyltransferase		-1.62063	0.0977761
VIT_14s0006g01240	Protein kinase beta-1 subunit 5'-AMP-activated		-1.62043	0.0562509
VIT_04s0008g01230	Harpin-induced protein		-1.61932	0.0296593
VIT_00s0407g00080	Kinesin motor protein		-1.61928	0.0360322
VIT_10s0116g01540	Aminomethyltransferase		-1.61803	0.0357506
VIT_06s0009g03780	Diphthine synthase		-1.61749	0.0323966
VIT_16s0039g01820	Unknown protein		-1.61542	0.0185283
VIT_04s0008g05510	SYNC1 protein, related		-1.61525	0.0276667
VIT_12s0059g02020	Glutamate formiminotransferase		-1.61479	0.0325548
VIT_15s0048g02940	Unknown		-1.61453	0.0599384
VIT_02s0109g00350	Carboxyl-terminal proteinase		-1.61421	0.0346356
VIT_06s0004g05230	Plastid transcriptionally active18		-1.61402	0.0237156
VIT_08s0058g00510	MATE efflux family protein		-1.61265	0.0346924
VIT_13s0073g00180	Rieske [2Fe-2S] domain		-1.61215	0.0308954
VIT_07s0031g01550	No hit		-1.61204	0.0221123
VIT_12s0035g01080	carotenoid isomerase (CISO1) (VvCISO2)		-1.61133	0.0276667
VIT_07s0005g02120	Cyclase/dehydrase		-1.61109	0.0499845
XLOC_019553	#N/A		-1.61073	0.0276667
VIT_09s0002g07220	Unknown		-1.61055	0.0394516
VIT_01s0026g00590	GCN5 N-acetyltransferase (GNAT)		-1.61048	0.044371
VIT_01s0026g01930	Unknown protein		-1.61014	0.0321328
VIT_17s0053g00180	Ascorbate peroxidase		-1.60976	0.0737271
VIT_04s0008g03680	Unknown protein		-1.60974	0.0688684
VIT_13s0019g05190	RAB GTPase RAB_ALPHA		-1.60915	0.0533594
VIT_14s0068g01000	Unknown protein		-1.60892	0.0291484
VIT_04s0008g00880	Homeobox gene 1		-1.60836	0.0971701
VIT_03s0088g00300	Unknown		-1.60798	0.0921389
VIT_01s0011g05060	Major latex-like protein 34		-1.60755	0.0523199
VIT_16s0013g00330	Ribulose 1,5-bisphosphate carboxylase [Vitis aestivalis]		-1.60715	0.0414498
VIT_18s0001g01660	NADH dehydrogenase I subunit M		-1.60646	0.0261302
VIT_19s0090g00910	Alanine racemase		-1.60473	0.0276667
VIT_19s0090g01630	CYP89H3		-1.60455	0.0360322
VIT_06s0004g02110	myb domain protein 83	VviMYB185	-1.60269	0.0886645
VIT_00s0429g00040	Aspartic Protease (VvAP47)		-1.60242	0.0977491
VIT_00s2377g00010	Unknown protein		-1.6011	0.0830274
VIT_08s0105g00430	Omega-3 fatty acid desaturase, chloroplast precursor		-1.60004	0.0932468
VIT_06s0009g03260	Unknown protein		-1.59853	0.0349655
VIT_18s0122g01250	No hit		-1.59843	0.0440258
VIT_00s0214g00040	Lectin phloem protein 2-like B1 PP2-B1		-1.59762	0.0615367
VIT_12s0028g03590	Unknown protein		-1.59732	0.0680235
VIT_14s0060g00310	No hit		-1.59672	0.0546921
VIT_07s0005g04380	IAA12		-1.59554	0.0496228
VIT_03s0017g01710	No hit		-1.59525	0.0276667
VIT_17s0000g08200	Phosphoglycerate/bisphosphoglycerate mutase		-1.594	0.0564019
VIT_13s0084g00160	Proline-rich family protein		-1.59331	0.0399375
VIT_04s0023g03510	Ferredoxin:nadp+ Oxidoreductase PETH		-1.5928	0.0349655
VIT_02s0025g02450	Unknown protein		-1.5927	0.0652567
VIT_06s0004g06170	Thylakoid soluble phosphoprotein		-1.59156	0.0600843
VIT_04s0008g05490	L-ascorbate peroxidase.		-1.5908	0.0457468
VIT_01s0010g01390	Phototropic-responsive NPH3		-1.58953	0.0838673
VIT_02s0025g04190	DEAD-box ATP dependent DNA helicase		-1.58888	0.0373197
VIT_15s0048g02510	basic helix-loop-helix (bHLH) family		-1.58811	0.0964013
VIT_12s0055g01130	BTH-induced protein phosphatase 1		-1.588	0.0354825
XLOC_004990	#N/A		-1.58695	0.0276667
VIT_04s0023g03290	Unknown protein		-1.58465	0.0436679
VIT_08s0007g00710	Unknown		-1.58391	0.0360322
VIT_13s0064g01080	Thylakoid lumenal 19 kDa protein, chloroplast precursor		-1.58339	0.0392144
VIT_08s0040g02840	ABC Transporter (VvWBC21 - VvABCG21)		-1.58214	0.0866031
VIT_12s0057g01260	Unknown protein		-1.58209	0.0363303
VIT_09s0018g01610	2-dehydropantoate 2-reductase		-1.58196	0.0404195
VIT_07s0151g01110	Ribosome recycling factor, chloroplast precursor		-1.5816	0.0198469
VIT_19s0090g00700	No hit		-1.58113	0.07718
VIT_12s0028g04000	Ankyrin repeat		-1.58092	0.0276667
VIT_14s0066g01780	Heavy-metal-associated domain-containing protein		-1.58038	0.089485
VIT_04s0023g02150	Phosphatidic acid phosphatase / PAP2		-1.57951	0.0549125
VIT_03s0063g02460	Transcription termination factor mitochondrial mTERF		-1.57879	0.0454541
VIT_16s0098g01780	Soluble starch synthase 1, chloroplast precursor		-1.57865	0.0357506
VIT_18s0122g00900	FK506-binding protein genes family (VvFKBP18)		-1.57862	0.0323593
VIT_04s0044g00060	RWP-RK domain-containing protein		-1.57673	0.0516892
VIT_14s0066g00810	Raffinose synthase		-1.57633	0.0598682
VIT_11s0016g00120	Omega-6 fatty acid desaturase, chloroplast (FAD6) (FADC)		-1.57548	0.044371
VIT_05s0020g01670	GTP1/OBG		-1.57411	0.0457468
XLOC_010449	#N/A		-1.57387	0.042858
VIT_02s0033g01000	Anthraniloyal-CoA: methanol anthraniloyal transferase		-1.57297	0.0630781
VIT_11s0016g02350	Ubiquinone/menaquinone biosynthesis methyltransferase UbiE		-1.57214	0.0398262
XLOC_006767	#N/A		-1.571	0.0276667
VIT_12s0035g00880	Lactoylglutathione lyase		-1.57089	0.0641736
VIT_08s0007g07040	No hit		-1.57016	0.0974177
VIT_09s0018g01270	Ribulose bisphosphate carboxylase/oxygenase activase 2		-1.5694	0.0276667
VIT_17s0000g10060	Lipase GDSL		-1.56898	0.0809798
VIT_13s0084g00490	No hit		-1.56887	0.0742708
VIT_07s0005g04180	Glutathione S-transferase		-1.56886	0.0629395
VIT_08s0007g05260	Glutamate synthase (GLU1), ferredoxin-dependent		-1.56763	0.0392354
VIT_06s0004g01100	Embryo sac development arrest 3		-1.56439	0.0934717
VIT_01s0011g05820	Unknown protein		-1.564	0.0470579
VIT_01s0011g03530	Lateral organ boundaries protein 41		-1.56385	0.0321972
VIT_07s0005g05740	Lipoamide dehydrogenase		-1.56365	0.0859156
VIT_18s0122g01170	12-oxophytodienoate reductase 2		-1.5621	0.0361869
VIT_17s0000g08100	UDP-glucoronosyl and UDP-glucosyl transferase		-1.56034	0.0381466
VIT_02s0025g01260	NADPH HC toxin reductase		-1.55986	0.0572925
VIT_04s0043g00280	No hit		-1.55922	0.0445479
VIT_16s0039g02600	Aspartic Protease (VvAP38)		-1.55852	0.0827601
VIT_18s0086g00200	Lectin protein kinase family		-1.55775	0.0587979
VIT_01s0026g02240	ANTR2 (anion transporter 2		-1.5576	0.0640227
VIT_13s0106g00520	No hit		-1.55576	0.0609298
VIT_18s0001g14090	Molecular chaperone DnaJ		-1.55526	0.0349655
VIT_10s0116g00350	Unknown protein		-1.55448	0.0947971
VIT_05s0077g00490	Lipase class 3		-1.55355	0.0272764
VIT_05s0049g01360	HrBP1-1 PAP/fibrillin family		-1.55351	0.0349655
VIT_04s0008g06780	Phospholipid-hydroperoxide glutathione peroxidase.		-1.55342	0.0551411
VIT_18s0001g03910	Nitrate reductase 2 (NR2)		-1.55337	0.0702604
VIT_04s0008g01700	Unknown protein		-1.55269	0.0996777
VIT_13s0067g01840	ferritin		-1.55269	0.0561745
VIT_04s0008g02640	PAP/fibrillin family		-1.55243	0.0349655
VIT_14s0060g02550	Unknown		-1.55227	0.0381453
VIT_08s0007g01330	Unknown protein		-1.55159	0.0496228
VIT_18s0001g02600	Ribosomal protein S1, 30S		-1.55105	0.0325548
VIT_15s0048g02560	Ribonucleoprotein, chloroplast 33 kDa		-1.54971	0.043589
VIT_12s0028g01370	PMR5 (powdery mildew resistant 5)		-1.54936	0.0886645
VIT_00s0271g00090	Unknown protein		-1.54932	0.058212
VIT_01s0010g01140	Unknown		-1.54868	0.0660831
VIT_13s0067g00390	Metalloendopeptidase		-1.5475	0.0504841
VIT_06s0009g01320	L-ascorbate oxidase		-1.54677	0.0727258
VIT_01s0011g02520	EXS family protein / ERD1/XPR1/SYG1		-1.54616	0.037006
VIT_09s0002g00790	Beta-ketoacyl-ACP synthase II		-1.54609	0.023375
VIT_09s0070g00780	No hit		-1.54593	0.0572925
VIT_16s0098g00940	Plastid-specific 30S ribosomal protein 1		-1.54499	0.0535744
VIT_12s0028g03100	GPRI1 (GOLDEN2 1)		-1.54209	0.0741762
VIT_03s0088g01190	Malate dehydrogenase, glyoxysomal precursor		-1.54205	0.0276667
VIT_03s0017g00140	Ascorbate peroxidase		-1.54198	0.0680072
VIT_04s0008g04210	GLB3 (2-on-2 hemoglobin like gene 3)		-1.54138	0.0617745
VIT_00s1286g00020	Elongation factor EF-G		-1.54125	0.087217
VIT_01s0127g00720	Carbonic anhydrase, beta		-1.54108	0.0611933
VIT_01s0011g00930	FK506-binding protein genes family (VvFKBP13)		-1.5407	0.0313463
VIT_08s0040g01400	Thylakoid lumenal 15.0 kDa protein 2		-1.53976	0.0727258
VIT_04s0008g01770	Molecular chaperone DnaJ		-1.53927	0.0276667
VIT_09s0054g01760	Unknown protein		-1.53817	0.0491681
VIT_17s0000g09550	CYP71A26		-1.53794	0.0594803
VIT_09s0054g00840	Unknown protein		-1.53699	0.0453498
VIT_06s0004g06140	Ribosomal protein L4		-1.5366	0.0987921
VIT_14s0060g02630	Unknown protein		-1.53408	0.0276667
VIT_14s0060g00820	3-beta hydroxysteroid dehydrogenase		-1.53313	0.0470579
VIT_10s0003g01080	Ribosomal protein L34		-1.5331	0.0780178
VIT_13s0019g04140	LHCA1		-1.53239	0.073036
VIT_18s0001g06720	Rieske [2Fe-2S] domain		-1.53182	0.0276667
VIT_00s0532g00060	Membrane protein		-1.53161	0.0439719
VIT_08s0040g03130	Unknown protein		-1.53119	0.0336175
VIT_09s0018g00290	Unknown protein		-1.53119	0.0723748
VIT_00s0211g00120	Glycine hydroxymethyltransferase		-1.52929	0.0340232
VIT_18s0089g01390	Unknown protein		-1.52778	0.0325992
VIT_03s0088g00400	Tubulin alpha-6 chain		-1.52759	0.0992353
VIT_17s0000g02910	Unknown protein		-1.52686	0.0410441
VIT_04s0008g01900	Unknown protein		-1.52575	0.0277623
VIT_18s0072g00770	fructose-1,6-bisphosphatase, cytosolic		-1.52563	0.0317618
VIT_13s0019g05250	Malate dehydrogenase [NADP], chloroplast precursor (NADP-MDH)		-1.52512	0.0370186
VIT_00s2814g00010	No hit		-1.52458	0.0737271
VIT_01s0011g00550	Hydrolase, alpha/beta fold family		-1.52456	0.0580327
VIT_13s0156g00120	EF hand		-1.52415	0.0778448
VIT_06s0009g02980	Cytochrome P450, family 79, subfamily A, polypeptide 2		-1.52411	0.0947971
VIT_16s0022g01970	Anthocyanidin 3-O-glucosyltransferase		-1.52327	0.0872853
VIT_02s0025g02180	No hit		-1.52076	0.0317618
VIT_09s0002g07920	Vacuolar proton-inorganic pyrophosphatase		-1.52071	0.0837599
VIT_11s0078g00310	Isoamylase-type starch-debranching enzyme 1		-1.52023	0.025506
VIT_09s0002g04320	Photosystem I reaction center subunit VI PSAH		-1.51948	0.0857331
VIT_02s0012g01030	AL-activated malate transporter 1		-1.51934	0.0719616
VIT_02s0241g00090	Translation release factor		-1.51903	0.0313463
VIT_11s0016g03890	Short-chain dehydrogenase/reductase (SDR)		-1.5182	0.0994213
VIT_18s0041g01150	Lectin protein kinase		-1.5175	0.03665
VIT_03s0038g02290	Amino acid permease 3		-1.51734	0.0585028
VIT_03s0038g04410	Unknown		-1.51723	0.0384793
VIT_14s0066g02540	Acid phosphatase		-1.51712	0.0966382
VIT_06s0004g00580	Hydrolase, alpha/beta fold family protein		-1.51664	0.0419304
VIT_08s0040g00390	Magnesium-protoporphyrin IX monomethyl ester [oxidative] cyclase		-1.51573	0.0951661
VIT_02s0025g04710	Unknown protein		-1.51559	0.0475169
VIT_12s0134g00320	S-locus lectin protein kinase family		-1.51515	0.0714659
VIT_08s0056g01170	Zinc finger protein VAR3, chloroplastic		-1.51505	0.0354825
VIT_08s0007g07870	basic helix-loop-helix (bHLH) family		-1.51457	0.0599384
VIT_04s0044g01310	NADH-plastoquinone oxidoreductase subunit o		-1.51441	0.0798676
VIT_18s0072g01170	Phosphoribosylanthranilate transferase		-1.51429	0.0680072
VIT_15s0024g00390	Ribosomal protein L3		-1.51423	0.0276667
VIT_08s0040g01560	RNA polymerase primary sigma factor SIGF		-1.514	0.0768175
VIT_17s0000g08680	IMP dehydrogenase/GMP reductase		-1.5138	0.0250412
VIT_12s0134g00290	Receptor ser/thr protein kinase		-1.51326	0.0735974
VIT_12s0057g01000	Unknown protein		-1.51232	0.0637432
VIT_13s0074g00590	Unknown protein		-1.51232	0.0838257
VIT_04s0008g03600	Tocopherol cyclase		-1.51199	0.0418577
VIT_01s0011g00270	Division regulator MinE, Plastid		-1.51148	0.0340232
VIT_02s0012g01800	Shikimate kinase		-1.51065	0.0781053
VIT_07s0031g00620	zeaxanthin epoxidase (ZEP; ABA1) (VvZEP1)		-1.51049	0.0360446
XLOC_018685	#N/A		-1.51024	0.0689157
VIT_07s0005g00100	LPA1 (LOW PSII accumulation1)		-1.50949	0.0446528
VIT_07s0005g04760	PfkB-type carbohydrate kinase		-1.50939	0.0495627
VIT_03s0063g01060	myb family		-1.50783	0.0588486
VIT_15s0048g02580	Pyruvate dehydrogenase E1 component alpha subunit		-1.50745	0.0395571
VIT_14s0036g00480	Tyrosyl-tRNA synthetase		-1.50697	0.0947971
VIT_07s0129g01090	ADP-ribosylation factor		-1.50693	0.0497725
VIT_14s0108g01210	HYP1 (hypothetical protein 1)		-1.50659	0.0360322
VIT_18s0089g00400	Carboxyesterase18 CXE18		-1.50608	0.0337533
VIT_15s0024g00660	Esterase		-1.50477	0.075397
VIT_17s0000g08390	1-deoxy-D-xylulose 5-phosphate reductoisomerase, chloroplast		-1.50453	0.0344968
VIT_17s0000g05250	Unknown protein		-1.50351	0.0456996
VIT_18s0001g00590	CYP78A7		-1.50305	0.069479
VIT_03s0063g01930	DC1 domain-containing protein		-1.50265	0.0827601
VIT_10s0003g01100	Cysteine protease RCR3		-1.50254	0.0660831
VIT_17s0000g06930	Unfertilized embryo sac 10 UNE10		-1.50196	0.0572925
VIT_12s0057g00210	No hit		-1.50178	0.0741951
VIT_09s0002g04330	Ribosomal protein S17 30S		-1.50101	0.0583761
VIT_05s0077g00450	Ribosomal protein S1 30S		-1.50071	0.0962444
