# Supplementary material for: NAC61 regulates late- and post-ripening osmotic, oxidative, and biotic stress responses in grapevine
Source: J Exp Bot. 2023 Dec 30;75(8):2330–50. doi: 10.1093/jxb/erad507 (PMC11016852; doi:10.1093/jxb/erad507)
Supplement: erad507_suppl_Supplementary_Datasets_S4 [file erad507_suppl_supplementary_datasets_s4.xlsx]

## Sheet: DAP-seq_All rep_All peaks
Supplementary Dataset S4. NAC61 DAP-seq bound genes. In sheet 2 the promoter peaks selection (-3000≥bp ≥+100) is reported.
seqnames	start	end	width	strand	peak signal value	peak	feature	start_position	end_position	feature_strand	insideFeature	distancetoTSS	distancetoFeature	shortestDistance	fromOverlappingOrNearest	peak score	peak pvalue	peak qvalue	peak summit	Binding motif	Fold value	Marker ID	Gene Annotation	Gene Functional category
chr13	19849000	19849199	200	*	47	X13.19849099	VIT_13s0067g00250	19824471	19825650	+	downstream	24629	23450	23350	NearestLocation	115	5.59	5.25	100	ATGGCGTG_61/5	4.2	TPS119	(-)-a-terpineol synthase	Secondary Metabolic Process
chr18	32435669	32435868	200	*	70	X18.32435768	VIT_18s0001g04280	32435669	32438130	-	overlapEnd	2362	2362	0	NearestLocation	122	12.64	11.9	100	TTTGCGTG_70/7	9999.9	TPS07	(-)-germacrene D synthase (VvTPS07), Germacrene D Syn	Secondary Metabolic Process
chr18	32237749	32237948	200	*	94	X18.32237848	VIT_18s0001g04780	32248823	32251297	+	upstream	-10975	-10975	10875	NearestLocation	130	4.71	4.41	100	--------	2.1	TPS10	(-)-germacrene D synthase (VvTPS10), (E)-a-Bergamotene Syn	Secondary Metabolic Process
chr19	2668584	2668783	200	*	163	X19.2668683	VIT_19s0014g02590	2667926	2670239	-	inside	1555	1555	658	NearestLocation	152	9.75	9.17	100	--------	2.4	TPS24	(-)-germacrene D synthase (VvTPS24), Selina-411-diene/Interme deol syn	Secondary Metabolic Process
chr19	5227460	5227659	200	*	155	X19.5227559	VIT_19s0014g04900	5226851	5232162	-	inside	4602	4602	609	NearestLocation	149	19.23	18.15	100	--------	4.6	TPS27	(-)-germacrene D synthase (VvTPS27)	Secondary Metabolic Process
chr17	6256285	6256484	200	*	132	X17.6256384	VIT_17s0000g05600	6255629	6256773	+	inside	755	755	289	NearestLocation	142	10.69	10.05	100	ATTGCGTGT_133/13	2.9	-	(-)-isopiperitenol dehydrogenase	Secondary Metabolic Process
chr17	6248891	6249090	200	*	70.6	X17.6248990	VIT_17s0000g05600	6255629	6256773	+	upstream	-6639	-6639	6539	NearestLocation	122	8.19	7.7	100	--------	4.1	-	(-)-isopiperitenol dehydrogenase	Secondary Metabolic Process
chr02	18701443	18701642	200	*	169	X02.18701542	VIT_02s0087g00930	18700852	18702785	-	inside	1243	1243	591	NearestLocation	154	13.94	13.13	100	ATAGCGTGT_88/6	3	CCD4b	(9,10) (9`,10`) cleavage dioxygenase (CCD4) (VvCCD4b)	Secondary Metabolic Process
chr17	3587492	3587691	200	*	153	X17.3587591	VIT_17s0000g03560	3585638	3587247	-	upstream	-345	-345	245	NearestLocation	149	18.8	17.74	100	--------	4.6	MYB164	(myb domain protein 62	Transcription Factor Activity
chr17	3589405	3589604	200	*	149.8	X17.3589504	VIT_17s0000g03560	3585638	3587247	-	upstream	-2257	-2257	2158	NearestLocation	148	18.16	17.13	100	GTTGCGTGT_100/13	4.5	MYB164	(myb domain protein 62	Transcription Factor Activity
chr01	3374101	3374300	200	*	110	X01.3374200	VIT_01s0011g03730	3375041	3376409	+	upstream	-841	-841	741	NearestLocation	135	12.98	12.22	100	--------	9.8	MYB163	(myb domain protein 62	Transcription Factor Activity
chr01	3374677	3374876	200	*	101	X01.3374776	VIT_01s0011g03730	3375041	3376409	+	upstream	-265	-265	165	NearestLocation	132	3.69	3.45	100	TAGCGTGT_71/5	1.8	MYB163	(myb domain protein 62	Transcription Factor Activity
chr11	5981332	5981531	200	*	61.9	X11.5981431	VIT_11s0118g00310	5976571	5979628	-	upstream	-1804	-1804	1704	NearestLocation	119	2.57	2.39	100	ATTGCGTA_36/1	2.8	-	1,2-diacylglycerol 3-beta-galactosyltransferase	Lipid Metabolic Process
chr12	1032755	1032954	200	*	71	X12.1032854	VIT_12s0028g00400	1014462	1078999	+	inside	18392	18392	18293	NearestLocation	122	10.92	10.28	100	--------	6.3	-	1,3-beta-glucan synthase	Carbohydrate Metabolic Process
chr12	1036865	1037064	200	*	99	X12.1036964	VIT_12s0028g00400	1014462	1078999	+	inside	22502	22502	22403	NearestLocation	131	5.4	5.07	100	--------	2.2	-	1,3-beta-glucan synthase	Carbohydrate Metabolic Process
chr12	1022491	1022690	200	*	79	X12.1022590	VIT_12s0028g00400	1014462	1078999	+	inside	8128	8128	8029	NearestLocation	125	3.91	3.66	100	--------	2.4	-	1,3-beta-glucan synthase	Carbohydrate Metabolic Process
chr19	8567481	8567680	200	*	79	X19.8567580	VIT_19s0015g00500	8567766	8585250	+	upstream	-186	-186	86	NearestLocation	125	5.36	5.03	100	--------	3.5	-	1,4-alpha-D-glucan maltohydrolase	Carbohydrate Metabolic Process
chr18	33129234	33129433	200	*	69	X18.33129333	VIT_18s0089g00170	33127656	33129329	-	overlapStart	-5	-5	95	NearestLocation	122	5.55	5.21	100	--------	3.1	-	1,4-beta-mannan endohydrolase	Carbohydrate Metabolic Process
chr08	10919837	10920036	200	*	89	X08.10919936	VIT_08s0058g01480	10916755	10921854	-	inside	1918	1918	1818	NearestLocation	128	4.05	3.79	100	--------	2	-	1,4-beta-mannan endohydrolase	Carbohydrate Metabolic Process
chr03	18641088	18641287	200	*	85	X03.18641187	VIT_03s0017g01330	18631929	18641526	+	inside	9259	9259	239	NearestLocation	127	9.12	8.58	100	--------	3.8	-	1,4-dihydroxy-2-naphthoate octaprenyltransferase	Generation of Energy
chr02	18006513	18006712	200	*	83	X02.18006612	VIT_02s0087g00490	18003520	18012848	+	inside	3092	3092	2993	NearestLocation	126	13.65	12.85	100	--------	7.4	-	10-deacetylbaccatin III 10-O-acetyltransferase	Secondary Metabolic Process
chr01	22896753	22896952	200	*	102	X01.22896852	VIT_01s0146g00090	22892308	22895882	+	downstream	4544	970	871	NearestLocation	132	12.5	11.76	100	--------	9999.9	-	11-beta-hydroxysteroid dehydrogenase	Lipid Metabolic Process
chr18	5475880	5476079	200	*	98.5	X18.5475979	VIT_18s0001g07240	5477686	5481158	-	downstream	5178	1706	1607	NearestLocation	131	11.12	10.47	100	--------	4.4	-	14-3-3 protein GF14 kappa (GRF8)	Cellular Homeostasis
chr14	21822039	21822238	200	*	113	X14.21822138	VIT_14s0006g03230	21820857	21823454	+	inside	1281	1281	1182	NearestLocation	136	15.04	14.17	100	ATGACGTG_31/1	5	-	14-3-3 protein GF14 nu (GRF7)	Cellular Homeostasis
chr14	21818808	21819007	200	*	86	X14.21818907	VIT_14s0006g03230	21820857	21823454	+	upstream	-1949	-1949	1850	NearestLocation	127	9.32	8.77	100	ATGGCGTGT_110/8	3.8	-	14-3-3 protein GF14 nu (GRF7)	Cellular Homeostasis
chr01	5368297	5368496	200	*	107	X01.5368396	VIT_01s0011g05650	5367518	5369117	+	inside	878	878	621	NearestLocation	134	13.72	12.92	100	TGACGTGTT_58/3	4.8	-	1-aminocyclopropane-1-carboxylate oxidase	Carbohydrate Metabolic Process
chr19	21511385	21511584	200	*	113	X19.21511484	VIT_19s0027g01110	21491071	21493236	-	upstream	-18248	-18248	18149	NearestLocation	136	10.68	10.05	100	GGTTGCGTG_75/9	3.4	-	1-aminocyclopropane-1-carboxylate oxidase	Carbohydrate Metabolic Process
chr03	7698482	7698681	200	*	77	X03.7698581	VIT_03s0091g01080	7693399	7695038	-	upstream	-3544	-3544	3444	NearestLocation	124	7.82	7.35	100	TGCGTGTAA_47/4	6.9	-	1-aminocyclopropane-1-carboxylate oxidase	Carbohydrate Metabolic Process
chr02	4281900	4282099	200	*	96	X02.4281999	VIT_02s0025g04980	4274342	4280444	+	downstream	7658	1556	1456	NearestLocation	130	11.37	10.7	100	--------	4.3	-	1-aminocyclopropane-1-carboxylate synthase	Carbohydrate Metabolic Process
chr18	6967585	6967784	200	*	114	X18.6967684	VIT_18s0001g08520	6960144	6962232	-	upstream	-5452	-5452	5353	NearestLocation	136	7.67	7.21	100	--------	2.5	-	1-aminocyclopropane-1-carboxylate synthase	Carbohydrate Metabolic Process
chr16	15818396	15818595	200	*	63	X16.15818495	VIT_16s0022g02010	15813947	15818102	-	upstream	-394	-394	294	NearestLocation	120	5.03	4.72	100	GATTGCGTGT_140/13	2.8	-	1-aminocyclopropane-1-carboxylate synthase	Carbohydrate Metabolic Process
chr05	2487274	2487473	200	*	97	X05.2487373	VIT_05s0020g00600	2487517	2488641	+	upstream	-143	-143	44	NearestLocation	131	7.78	7.31	100	--------	2.9	-	1-cys peroxiredoxin	Cellular Amino Acids and Derivative Metabolic Process
chr11	19857622	19857821	200	*	48	X11.19857721	VIT_11s0052g01730	19855186	19858772	+	inside	2536	2536	951	NearestLocation	115	4.19	3.92	100	--------	4.3	DXS2	1-deoxy-D-xylulose-5-phosphate synthase	Lipid Metabolic Process
chr05	3859322	3859521	200	*	52	X05.3859421	VIT_05s0020g02130	3851143	3856263	-	upstream	-3159	-3159	3059	NearestLocation	116	3.99	3.74	100	--------	9999.9	DXS1	1-deoxy-D-xylulose-5-phosphate synthase, chloroplast precursor (VvDXS)	Lipid Metabolic Process
chr11	367933	368132	200	*	80	X11.368032	VIT_11s0016g00360	373025	383570	-	downstream	15538	4993	4893	NearestLocation	125	6.34	5.95	100	--------	7.1	-	1-phosphatidylinositol-3-phosphate 5-kinase	Carbohydrate Metabolic Process
chr08	328131	328330	200	*	96	X08.328230	VIT_08s0056g00200	327911	334059	+	inside	319	319	220	NearestLocation	130	11.23	10.57	100	CTTGCGTG_66/7	4.3	-	2,3-bisphosphoglycerate-independent phosphoglycerate mutase	Carbohydrate Metabolic Process
chr08	325640	325839	200	*	98	X08.325739	VIT_08s0056g00200	327911	334059	+	upstream	-2171	-2171	2072	NearestLocation	131	10.84	10.2	100	--------	4.4	-	2,3-bisphosphoglycerate-independent phosphoglycerate mutase	Carbohydrate Metabolic Process
chr18	1564084	1564283	200	*	95	X18.1564183	VIT_18s0001g00810	1565565	1566903	+	upstream	-1381	-1381	1282	NearestLocation	130	16.76	15.8	100	TGCGTGT_37/3	8.5	-	24-methylenesterol C-methyltransferase 2	Lipid Metabolic Process
chr09	18818616	18818815	200	*	86	X09.18818715	VIT_09s0018g01610	18797919	18803033	-	upstream	-15683	-15683	15583	NearestLocation	127	5.94	5.58	100	--------	2.6	-	2-dehydropantoate 2-reductase	Secondary Metabolic Process
chr15	15146320	15146519	200	*	135	X15.15146419	VIT_15s0048g01010	15144617	15146300	-	upstream	-120	-120	20	NearestLocation	143	15.02	14.15	100	GGTTGCGTGT_102/13	4	DFR5	2'-hydroxy isoflavone/dihydroflavonol reductase	Secondary Metabolic Process
chr03	18400947	18401146	200	*	67	X03.18401046	VIT_03s0017g01240	18382171	18387710	+	downstream	18875	13336	13237	NearestLocation	121	9.99	9.4	100	--------	6	-	2-nitropropane dioxygenase	Generation of Energy
chr03	18433278	18433477	200	*	47	X03.18433377	VIT_03s0017g01240	18382171	18387710	+	downstream	51207	45668	45568	NearestLocation	115	2.55	2.38	100	--------	2.1	-	2-nitropropane dioxygenase	Generation of Energy
chr09	518700	518899	200	*	176	X09.518799	VIT_09s0002g00770	515533	518780	-	overlapStart	-20	-20	80	NearestLocation	156	29.96	28.4	100	--------	7.9	-	2OG-Fe(II) oxygenase	Generation of Energy
chr12	19591340	19591539	200	*	94	X12.19591439	VIT_12s0034g01810	19588799	19591354	-	overlapStart	-86	-86	14	NearestLocation	130	2.92	2.73	100	--------	1.7	-	2OG-Fe(II) oxygenase	Generation of Energy
chr01	17377456	17377655	200	*	47.3	X01.17377555	VIT_01s0010g00820	17352968	17365039	-	upstream	-12517	-12517	12417	NearestLocation	115	2.9	2.71	100	--------	9999.9	-	2-oxoglutarate decarboxylase	Cellular Amino Acids and Derivative Metabolic Process
chr04	23889945	23890144	200	*	76.6	X04.23890044	VIT_04s0044g01490	23889616	23893268	-	inside	3224	3224	329	NearestLocation	124	5.5	5.17	100	--------	2.6	-	2-oxoisovalerate dehydrogenase alpha subunit, mitochondrial precursor	Cellular Amino Acids and Derivative Metabolic Process
chr04	23889530	23889729	200	*	42.4	X04.23889629	VIT_04s0044g01490	23889616	23893268	-	overlapEnd	3638	3638	86	NearestLocation	113	2.51	2.34	100	--------	2.8	-	2-oxoisovalerate dehydrogenase alpha subunit, mitochondrial precursor	Cellular Amino Acids and Derivative Metabolic Process
chr07	15652325	15652524	200	*	122	X07.15652424	VIT_07s0141g00840	15668304	15672084	+	upstream	-15880	-15880	15780	NearestLocation	139	22.52	21.28	100	--------	10.9	-	33 kDa secretory protein	Transport
chr07	15654540	15654739	200	*	57	X07.15654639	VIT_07s0141g00840	15668304	15672084	+	upstream	-13664	-13664	13565	NearestLocation	118	3.8	3.55	100	--------	5.1	-	33 kDa secretory protein	Transport
chr07	15667253	15667452	200	*	53	X07.15667352	VIT_07s0141g00840	15668304	15672084	+	upstream	-952	-952	852	NearestLocation	117	3.42	3.2	100	--------	2.4	-	33 kDa secretory protein	Transport
chr04	587752	587951	200	*	67	X04.587851	VIT_04s0008g00650	580379	586970	-	upstream	-882	-882	782	NearestLocation	121	5.72	5.37	100	TGCGTGT_37/3	3	-	3'-5' exonuclease domain-containing protein	DNA/RNA Metabolic Process
chr00	13603397	13603596	200	*	147	X00.13603496	VIT_00s0391g00070	13607582	13611864	+	upstream	-4086	-4086	3986	NearestLocation	147	22.89	21.63	100	GGTTGCGTGT_102/13	6.6	DAHPS3	3-deoxy-D-arabino-heptulosonate 7-phosphate synthase	Cellular Amino Acids and Derivative Metabolic Process
chr18	4704794	4704993	200	*	114	X18.4704893	VIT_18s0001g06250	4700787	4704775	+	downstream	4107	119	19	NearestLocation	136	10.87	10.23	100	--------	3.4	DAHPS4	3-deoxy-D-arabino-heptulosonate 7-phosphate synthase	Cellular Amino Acids and Derivative Metabolic Process
chr18	4706503	4706702	200	*	89	X18.4706602	VIT_18s0001g06250	4700787	4704775	+	downstream	5815	1827	1728	NearestLocation	128	4.05	3.79	100	--------	2	DAHPS4	3-deoxy-D-arabino-heptulosonate 7-phosphate synthase	Cellular Amino Acids and Derivative Metabolic Process
chr03	2960244	2960443	200	*	116	X03.2960343	VIT_03s0038g04100	2970459	2972817	+	upstream	-10115	-10115	10016	NearestLocation	137	11.25	10.59	100	--------	3.5	HMGR3	3-hydroxy-3-methylglutaryl-coenzyme A reductase 3	Lipid Metabolic Process
chr03	2963245	2963444	200	*	75	X03.2963344	VIT_03s0038g04100	2970459	2972817	+	upstream	-7115	-7115	7015	NearestLocation	124	10.59	9.96	100	TTTGCGTGT_99/11	6.7	HMGR3	3-hydroxy-3-methylglutaryl-coenzyme A reductase 3	Lipid Metabolic Process
chr03	2962678	2962877	200	*	96	X03.2962777	VIT_03s0038g04100	2970459	2972817	+	upstream	-7681	-7681	7582	NearestLocation	130	7.61	7.15	100	--------	2.9	HMGR3	3-hydroxy-3-methylglutaryl-coenzyme A reductase 3	Lipid Metabolic Process
chr03	2972733	2972932	200	*	76	X03.2972832	VIT_03s0038g04100	2970459	2972817	+	overlapEnd	2373	2373	84	NearestLocation	124	7.37	6.93	100	TGNCGTGT_43/2	3.4	HMGR3	3-hydroxy-3-methylglutaryl-coenzyme A reductase 3	Lipid Metabolic Process
chr18	497670	497869	200	*	85	X18.497769	VIT_18s0122g00610	494280	498316	-	inside	546	546	447	NearestLocation	127	5.78	5.43	100	--------	2.5	HMGR1	3-hydroxy-3-methylglutaryl-coenzyme A reductase 3	Lipid Metabolic Process
chr05	1241187	1241386	200	*	166	X05.1241286	VIT_05s0077g00860	1241228	1244310	+	overlapStart	58	58	41	NearestLocation	153	21.64	20.44	100	--------	4.9	-	3-hydroxybutyryl-CoA dehydratase	Carbohydrate Metabolic Process
chr17	1869176	1869375	200	*	107	X17.1869275	VIT_17s0000g02140	1867996	1904741	+	inside	1280	1280	1180	NearestLocation	134	9.56	9	100	--------	3.2	-	3-hydroxyisobutyrate dehydrogenase	Cellular Amino Acids and Derivative Metabolic Process
chr17	1875783	1875982	200	*	97	X17.1875882	VIT_17s0000g02140	1867996	1904741	+	inside	7886	7886	7787	NearestLocation	131	3.24	3.03	100	--------	1.7	-	3-hydroxyisobutyrate dehydrogenase	Cellular Amino Acids and Derivative Metabolic Process
chr13	16581784	16581983	200	*	90.5	X13.16581883	VIT_13s0047g00390	16554223	16579031	+	downstream	27661	2853	2753	NearestLocation	129	10.33	9.72	100	--------	4	-	3-hydroxyisobutyryl-CoA hydrolase	Cellular Amino Acids and Derivative Metabolic Process
chr13	16586293	16586492	200	*	139.9	X13.16586392	VIT_13s0047g00390	16554223	16579031	+	downstream	32169	7361	7262	NearestLocation	144	9.06	8.53	100	--------	2.5	-	3-hydroxyisobutyryl-CoA hydrolase	Cellular Amino Acids and Derivative Metabolic Process
chr13	16561300	16561499	200	*	55.2	X13.16561399	VIT_13s0047g00390	16554223	16579031	+	inside	7177	7177	7077	NearestLocation	117	2.83	2.64	100	--------	4.9	-	3-hydroxyisobutyryl-CoA hydrolase	Cellular Amino Acids and Derivative Metabolic Process
chr13	16654230	16654429	200	*	80	X13.16654329	VIT_13s0047g00410	16663885	16672702	+	upstream	-9555	-9555	9456	NearestLocation	125	4.11	3.85	100	--------	7.1	-	3-hydroxyisobutyryl-coenzyme A hydrolase	Cellular Amino Acids and Derivative Metabolic Process
chr00	17022593	17022792	200	*	131	X00.17022692	VIT_00s0551g00010	17020316	17023351	-	inside	659	659	559	NearestLocation	142	21.41	20.22	100	--------	11.7	-	3-isopropylmalate dehydratase, small subunit	Cellular Amino Acids and Derivative Metabolic Process
chr01	3163506	3163705	200	*	98	X01.3163605	VIT_01s0011g03490	3167509	3169015	+	upstream	-3903	-3903	3804	NearestLocation	131	17.51	16.51	100	--------	8.8	-	3-ketoacyl-CoA synthase	Lipid Metabolic Process
chr19	16148069	16148268	200	*	84	X19.16148168	VIT_19s0093g00440	16181985	16183469	-	downstream	35301	33817	33717	NearestLocation	126	14.04	13.22	100	--------	7.5	-	3-ketoacyl-CoA synthase	Lipid Metabolic Process
chr10	18803910	18804109	200	*	93	X10.18804009	VIT_10s0042g01230	18802579	18803925	+	overlapEnd	1431	1431	15	NearestLocation	129	12.42	11.7	100	ATAGCGTGT_88/6	9999.9	-	3-ketoacyl-CoA synthase	Lipid Metabolic Process
chr19	16134660	16134859	200	*	45	X19.16134759	VIT_19s0093g00440	16181985	16183469	-	downstream	48709	47225	47126	NearestLocation	114	2.29	2.13	100	--------	2	-	3-ketoacyl-CoA synthase	Lipid Metabolic Process
chr12	19621505	19621704	200	*	116	X12.19621604	VIT_12s0034g01840	19622388	19623773	-	downstream	2169	784	684	NearestLocation	137	9.4	8.85	100	--------	5.2	-	3-ketoacyl-CoA synthase 7	Lipid Metabolic Process
chr05	12048460	12048659	200	*	51	X05.12048559	VIT_05s0051g00720	12049415	12057641	+	upstream	-855	-855	756	NearestLocation	116	5.78	5.43	100	--------	9999.9	-	3-ketoacyl-CoA thiolase PED1	Lipid Metabolic Process
chr18	12990664	12990863	200	*	197	X18.12990763	VIT_18s0001g14980	12992480	12996562	+	upstream	-1716	-1716	1617	NearestLocation	163	35.23	33.45	100	--------	8.8	-	3-methyl-2-oxobutanoate dehydrogenase	Cellular Amino Acids and Derivative Metabolic Process
chr17	1522616	1522815	200	*	68	X17.1522715	VIT_17s0000g01840	1514022	1526143	+	inside	8694	8694	3328	NearestLocation	121	5.9	5.54	100	ATTGCGTA_36/1	3	-	3-oxoacyl-[acyl-carrier-protein] reductase, chloroplast	Lipid Metabolic Process
chr12	6566214	6566413	200	*	98	X12.6566313	VIT_12s0059g01660	6564094	6572507	+	inside	2220	2220	2120	NearestLocation	131	11.5	10.83	100	--------	4.4	-	3-oxoacyl-[acyl-carrier-protein] synthase II	Lipid Metabolic Process
chr12	6568478	6568677	200	*	85	X12.6568577	VIT_12s0059g01660	6564094	6572507	+	inside	4484	4484	3830	NearestLocation	127	6.14	5.76	100	--------	7.6	-	3-oxoacyl-[acyl-carrier-protein] synthase II	Lipid Metabolic Process
chr17	8304002	8304201	200	*	113	X17.8304101	VIT_17s0000g07310	8306633	8315787	+	upstream	-2531	-2531	2432	NearestLocation	136	5.16	4.84	100	--------	2	-	3-phosphoserine phosphatase, chloroplast precursor	Cellular Amino Acids and Derivative Metabolic Process
chr06	19032957	19033156	200	*	104	X06.19033056	VIT_06s0061g00450	19042026	19049441	-	downstream	16385	8970	8870	NearestLocation	133	18.81	17.74	100	ATAGCGTG_42/2	9999.9	4CL6	4-coumarate-CoA ligase	Secondary Metabolic Process
chr08	18967643	18967842	200	*	91	X08.18967742	VIT_08s0007g05050	18961967	18973771	+	inside	5775	5775	5676	NearestLocation	129	15.76	14.84	100	--------	8.1	4CL7	4-coumarate--CoA ligase	Secondary Metabolic Process
chr05	14980311	14980510	200	*	60	X05.14980410	VIT_05s0029g00220	14984205	14984857	+	upstream	-3795	-3795	3695	NearestLocation	119	3.4	3.18	100	GTTTGCGTG_82/7	9999.9	-	4F5 protein	Unknown Protein
chr03	4133894	4134093	200	*	136	X03.4133993	VIT_03s0063g02030	4129169	4134643	-	inside	649	649	550	NearestLocation	143	5.96	5.59	100	--------	2	HDR	4-hydroxy-3-methylbut-2-enyl diphosphate reductase	Lipid Metabolic Process
chr03	4130758	4130957	200	*	104	X03.4130857	VIT_03s0063g02030	4129169	4134643	-	inside	3785	3785	1589	NearestLocation	133	5.77	5.42	100	--------	3.1	HDR	4-hydroxy-3-methylbut-2-enyl diphosphate reductase	Lipid Metabolic Process
chr19	1617110	1617309	200	*	67.5	X19.1617209	VIT_19s0014g01520	1617113	1624250	+	overlapStart	97	97	3	NearestLocation	121	5.9	5.54	100	TGCGTGT_37/3	9999.9	-	4-methyl-5-thiazole monophosphate biosynthesis protein	Generation of Energy
chr18	30291714	30291913	200	*	74	X18.30291813	VIT_18s0041g01870	30273828	30296858	+	inside	17986	17986	4945	NearestLocation	123	2.52	2.35	100	GTTGCGTG_71/9	3.3	-	4-Phosphopantetheine adenylyltransferase	Secondary Metabolic Process
chr11	10287137	10287336	200	*	140	X11.10287236	VIT_11s0037g01040	10259671	10279837	-	upstream	-7399	-7399	7300	NearestLocation	144	21.23	20.05	100	--------	6.3	-	5' nucleotidase	DNA/RNA Metabolic Process
chr11	10274488	10274687	200	*	115	X11.10274587	VIT_11s0037g01040	10259671	10279837	-	inside	5249	5249	5150	NearestLocation	136	11.06	10.41	100	--------	3.4	-	5' nucleotidase	DNA/RNA Metabolic Process
chr11	10277243	10277442	200	*	82	X11.10277342	VIT_11s0037g01040	10259671	10279837	-	inside	2495	2495	2395	NearestLocation	126	3.18	2.98	100	GTTTGCGTG_82/7	1.8	-	5' nucleotidase	DNA/RNA Metabolic Process
chr10	1414560	1414759	200	*	42	X10.1414659	VIT_00s0704g00020	1413013	1415051	+	inside	1647	1647	292	NearestLocation	113	3.9	3.65	100	--------	9999.9	-	5-alpha-taxadienol-10-beta-hydroxylase	Secondary Metabolic Process
chr14	29437227	29437426	200	*	56	X14.29437326	VIT_14s0108g00730	29437433	29444101	+	upstream	-107	-107	7	NearestLocation	117	6.04	5.67	100	TGACGTGT_48/3	5	-	5'-aminoimidazole ribonucleotide synthetase	DNA/RNA Metabolic Process
chr14	29438333	29438532	200	*	92	X14.29438432	VIT_14s0108g00730	29437433	29444101	+	inside	999	999	900	NearestLocation	129	2.71	2.53	100	--------	1.6	-	5'-aminoimidazole ribonucleotide synthetase	DNA/RNA Metabolic Process
chr08	2484195	2484394	200	*	77	X08.2484294	VIT_08s0056g01570	2479515	2484793	-	inside	499	499	399	NearestLocation	124	7.56	7.11	100	GGTTGCGTA_56/5	3.4	-	5-methyltetrahydropteroyltriglutamate--homocysteine S-methyltransferase	Cellular Amino Acids and Derivative Metabolic Process
chr05	5133645	5133844	200	*	154	X05.5133744	VIT_05s0020g03370	5122447	5134133	-	inside	389	389	289	NearestLocation	149	44.76	42.74	100	--------	439.3	-	5-nucleotidase surE	Secondary Metabolic Process
chr05	5138330	5138529	200	*	104	X05.5138429	VIT_05s0020g03370	5122447	5134133	-	upstream	-4297	-4297	4197	NearestLocation	133	19.03	17.95	100	--------	9.3	-	5-nucleotidase surE	Secondary Metabolic Process
chr05	5132471	5132670	200	*	102	X05.5132570	VIT_05s0020g03370	5122447	5134133	-	inside	1563	1563	1463	NearestLocation	132	12.64	11.9	100	--------	4.6	-	5-nucleotidase surE	Secondary Metabolic Process
chr09	5799829	5800028	200	*	67.3	X09.5799928	VIT_09s0002g05990	5800008	5806521	+	overlapStart	-80	-80	20	NearestLocation	121	4.9	4.59	100	--------	3	-	6-4 photolyase	Developmental Process
chr13	16353027	16353226	200	*	106	X13.16353126	VIT_13s0047g00360	16361050	16387054	+	upstream	-7924	-7924	7824	NearestLocation	134	9.38	8.83	100	--------	3.2	-	6-hydroxyisobutyryl-coenzyme A hydrolase	Cellular Amino Acids and Derivative Metabolic Process
chr15	7910740	7910939	200	*	72	X15.7910839	VIT_15s0045g01120	7905111	7917121	+	inside	5729	5729	5629	NearestLocation	123	8	7.52	100	--------	9999.9	-	6-phosphofructokinase	Carbohydrate Metabolic Process
chr04	461082	461281	200	*	106	X04.461181	VIT_04s0008g00520	458271	466257	+	inside	2911	2911	2811	NearestLocation	134	6.43	6.04	100	--------	2.4	-	6-phosphofructokinase	Carbohydrate Metabolic Process
chr10	9924016	9924215	200	*	94	X10.9924115	VIT_10s0003g03750	9933067	9935363	+	upstream	-8951	-8951	8852	NearestLocation	130	6.22	5.85	100	--------	4.2	NCED2	9-cis-epoxycarotenoid dioxygenase 2 (NCED2) (VvNCED2)	Secondary Metabolic Process
chr10	9924607	9924806	200	*	72.9	X10.9924706	VIT_10s0003g03750	9933067	9935363	+	upstream	-8361	-8361	8261	NearestLocation	123	2.2	2.05	100	--------	10.4	NCED2	9-cis-epoxycarotenoid dioxygenase 2 (NCED2) (VvNCED2)	Secondary Metabolic Process
chr02	528355	528554	200	*	173	X02.528454	VIT_02s0025g00650	520753	531630	-	inside	3176	3176	3076	NearestLocation	155	29.21	27.69	100	--------	7.7	-	AAA-type ATPase	Transport
chr07	3357141	3357340	200	*	101	X07.3357240	VIT_07s0005g00200	3347189	3373101	+	inside	10051	10051	9952	NearestLocation	132	18.27	17.23	100	--------	9	-	AAA-type ATPase	Transcription Factor Activity
chr11	18907077	18907276	200	*	132	X11.18907176	VIT_11s0052g00970	18901261	18903227	-	upstream	-3949	-3949	3850	NearestLocation	142	14.41	13.57	100	--------	3.9	-	AAA-type ATPase	Transport
chr15	17086972	17087171	200	*	86	X15.17087071	VIT_15s0048g02990	17087563	17089409	+	upstream	-491	-491	392	NearestLocation	127	5.94	5.58	100	--------	2.6	-	AAA-type ATPase	Transport
chr15	17085830	17086029	200	*	75	X15.17085929	VIT_15s0048g02990	17087563	17089409	+	upstream	-1633	-1633	1534	NearestLocation	124	4.27	4	100	TGGCGTGT_97/7	2.2	-	AAA-type ATPase	Transport
chr14	28343328	28343527	200	*	99	X14.28343427	VIT_14s0066g02070	28341659	28342528	-	upstream	-900	-900	800	NearestLocation	131	3.46	3.24	100	--------	1.8	-	AAA-type ATPase	Transport
chr16	20292321	20292520	200	*	56	X16.20292420	VIT_16s0050g01850	20279628	20288456	-	upstream	-3964	-3964	3865	NearestLocation	117	3.42	3.2	100	ATTGCGTGTAA_138/14	2.5	-	AAA-type ATPase	Transport
chr17	6003727	6003926	200	*	197	X17.6003826	VIT_17s0000g05420	6003755	6005138	+	overlapStart	71	71	28	NearestLocation	163	23.44	22.16	100	--------	4.4	-	AAA-type ATPase family	Transport
chr14	18241450	18241649	200	*	151	X14.18241549	VIT_14s0006g01740	18214601	18257624	+	inside	26949	26949	15975	NearestLocation	148	14.16	13.33	100	ATTGCTTGT_92/19	3.4	-	AAR2 protein	DNA/RNA Metabolic Process
chr14	18207484	18207683	200	*	123	X14.18207583	VIT_14s0006g01740	18214601	18257624	+	upstream	-7017	-7017	6918	NearestLocation	139	13.34	12.56	100	--------	5.5	-	AAR2 protein	DNA/RNA Metabolic Process
chr12	9512923	9513122	200	*	63	X12.9513022	VIT_12s0057g01160	9513892	9519374	+	upstream	-870	-870	770	NearestLocation	120	12.6	11.87	100	--------	9999.9	-	AarF domain containing kinase	Signal Transduction
chr13	384597	384796	200	*	73	X13.384696	VIT_13s0067g00720	387588	397604	+	upstream	-2892	-2892	2792	NearestLocation	123	6.81	6.4	100	--------	3.3	-	AarF domain containing kinase	Signal Transduction
chr03	20595505	20595704	200	*	46	X03.20595604	VIT_03s0017g02360	20548359	20555220	-	upstream	-40384	-40384	40285	NearestLocation	114	5.47	5.14	100	ATGGCGTGTAA_115/9	9999.9	-	AarF domain containing kinase	Signal Transduction
chr12	9451556	9451755	200	*	41	X12.9451655	VIT_12s0057g01140	9420074	9426959	+	downstream	31582	24697	24597	NearestLocation	113	3.97	3.72	100	--------	3.7	-	AarF domain containing kinase	Signal Transduction
chr12	9466451	9466650	200	*	313	X12.9466550	VIT_12s0057g01150	9502029	9508628	+	upstream	-35479	-35479	35379	NearestLocation	200	2.53	2.35	100	ATGGCGTG_61/5	1.3	-	AarF domain containing kinase	Signal Transduction
chr13	1777220	1777419	200	*	73	X13.1777319	VIT_13s0067g03210	1777205	1784184	+	inside	115	115	15	NearestLocation	123	6.22	5.84	100	--------	3.3	-	AarF domain containing kinase 1	Signal Transduction
chr18	20145623	20145822	200	*	77.9	X18.20145722	VIT_18s0001g01620	20145567	20217608	+	inside	155	155	56	NearestLocation	125	2.63	2.45	100	--------	3	-	AarF domain containing kinase 1	Signal Transduction
chr07	23185670	23185869	200	*	124	X07.23185769	VIT_07s0031g00690	23181667	23189004	+	inside	4103	4103	3135	NearestLocation	139	9.31	8.76	100	ATTGCGTA_36/1	2.8	-	ABA 8'-hydroxylase CYP707A2	Secondary Metabolic Process
chr18	8767813	8768012	200	*	106	X18.8767912	VIT_18s0001g10450	8761978	8769742	-	inside	1830	1830	1730	NearestLocation	134	4.28	4.01	100	TGACGTGTAA_61/4	1.9	bZIP45	ABA-responsive element-binding protein 2 (AREB2), Basic Leucine Zipper Transcription Factor (VvbZIP45)	Response to Hormone Stimulus
chr04	9888328	9888527	200	*	53	X04.9888427	VIT_04s0069g01150	9841491	9842587	+	downstream	46937	45841	45741	NearestLocation	117	3.42	3.2	100	--------	2.4	bZIP11	ABA-responsive element-binding protein 3 (AREB3), Basic Leucine Zipper Transcription Factor (VvbZIP11)	Response to Hormone Stimulus
chr19	9108112	9108311	200	*	98	X19.9108211	VIT_19s0015g01020	9101591	9112651	-	inside	4439	4439	4340	NearestLocation	131	11.79	11.1	100	--------	4.4	bZIP53	ABA-responsive element-binding protein ABF2, Basic Leucine Zipper Transcription Factor (VvbZIP53)	Response to Hormone Stimulus
chr03	5553244	5553443	200	*	82	X03.5553343	VIT_03s0063g00310	5550001	5553442	+	overlapEnd	3343	3343	1	NearestLocation	126	5.16	4.84	100	TAGCGTGT_71/5	3.7	bZIP08	ABA-responsive element-binding protein ABF4 (VvABF-8), Basic Leucine Zipper Transcription Factor (VvbZIP08)	Response to Hormone Stimulus
chr03	15189241	15189440	200	*	69	X03.15189340	VIT_03s0038g01600	15167283	15172763	+	downstream	22057	16577	16478	NearestLocation	122	5.12	4.81	100	--------	3.1	-	ABA-responsive protein (HVA22a)	Response to Hormone Stimulus
chr04	18244516	18244715	200	*	102	X04.18244615	VIT_04s0023g01370	18230939	18243044	-	upstream	-1572	-1572	1472	NearestLocation	132	10.29	9.69	100	--------	9.1	-	ABA-responsive protein HVA22K	Response to Hormone Stimulus
chr04	18234702	18234901	200	*	77	X04.18234801	VIT_04s0023g01370	18230939	18243044	-	inside	8242	8242	3763	NearestLocation	124	3.89	3.64	100	--------	6.9	-	ABA-responsive protein HVA22K	Response to Hormone Stimulus
chr17	6514672	6514871	200	*	163	X17.6514771	VIT_17s0000g05850	6511213	6519129	-	inside	4357	4357	3459	NearestLocation	152	34.09	32.36	100	--------	14.6	ATH2	ABC Transporter (VvATH2 - VvABCA3)	Transport
chr06	9188137	9188336	200	*	136	X06.9188236	VIT_06s0004g08350	9155503	9213440	-	inside	25204	25204	25104	NearestLocation	143	17.1	16.12	100	--------	6.1	ATM1	ABC Transporter (VvATM1 - VvABCB20)	Transport
chr06	9194292	9194491	200	*	108	X06.9194391	VIT_06s0004g08350	9155503	9213440	-	inside	19048	19048	18949	NearestLocation	134	9.75	9.17	100	--------	3.2	ATM1	ABC Transporter (VvATM1 - VvABCB20)	Transport
chr18	14409432	14409631	200	*	100	X18.14409531	VIT_18s0076g00380	14405761	14410018	-	inside	486	486	387	NearestLocation	132	3.57	3.34	100	--------	1.8	GCN5	ABC Transporter (VvGCN5 - VvABCF5)	Transport
chr01	6880264	6880463	200	*	148	X01.6880363	VIT_01s0137g00350	6879075	6883938	+	inside	1289	1289	1189	NearestLocation	147	23.13	21.86	100	--------	6.6	MDR1	ABC Transporter (VvMDR1 - VvABCB1)	Transport
chr05	2721401	2721600	200	*	128	X05.2721500	VIT_05s0020g00890	2720196	2725861	+	inside	1304	1304	1205	NearestLocation	141	15.68	14.77	100	--------	11.4	MDR10	ABC Transporter (VvMDR10 - VvABCB10)	Transport
chr07	5354578	5354777	200	*	127.7	X07.5354677	VIT_07s0005g02660	5356307	5363279	-	downstream	8601	1629	1530	NearestLocation	141	13.6	12.81	100	TGCGTGT_37/3	3.8	MDR14	ABC Transporter (VvMDR14 - VvABCB14)	Transport
chr07	5361391	5361590	200	*	77	X07.5361490	VIT_07s0005g02660	5356307	5363279	-	inside	1789	1789	1689	NearestLocation	124	2.89	2.7	100	--------	3.4	MDR14	ABC Transporter (VvMDR14 - VvABCB14)	Transport
chr14	28524746	28524945	200	*	146	X14.28524845	VIT_14s0066g02320	28532848	28538587	+	upstream	-8002	-8002	7903	NearestLocation	146	13.22	12.45	100	TGACGTGT_48/3	3.3	MDR15	ABC Transporter (VvMDR15 - VvABCB15)	Transport
chr14	28528998	28529197	200	*	80	X14.28529097	VIT_14s0066g02320	28532848	28538587	+	upstream	-3750	-3750	3651	NearestLocation	125	13.07	12.3	100	--------	7.1	MDR15	ABC Transporter (VvMDR15 - VvABCB15)	Transport
chr14	28527733	28527932	200	*	66	X14.28527832	VIT_14s0066g02320	28532848	28538587	+	upstream	-5016	-5016	4916	NearestLocation	121	8.62	8.1	100	--------	5.9	MDR15	ABC Transporter (VvMDR15 - VvABCB15)	Transport
chr02	8083696	8083895	200	*	72	X02.8083795	VIT_02s0012g01660	8075944	8084384	-	inside	588	588	489	NearestLocation	123	6.62	6.22	100	--------	3.2	MDR5	ABC Transporter (VvMDR5 - VvABCB5)	Transport
chr11	2527402	2527601	200	*	149	X11.2527501	VIT_11s0016g03160	2530796	2536294	+	upstream	-3294	-3294	3195	NearestLocation	147	23.37	22.09	100	ATGGCGTG_61/5	6.7	MDR7	ABC Transporter (VvMDR7 - VvABCB7)	Transport
chr09	496507	496706	200	*	130	X09.496606	VIT_09s0002g00750	503921	510003	+	upstream	-7315	-7315	7215	NearestLocation	141	31.93	30.3	100	--------	9999.9	MDR9	ABC Transporter (VvMDR9 - VvABCB9)	Transport
chr09	501236	501435	200	*	75	X09.501335	VIT_09s0002g00750	503921	510003	+	upstream	-2585	-2585	2486	NearestLocation	124	7.04	6.61	100	--------	3.4	MDR9	ABC Transporter (VvMDR9 - VvABCB9)	Transport
chr01	20720349	20720548	200	*	179	X01.20720448	VIT_01s0010g02440	20724530	20728271	+	upstream	-4082	-4082	3982	NearestLocation	157	38.93	37.05	100	TGGCGTGTAA_102/8	16	MRP1	ABC Transporter (VvMRP1 - VvABCC1)	Transport
chr01	20718568	20718767	200	*	56	X01.20718667	VIT_01s0010g02440	20724530	20728271	+	upstream	-5862	-5862	5763	NearestLocation	117	3.88	3.63	100	TGACGTGT_48/3	2.5	MRP1	ABC Transporter (VvMRP1 - VvABCC1)	Transport
chr15	9657530	9657729	200	*	60	X15.9657629	VIT_15s0021g00220	9661832	9670046	+	upstream	-4202	-4202	4103	NearestLocation	119	4.52	4.24	100	--------	2.7	MRP10	ABC Transporter (VvMRP10 - VvABCC10)	Transport
chr15	9671154	9671353	200	*	75	X15.9671253	VIT_15s0021g00220	9661832	9670046	+	downstream	9422	1208	1108	NearestLocation	124	3.35	3.13	100	ATGGCGTGT_110/8	3.4	MRP10	ABC Transporter (VvMRP10 - VvABCC10)	Transport
chr10	11118017	11118216	200	*	126	X10.11118116	VIT_10s0003g04390	11125531	11168216	+	upstream	-7415	-7415	7315	NearestLocation	140	17.97	16.95	100	--------	5.6	MRP17	ABC Transporter (VvMRP17 - VvABCC17)	Transport
chr10	11135669	11135868	200	*	108	X10.11135768	VIT_10s0003g04390	11125531	11168216	+	inside	10237	10237	10138	NearestLocation	134	9.75	9.17	100	--------	3.2	MRP17	ABC Transporter (VvMRP17 - VvABCC17)	Transport
chr10	11161967	11162166	200	*	78	X10.11162066	VIT_10s0003g04390	11125531	11168216	+	inside	36535	36535	6050	NearestLocation	125	7	6.58	100	--------	3.5	MRP17	ABC Transporter (VvMRP17 - VvABCC17)	Transport
chr10	11354495	11354694	200	*	143	X10.11354594	VIT_10s0003g04470	11324035	11380480	+	inside	30559	30559	25786	NearestLocation	145	16.68	15.72	100	--------	4.3	MRP20	ABC Transporter (VvMRP20 - VvABCC20)	Transport
chr19	7916705	7916904	200	*	157	X19.7916804	VIT_19s0090g01870	7910874	7917664	-	inside	860	860	760	NearestLocation	150	19.67	18.56	100	--------	4.7	MRP26	ABC Transporter (VvMRP26 - VvABCC26)	Transport
chr19	7941779	7941978	200	*	78	X19.7941878	VIT_19s0015g00020	7936122	7941690	-	upstream	-188	-188	89	NearestLocation	125	7.75	7.29	100	--------	3.5		ABC Transporter (VvMRP3 - VvABCC3)	Transport
chr09	16267054	16267253	200	*	73	X09.16267153	VIT_09s0018g00310	16188269	16274290	-	inside	7136	7136	7037	NearestLocation	123	3.99	3.73	100	ATTGCTTGT_92/19	2.2	MRP7	ABC Transporter (VvMRP7 - VvABCC7)	Transport
chr09	16226294	16226493	200	*	61	X09.16226393	VIT_09s0018g00310	16188269	16274290	-	inside	47896	47896	38025	NearestLocation	119	2.44	2.27	100	--------	1.8	MRP7	ABC Transporter (VvMRP7 - VvABCC7)	Transport
chr09	2215513	2215712	200	*	60	X09.2215612	VIT_09s0002g02430	2205746	2225075	+	inside	9866	9866	9363	NearestLocation	119	2.89	2.7	100	--------	9999.9	MRP8	ABC Transporter (VvMRP8 - VvABCC8)	Transport
chr11	3834652	3834851	200	*	110	X11.3834751	VIT_11s0016g04540	3825506	3837079	+	inside	9246	9246	2228	NearestLocation	135	15.65	14.74	100	--------	9999.9	PDR1	ABC Transporter (VvPDR1 - VvABCG31)	Transport
chr09	5323586	5323785	200	*	46	X09.5323685	VIT_09s0002g05590	5316144	5323420	-	upstream	-266	-266	166	NearestLocation	114	2.42	2.25	100	--------	2.1	PDR16	ABC Transporter (VvPDR16 - VvABCG46)	Transport
chr11	3888143	3888342	200	*	96	X11.3888242	VIT_11s0016g04580	3888012	3891011	-	inside	2769	2769	131	NearestLocation	130	2.48	2.31	100	--------	8.6	PDR2	ABC Transporter (VvPDR2 - VvABCG32)	Transport
chr06	20505213	20505412	200	*	50	X06.20505312	VIT_06s0061g01490	20498029	20505313	-	overlapStart	1	1	99	NearestLocation	116	2.98	2.78	100	ATTGCTTGT_92/19	2.2	PDR20	ABC Transporter (VvPDR20 - VvABCG50)	Transport
chr08	17655849	17656048	200	*	54	X08.17655948	VIT_08s0007g03710	17660071	17669411	+	upstream	-4123	-4123	4023	NearestLocation	117	3.25	3.04	100	--------	4.8	PDR23	ABC Transporter (VvPDR23 - VvABCG53)	Transport
chr13	8976968	8977167	200	*	39	X13.8977067	VIT_13s0074g00680	8969709	8976970	-	overlapStart	-98	-98	2	NearestLocation	112	3.21	3	100	TAGCGTGT_71/5	3.5	PDR25	ABC Transporter (VvPDR25 - VvABCG55)	Transport
chr04	4230810	4231009	200	*	92	X04.4230909	VIT_04s0008g04790	4227017	4234518	-	inside	3608	3608	3509	NearestLocation	129	11.59	10.91	100	--------	8.2	PDR29	ABC Transporter (VvPDR29 - VvABCG59)	Transport
chr04	4236834	4237033	200	*	97	X04.4236933	VIT_04s0008g04790	4227017	4234518	-	upstream	-2416	-2416	2316	NearestLocation	131	10.01	9.41	100	--------	4.3	PDR29	ABC Transporter (VvPDR29 - VvABCG59)	Transport
chr19	24550811	24551010	200	*	92.6	X19.24550910	VIT_19s0085g01190	24548405	24563159	+	inside	2505	2505	2406	NearestLocation	129	5.39	5.05	100	--------	2.3	PMP1	ABC Transporter (VvPMP1 - VvABCD1)	Transport
chr19	24550365	24550564	200	*	71.4	X19.24550464	VIT_19s0085g01190	24548405	24563159	+	inside	2059	2059	1960	NearestLocation	122	2.95	2.75	100	--------	2.7	PMP1	ABC Transporter (VvPMP1 - VvABCD1)	Transport
chr02	18465413	18465612	200	*	82	X02.18465512	VIT_02s0087g00770	18457684	18466667	-	inside	1155	1155	1055	NearestLocation	126	7.22	6.79	100	--------	9999.9	RLI1	ABC Transporter (VvRLI1 - VvABCE1)	Transport
chr01	7443741	7443940	200	*	85.2	X01.7443840	VIT_00s0291g00100	7427051	7443933	-	overlapStart	93	93	7	NearestLocation	127	9.09	8.56	100	--------	3.8	TAP1	ABC Transporter (VvTAP1 - VvABCB21)	Transport
chr17	5752876	5753075	200	*	104	X17.5752975	VIT_17s0000g05120	5751736	5758856	+	inside	1240	1240	1140	NearestLocation	133	4.21	3.94	100	GATTGCGT_52/1	2.3	TAP2	ABC Transporter (VvTAP2 - VvABCB22)	Transport
chr16	17261193	17261392	200	*	152	X16.17261292	VIT_16s0100g00350	17248816	17261155	-	upstream	-137	-137	38	NearestLocation	148	31.61	30	100	TGCGTGT_37/3	13.6	TAP3	ABC Transporter (VvTAP3 - VvABCB23)	Transport
chr16	17258663	17258862	200	*	116	X16.17258762	VIT_16s0100g00350	17248816	17261155	-	inside	2393	2393	2293	NearestLocation	137	22.11	20.89	100	--------	10.4	TAP3	ABC Transporter (VvTAP3 - VvABCB23)	Transport
chr14	27061493	27061692	200	*	159	X14.27061592	VIT_14s0066g00550	27051402	27063683	-	inside	2091	2091	1991	NearestLocation	151	33.21	31.51	100	--------	9999.9	TAP4	ABC Transporter (VvTAP4 - VvABCB24)	Transport
chr18	14021324	14021523	200	*	220	X18.14021423	VIT_18s0166g00080	14023042	14027197	-	downstream	5773	1618	1519	NearestLocation	170	41.11	39.17	100	--------	9.8	WBC1	ABC Transporter (VvWBC1 - VvABCG1)	Transport
chr18	14022079	14022278	200	*	176	X18.14022178	VIT_18s0166g00080	14023042	14027197	-	downstream	5019	864	764	NearestLocation	156	29.96	28.4	100	--------	7.9	WBC1	ABC Transporter (VvWBC1 - VvABCG1)	Transport
chr19	3406198	3406397	200	*	96	X19.3406297	VIT_19s0014g03280	3404282	3407783	+	inside	2016	2016	1386	NearestLocation	130	4.5	4.22	100	--------	4.3	WBC10	ABC Transporter (VvWBC10 - VvABCG10)	Transport
chr19	9060768	9060967	200	*	128	X19.9060867	VIT_19s0015g00960	9060515	9063661	+	inside	353	353	253	NearestLocation	141	13.6	12.81	100	--------	3.8	WBC11	ABC Transporter (VvWBC11 - VvABCG11)	Transport
chr07	25116173	25116372	200	*	112	X07.25116272	VIT_07s0031g02550	25110606	25112782	-	upstream	-3490	-3490	3391	NearestLocation	135	21.08	19.9	100	CTTGCGTGT_94/11	10	WBC17	ABC Transporter (VvWBC17 - VvABCG17)	Transport
chr08	4362264	4362463	200	*	76	X08.4362363	VIT_08s0032g00790	4360764	4369672	+	inside	1600	1600	1500	NearestLocation	124	5.04	4.73	100	GGTTGCGTG_75/9	3.4	WBC18	ABC Transporter (VvWBC18 - VvABCG18)	Transport
chr06	2992671	2992870	200	*	152	X06.2992770	VIT_06s0004g02490	2981734	2995237	+	inside	11036	11036	2367	NearestLocation	148	14.35	13.51	100	--------	3.4	WBC20	ABC Transporter (VvWBC20 - VvABCG20)	Transport
chr08	13902073	13902272	200	*	67.6	X08.13902172	VIT_08s0040g02840	13903031	13905474	+	upstream	-859	-859	759	NearestLocation	121	3	2.8	100	TGCGTGT_37/3	3	WBC21	ABC Transporter (VvWBC21 - VvABCG21)	Transport
chr08	13902494	13902693	200	*	73.4	X08.13902593	VIT_08s0040g02840	13903031	13905474	+	upstream	-437	-437	338	NearestLocation	123	2.95	2.75	100	CTTGCGTGT_94/11	3.3	WBC21	ABC Transporter (VvWBC21 - VvABCG21)	Transport
chr08	12745195	12745394	200	*	101	X08.12745294	VIT_08s0040g01620	12741119	12757981	+	inside	4175	4175	4076	NearestLocation	132	12.43	11.7	100	--------	4.5	WBC22	ABC Transporter (VvWBC22 - VvABCG22)	Transport
chr06	17737270	17737469	200	*	114	X06.17737369	VIT_06s0009g03380	17735154	17737106	-	upstream	-264	-264	164	NearestLocation	136	10.87	10.23	100	TTTGCGTGT_99/11	3.4	WBC30	ABC Transporter (VvWBC30 - VvABCG30)	Transport
chr19	1638687	1638886	200	*	80	X19.1638786	VIT_19s0014g01540	1636708	1638686	-	upstream	-100	-100	1	NearestLocation	125	6.94	6.53	100	CTTGCGTG_66/7	3.6	WBC9	ABC Transporter (VvWBC9 - VvABCG9)	Transport
chr19	23085517	23085716	200	*	40	X19.23085616	VIT_19s0085g00120	23079196	23085541	+	overlapEnd	6420	6420	24	NearestLocation	112	4.15	3.89	100	--------	9999.9	-	ABC transporter B member 11	Transport
chr10	8096627	8096826	200	*	178	X10.8096726	VIT_10s0003g02580	8096291	8101478	+	inside	435	435	336	NearestLocation	157	19.48	18.38	100	--------	4	-	ABC transporter B member 14	Transport
chr10	8060290	8060489	200	*	145	X10.8060389	VIT_10s0003g02550	8060230	8062788	+	inside	160	160	60	NearestLocation	146	17.1	16.12	100	CTTGCGTA_32/1	4.3	-	ABC transporter B member 14	Transport
chr16	13470573	13470772	200	*	43	X16.13470672	VIT_16s0022g00630	13462405	13463087	-	upstream	-7585	-7585	7486	NearestLocation	113	4.78	4.48	100	--------	3.8	-	ABC transporter E member 1	Transport
chr07	5066693	5066892	200	*	71.2	X07.5066792	VIT_07s0005g02320	5066185	5067050	-	inside	258	258	158	NearestLocation	122	2.98	2.78	100	--------	5.6	-	ABC transporter G member 21	Transport
chr07	5002413	5002612	200	*	72	X07.5002512	VIT_07s0005g02240	5000734	5004254	+	inside	1778	1778	1642	NearestLocation	123	2.41	2.24	100	GATTGCGTA_56/1	6.4	-	ABC transporter G member 21	Transport
chr07	20961429	20961628	200	*	68	X07.20961528	VIT_00s0415g00010	20958023	20959120	+	downstream	3505	2408	2309	NearestLocation	121	11.19	10.53	100	TGCGTGT_37/3	9999.9	-	ABC transporter G member 29	Transport
chr06	18644931	18645130	200	*	116	X06.18645030	VIT_06s0061g00240	18640448	18656427	+	inside	4582	4582	4483	NearestLocation	137	11.25	10.59	100	GTTGCGTGT_100/13	3.5	-	ABC transporter G member 7	Transport
chr06	18657800	18657999	200	*	62	X06.18657899	VIT_06s0061g00250	18666044	18691629	+	upstream	-8144	-8144	8045	NearestLocation	119	2.55	2.38	100	--------	1.8	-	ABC transporter G member 7	Transport
chr04	23697871	23698070	200	*	102	X04.23697970	VIT_04s0044g01320	23697826	23717117	+	inside	144	144	45	NearestLocation	132	18.52	17.47	100	TGACGTGTT_58/3	9.1	-	ABCNAP13	Transport
chr04	23700357	23700556	200	*	77	X04.23700456	VIT_04s0044g01320	23697826	23717117	+	inside	2630	2630	2531	NearestLocation	124	7.56	7.11	100	ATTGCTTGT_92/19	3.4	-	ABCNAP13	Transport
chr19	21795457	21795656	200	*	43	X19.21795556	VIT_19s0027g01210	21816717	21819555	+	upstream	-21161	-21161	21061	NearestLocation	113	5.21	4.89	100	--------	9999.9	-	Abhydrolase domain-containing protein	Cellular Homeostasis
chr02	9108025	9108224	200	*	96	X02.9108124	VIT_02s0012g02180	9103155	9107033	+	downstream	4969	1091	992	NearestLocation	130	4.98	4.67	100	--------	2.1	-	Abhydrolase domain-containing protein	Cellular Homeostasis
chr13	792675	792874	200	*	104	X13.792774	VIT_13s0067g01400	792365	793285	-	inside	511	511	310	NearestLocation	133	16.18	15.25	100	--------	9.3	-	ABI4 (ABA insensitive 4),Dehydration Responsive Element-Binding Transcription Factor (VvDREB18)	Response to Hormone Stimulus
chr13	794655	794854	200	*	115	X13.794754	VIT_13s0067g01400	792365	793285	-	upstream	-1469	-1469	1370	NearestLocation	136	15.49	14.59	100	TAGCGTGT_71/5	5.1	-	ABI4 (ABA insensitive 4),Dehydration Responsive Element-Binding Transcription Factor (VvDREB18)	Response to Hormone Stimulus
chr11	3045364	3045563	200	*	122	X11.3045463	VIT_11s0016g03710	3044618	3049139	+	inside	846	846	746	NearestLocation	139	6.38	5.99	100	ATGACGTG_31/1	2.2	-	Abl interactor protein 1 (ABIL1)	Cellular Process
chr02	4805809	4806008	200	*	103	X02.4805908	VIT_02s0154g00070	4804832	4807460	+	inside	1076	1076	977	NearestLocation	133	5.87	5.52	100	TGACGTGTT_58/3	2.3	YABBY3	Abnormal floral organs	Transcription Factor Activity
chr14	24001556	24001755	200	*	82	X14.24001655	VIT_14s0068g00300	23997514	24000870	-	upstream	-786	-786	686	NearestLocation	126	4.82	4.52	100	CTTGCGTG_66/7	3.7	-	ABRC5	Response to Stress
chr02	18356194	18356393	200	*	65	X02.18356293	VIT_02s0087g00710	18360755	18363418	-	downstream	7124	4461	4362	NearestLocation	120	5.37	5.04	100	--------	2.9	-	Abscisic acid 8` hydroxylase (CYP707A1) (VvA8H-CYP707A1)	Secondary Metabolic Process
chr18	30916318	30916517	200	*	109	X18.30916417	VIT_18s0041g02390	30908495	30922793	-	inside	6375	6375	6276	NearestLocation	135	6.88	6.47	100	--------	2.4	-	Abscisic acid 8` hydroxylase (CYP707A2) (VvA8H-CYP707A2.5)	Response to Hormone Stimulus
chr03	5501531	5501730	200	*	50	X03.5501630	VIT_03s0063g00380	5493284	5495988	-	upstream	-5642	-5642	5543	NearestLocation	116	5.34	5.01	100	--------	4.5	-	Abscisic acid 8` hydroxylase (CYP707A4) (VvA8H-CYP707A4)	Secondary Metabolic Process
chr03	5498883	5499082	200	*	47	X03.5498982	VIT_03s0063g00380	5493284	5495988	-	upstream	-2994	-2994	2895	NearestLocation	115	3.88	3.64	100	TGACGTGT_48/3	4.2	-	Abscisic acid 8` hydroxylase (CYP707A4) (VvA8H-CYP707A4)	Secondary Metabolic Process
chr13	25245801	25246000	200	*	48	X13.25245900	VIT_13s0019g01720	25248750	25256660	+	upstream	-2850	-2850	2750	NearestLocation	115	2.92	2.73	100	GCTTGCGT_49/1	4.3	-	Abscisic acid insensitive 8	Response to Hormone Stimulus
chr08	9462892	9463091	200	*	90	X08.9462991	VIT_08s0058g00470	9468378	9469243	+	upstream	-5386	-5386	5287	NearestLocation	128	2.51	2.34	100	--------	1.6	-	Abscisic acid receptor PYL4 RCAR10	Response to Hormone Stimulus
chr16	21142454	21142653	200	*	114	X16.21142553	VIT_16s0050g02620	21147928	21152069	+	upstream	-5374	-5374	5275	NearestLocation	136	3.4	3.18	100	TGACGTGT_48/3	1.7	-	Abscisic acid receptor PYL8 RCAR3	Response to Hormone Stimulus
chr15	18126526	18126725	200	*	64	X15.18126625	VIT_15s0046g01050	18133354	18136214	+	upstream	-6728	-6728	6629	NearestLocation	120	5.2	4.88	100	--------	2.9	-	Abscisic acid receptor PYL9 RCAR1	Response to Hormone Stimulus
chr07	9824573	9824772	200	*	59	X07.9824672	VIT_07s0005g05400	9813056	9816443	+	downstream	11616	8229	8130	NearestLocation	118	4.36	4.09	100	--------	2.6	-	Abscisic acid-insensitive protein 3 (ABI3)	Response to Hormone Stimulus
chr18	30989875	30990074	200	*	169	X18.30989974	VIT_18s0041g02430	30982874	30994018	-	inside	4044	4044	3944	NearestLocation	154	50.87	48.69	100	TAGCGTGT_71/5	9999.9	-	abscisic aldehyde oxidase (AAO3) (VvAAO3)	Response to Hormone Stimulus
chr18	30990474	30990673	200	*	127.2	X18.30990573	VIT_18s0041g02430	30982874	30994018	-	inside	3444	3444	3345	NearestLocation	140	38.53	36.67	100	--------	9999.9	-	abscisic aldehyde oxidase (AAO3) (VvAAO3)	Response to Hormone Stimulus
chr18	30990783	30990982	200	*	59.8	X18.30990882	VIT_18s0041g02430	30982874	30994018	-	inside	3136	3136	3036	NearestLocation	119	8.39	7.89	100	GTTGCGTGT_100/13	5.3	-	abscisic aldehyde oxidase (AAO3) (VvAAO3)	Response to Hormone Stimulus
chr15	18999316	18999515	200	*	92.4	X15.18999415	VIT_15s0046g02220	19001999	19004662	+	upstream	-2583	-2583	2484	NearestLocation	129	10.75	10.11	100	--------	4.1	-	ACC synthase	Response to Hormone Stimulus
chr11	2053943	2054142	200	*	62	X11.2054042	VIT_11s0016g02560	2051434	2053148	+	downstream	2608	894	795	NearestLocation	119	2.38	2.22	100	--------	2.8	-	ACC synthase 2	Response to Hormone Stimulus
chr12	16023105	16023304	200	*	106	X12.16023204	VIT_12s0055g00490	16002425	16025371	-	inside	2167	2167	2067	NearestLocation	134	15.57	14.67	100	ATTGCTTGT_92/19	9999.9	-	Accumulation and replication of chloroplast 5	Cellular Process
chr18	4115863	4116062	200	*	102	X18.4115962	VIT_18s0001g04980	4097931	4113803	-	upstream	-2159	-2159	2060	NearestLocation	132	8.66	8.15	100	--------	3	-	Acetyl-CoA carboxylase 2 (ACC2)	Lipid Metabolic Process
chr18	4110992	4111191	200	*	86.3	X18.4111091	VIT_18s0001g04980	4097931	4113803	-	inside	2711	2711	2612	NearestLocation	127	4.26	4	100	--------	4.1	-	Acetyl-CoA carboxylase 2 (ACC2)	Lipid Metabolic Process
chr06	2185773	2185972	200	*	60	X06.2185872	VIT_06s0004g01770	2177584	2186415	+	inside	8288	8288	443	NearestLocation	119	3.97	3.71	100	GTTGCGTGT_100/13	2.7	-	Acetyl-CoA carboxylase, biotin carboxylase	Lipid Metabolic Process
chr06	2048531	2048730	200	*	48.5	X06.2048630	VIT_06s0004g01650	2042021	2047648	-	upstream	-982	-982	883	NearestLocation	115	2.51	2.34	100	ATGACGTG_31/1	2.2	-	Acetyl-CoA carboxylase, biotin carboxylase	Lipid Metabolic Process
chr06	2048270	2048469	200	*	54.5	X06.2048369	VIT_06s0004g01650	2042021	2047648	-	upstream	-722	-722	622	NearestLocation	117	2.16	2.01	100	--------	9999.9	-	Acetyl-CoA carboxylase, biotin carboxylase	Lipid Metabolic Process
chr01	7301660	7301859	200	*	91	X01.7301759	VIT_01s0137g00810	7290569	7296479	-	upstream	-5281	-5281	5181	NearestLocation	129	11.45	10.77	100	ATGACGTGT_61/3	9999.9	-	Acetylglucosaminyltransferase	Cellular Process
chr01	7302847	7303046	200	*	92	X01.7302946	VIT_01s0137g00810	7290569	7296479	-	upstream	-6467	-6467	6368	NearestLocation	129	10.54	9.91	100	--------	4.1	-	Acetylglucosaminyltransferase	Cellular Process
chr09	9871057	9871256	200	*	94.4	X09.9871156	VIT_09s0002g08670	9871460	9877545	+	upstream	-304	-304	204	NearestLocation	130	4.84	4.54	100	ATAGCGTGT_88/6	2.1	-	Acetylornithine aminotransferase	Cellular Amino Acids and Derivative Metabolic Process
chr09	9871570	9871769	200	*	102.6	X09.9871669	VIT_09s0002g08670	9871460	9877545	+	inside	210	210	110	NearestLocation	132	2.34	2.18	100	--------	1.5	-	Acetylornithine aminotransferase	Cellular Amino Acids and Derivative Metabolic Process
chr02	7407544	7407743	200	*	96	X02.7407643	VIT_02s0012g01210	7408733	7416670	+	upstream	-1089	-1089	990	NearestLocation	130	7.61	7.15	100	--------	2.9	-	Acetylornithine deacetylase	Cellular Amino Acids and Derivative Metabolic Process
chr02	7385861	7386060	200	*	70	X02.7385960	VIT_02s0012g01210	7408733	7416670	+	upstream	-22773	-22773	22673	NearestLocation	122	3.57	3.34	100	TGCGTGT_37/3	2.1	-	Acetylornithine deacetylase	Cellular Amino Acids and Derivative Metabolic Process
chr16	16482448	16482647	200	*	53.8	X16.16482547	VIT_16s0022g02350	16481981	16491201	+	inside	567	567	467	NearestLocation	117	5.01	4.7	100	--------	9999.9	-	ACI13	Response to Stress
chr16	8730459	8730658	200	*	94.9	X16.8730558	VIT_16s0013g01930	8730358	8739134	+	inside	200	200	101	NearestLocation	130	12.92	12.16	100	TGGCGTGT_97/7	5.1	-	Acid phosphatase	Secondary Metabolic Process
chr16	8729991	8730190	200	*	70.1	X16.8730090	VIT_16s0013g01930	8730358	8739134	+	upstream	-268	-268	168	NearestLocation	122	9.01	8.48	100	--------	4.6	-	Acid phosphatase	Secondary Metabolic Process
chr07	7612369	7612568	200	*	100	X07.7612468	VIT_07s0005g04130	7608304	7610838	-	upstream	-1630	-1630	1531	NearestLocation	132	12.21	11.5	100	--------	4.5	-	Acid phosphatase class B	Secondary Metabolic Process
chr01	20834047	20834246	200	*	109	X01.20834146	VIT_01s0010g02580	20828705	20833514	-	upstream	-632	-632	533	NearestLocation	135	14.16	13.33	100	CTTGCGTG_66/7	4.9	-	Acid phosphatase/vanadium-dependent haloperoxidase	Cellular Process
chr01	20828071	20828270	200	*	111	X01.20828170	VIT_01s0010g02580	20828705	20833514	-	downstream	5344	535	435	NearestLocation	135	7.19	6.76	100	TGGCGTGT_97/7	2.5	-	Acid phosphatase/vanadium-dependent haloperoxidase	Cellular Process
chr04	18441313	18441512	200	*	133.1	X04.18441412	VIT_04s0023g01540	18441725	18446089	+	upstream	-313	-313	213	NearestLocation	142	26.06	24.68	100	TGACGTGT_48/3	10.2	-	Acidic leucine-rich nuclear phosphoprotein 32 member B	Cellular Process
chr04	18441458	18441657	200	*	81.9	X04.18441557	VIT_04s0023g01540	18441725	18446089	+	upstream	-167	-167	68	NearestLocation	126	6.77	6.36	100	--------	4	-	Acidic leucine-rich nuclear phosphoprotein 32 member B	Cellular Process
chr11	4710911	4711110	200	*	112	X11.4711010	VIT_11s0016g05380	4711296	4712019	+	upstream	-286	-286	186	NearestLocation	135	7.35	6.91	100	--------	2.5	-	Acidic leucine-rich nuclear phosphoprotein 32 member E	Cellular Process
chr10	5184382	5184581	200	*	92	X10.5184481	VIT_10s0003g00340	5183686	5184686	+	inside	796	796	105	NearestLocation	129	3.75	3.51	100	--------	2.1	-	ACR4 (Arabidopsis CRINKLY4)	Carbohydrate Metabolic Process
chr01	22916638	22916837	200	*	135	X01.22916737	VIT_01s0146g00100	22907908	22910936	+	downstream	8830	5802	5702	NearestLocation	143	27.08	25.64	100	--------	12.1	-	ACT domain containing protein (ACR4)	DNA/RNA Metabolic Process
chr18	13026556	13026755	200	*	111	X18.13026655	VIT_18s0001g15000	13026931	13036065	+	upstream	-275	-275	176	NearestLocation	135	12.44	11.71	100	--------	5	-	ACT domain containing protein (ACR4)	DNA/RNA Metabolic Process
chr04	5200819	5201018	200	*	121.5	X04.5200918	VIT_04s0008g05700	5201795	5204411	+	upstream	-877	-877	777	NearestLocation	139	10.42	9.8	100	--------	3.1	-	ACT domain-containing protein	DNA/RNA Metabolic Process
chr02	4411034	4411233	200	*	161	X02.4411133	VIT_02s0025g05120	4410051	4413324	+	inside	1083	1083	983	NearestLocation	151	34.04	32.3	100	GTTGCGTG_71/9	14.4	-	ACT domain-containing protein (ACR8)	DNA/RNA Metabolic Process
chr02	4409682	4409881	200	*	132	X02.4409781	VIT_02s0025g05120	4410051	4413324	+	upstream	-269	-269	170	NearestLocation	142	14.41	13.57	100	CTTGCGTG_66/7	3.9	-	ACT domain-containing protein (ACR8)	DNA/RNA Metabolic Process
chr04	22270183	22270382	200	*	103	X04.22270282	VIT_04s0044g00580	22271806	22274997	-	downstream	4715	1524	1424	NearestLocation	133	14.71	13.85	100	--------	9.2	-	Actin 7 (ACT7) / actin 2	Cellular Process
chr13	2989710	2989909	200	*	125	X13.2989809	VIT_13s0019g01240	2982299	2984208	-	upstream	-5602	-5602	5502	NearestLocation	140	13	12.25	100	--------	3.7	-	Actin beta/gamma 1	Cellular Process
chr11	711872	712071	200	*	121	X11.711971	VIT_11s0016g00770	713295	714847	+	upstream	-1323	-1323	1224	NearestLocation	138	12.22	11.5	100	GGTTGCGTGT_102/13	3.6	-	Actin beta/gamma 1	Cellular Process
chr08	20248959	20249158	200	*	138	X08.20249058	VIT_08s0007g06520	20250188	20251901	-	downstream	2843	1130	1030	NearestLocation	144	11.76	11.06	100	--------	3.1	-	Actin beta/gamma 1	Cellular Process
chr08	20251409	20251608	200	*	70	X08.20251508	VIT_08s0007g06520	20250188	20251901	-	inside	393	393	293	NearestLocation	122	4.92	4.61	100	GTTGCGTGT_100/13	6.3	-	Actin beta/gamma 1	Cellular Process
chr12	11435624	11435823	200	*	68	X12.11435723	VIT_12s0178g00200	11431278	11433114	+	downstream	4446	2610	2510	NearestLocation	121	4.68	4.39	100	GTTGCGTG_71/9	6.1	-	Actin beta/gamma 1	Cellular Process
chr13	2986046	2986245	200	*	67	X13.2986145	VIT_13s0019g01240	2982299	2984208	-	upstream	-1938	-1938	1838	NearestLocation	121	3.18	2.97	100	TGACGTGT_48/3	2	-	Actin beta/gamma 1	Cellular Process
chr13	2981582	2981781	200	*	72	X13.2981681	VIT_13s0019g01240	2982299	2984208	-	downstream	2526	617	518	NearestLocation	123	2.93	2.74	100	--------	7.4	-	Actin beta/gamma 1	Cellular Process
chr14	25334159	25334358	200	*	66	X14.25334258	VIT_14s0068g01630	25325982	25334360	-	inside	102	102	2	NearestLocation	121	3.33	3.11	100	--------	2.9	-	Actin related protein 2	Cellular Process
chr05	17707563	17707762	200	*	87	X05.17707662	VIT_05s0029g01310	17672690	17691790	-	upstream	-15872	-15872	15773	NearestLocation	127	9.52	8.96	100	ATTGCTTGT_92/19	3.9	-	Actin related protein 2/3 complex, subunit 4	Cellular Process
chr05	17692614	17692813	200	*	59	X05.17692713	VIT_05s0029g01310	17672690	17691790	-	upstream	-924	-924	824	NearestLocation	118	4.36	4.09	100	--------	2.6	-	Actin related protein 2/3 complex, subunit 4	Cellular Process
chr17	4178828	4179027	200	*	47	X17.4178927	VIT_17s0000g04010	4162990	4193101	+	inside	15938	15938	14074	NearestLocation	115	3.43	3.21	100	--------	4.2	-	Actin-related protein 4	Cellular Process
chr19	10443610	10443809	200	*	105.5	X19.10443709	VIT_19s0015g01740	10433910	10443999	-	inside	289	289	190	NearestLocation	133	13.5	12.72	100	--------	4.7	-	Actin-related protein 8	Cellular Process
chr19	10444052	10444251	200	*	77.5	X19.10444151	VIT_19s0015g01740	10433910	10443999	-	upstream	-153	-153	53	NearestLocation	124	12.58	11.85	100	--------	6.9	-	Actin-related protein 8	Cellular Process
chr19	10433788	10433987	200	*	75	X19.10433887	VIT_19s0015g01740	10433910	10443999	-	overlapEnd	10111	10111	77	NearestLocation	124	3.82	3.58	100	ATTGCGTG_99/9	6.7	-	Actin-related protein 8	Cellular Process
chr14	9259548	9259747	200	*	72.1	X14.9259647	VIT_14s0081g00760	9257252	9263711	-	inside	4063	4063	2296	NearestLocation	123	2.2	2.05	100	--------	1.6	-	Activating signal cointegrator	Carbohydrate Metabolic Process
chr17	8235509	8235708	200	*	135	X17.8235608	VIT_17s0000g07240	8226660	8235452	-	upstream	-156	-156	57	NearestLocation	143	19.49	18.39	100	--------	6	-	Activating signal cointegrator 1 complex subunit 3	Carbohydrate Metabolic Process
chr17	8205720	8205919	200	*	101	X17.8205819	VIT_17s0000g07230	8178762	8226659	-	inside	20839	20839	20740	NearestLocation	132	7.59	7.13	100	--------	3	-	Activating signal cointegrator 1 complex subunit 3	Carbohydrate Metabolic Process
chr11	3784829	3785028	200	*	80	X11.3784928	VIT_11s0016g04480	3786121	3792747	+	upstream	-1193	-1193	1093	NearestLocation	125	12.85	12.1	100	--------	7.1	-	Acyl ACP-thioesterase	Lipid Metabolic Process
chr17	905325	905524	200	*	57	X17.905424	VIT_17s0000g01100	900970	901926	+	downstream	4454	3498	3399	NearestLocation	118	6.36	5.97	100	--------	9999.9	-	Acyl-(acyl carrier protein) thioesterase	Lipid Metabolic Process
chr02	9657492	9657691	200	*	116	X02.9657591	VIT_02s0012g02500	9672530	9675756	+	upstream	-14938	-14938	14839	NearestLocation	137	22.11	20.89	100	--------	10.4	-	Acyl-[acyl-carrier-protein] desaturase	Lipid Metabolic Process
chr05	395381	395580	200	*	106	X05.395480	VIT_05s0077g01940	386162	395719	-	inside	239	239	139	NearestLocation	134	12	11.3	100	GGTTGCGTA_56/5	9999.9	-	Acyl-CoA dehydrogenase (ibr3)	Lipid Metabolic Process
chr05	395782	395981	200	*	102	X05.395881	VIT_05s0077g01940	386162	395719	-	upstream	-163	-163	63	NearestLocation	132	9.55	8.98	100	ATGACGTGT_61/3	9999.9	-	Acyl-CoA dehydrogenase (ibr3)	Lipid Metabolic Process
chr14	11118235	11118434	200	*	338	X14.11118334	VIT_14s0036g00870	11117582	11119477	+	inside	752	752	653	NearestLocation	208	49.82	47.67	100	CTTGCGTG_66/7	6	-	Acyl-CoA ligase	Lipid Metabolic Process
chr08	5469487	5469686	200	*	76.9	X08.5469586	VIT_08s0032g01100	5483800	5485509	+	upstream	-14214	-14214	14114	NearestLocation	124	7.56	7.11	100	--------	3.4	-	Acyl-CoA oxidase ACX6	Lipid Metabolic Process
chr02	1168640	1168839	200	*	90	X02.1168739	VIT_02s0025g01410	1162251	1171643	-	inside	2903	2903	2804	NearestLocation	128	6.59	6.2	100	--------	2.7	-	Acyl-CoA synthetase long-chain member 2	Lipid Metabolic Process
chr07	4654600	4654799	200	*	77	X07.4654699	VIT_07s0005g01790	4647470	4654041	-	upstream	-659	-659	559	NearestLocation	124	5.02	4.71	100	TGACGTGTT_58/3	9999.9	-	Acyl-CoA synthetase long-chain member 2	Lipid Metabolic Process
chr04	11902996	11903195	200	*	172	X04.11903095	VIT_04s0079g00790	11888338	11890481	-	upstream	-12615	-12615	12515	NearestLocation	155	24.89	23.55	100	--------	15.4	-	Acyl-CoA synthetases (Acyl-activating enzyme 11)	Lipid Metabolic Process
chr04	11893088	11893287	200	*	141	X04.11893187	VIT_04s0079g00790	11888338	11890481	-	upstream	-2707	-2707	2607	NearestLocation	145	16.96	15.98	100	--------	12.6	-	Acyl-CoA synthetases (Acyl-activating enzyme 11)	Lipid Metabolic Process
chr18	9474204	9474403	200	*	66	X18.9474303	VIT_18s0001g11150	9460527	9471201	-	upstream	-3103	-3103	3003	NearestLocation	121	2.55	2.37	100	--------	5.9	-	Acyl-peptide hydrolase	Cellular Homeostasis
chr08	12498149	12498348	200	*	67	X08.12498248	VIT_08s0040g01380	12499406	12500100	+	upstream	-1158	-1158	1058	NearestLocation	121	5.37	5.04	100	ATGACGTG_31/1	3	-	Acylphosphatase family	Carbohydrate Metabolic Process
chr11	74482	74681	200	*	113	X11.74581	VIT_11s0016g00100	51628	134953	+	inside	22954	22954	22854	NearestLocation	136	14.54	13.69	100	--------	5	-	Adapter protein SPIKE1 (SPK1)	Cellular Process
chr01	7633548	7633747	200	*	134	X01.7633647	VIT_00s0225g00220	7639755	7645930	+	upstream	-6107	-6107	6008	NearestLocation	143	14.82	13.95	100	--------	4	-	Adaptor-related protein complex 1, mu 1 subunit	Transport
chr16	19126828	19127027	200	*	130	X16.19126927	VIT_16s0050g00660	19118729	19124988	+	downstream	8199	1940	1840	NearestLocation	141	18.9	17.83	100	ATGACGTG_31/1	5.8	-	Adaptor-related protein complex 1, sigma 2	Transport
chr18	12261872	12262071	200	*	185	X18.12261971	VIT_18s0001g14240	12257459	12261168	+	downstream	4513	804	704	NearestLocation	159	32.2	30.56	100	--------	8.3	-	Adaptor-related protein complex 2, sigma 1 sub	Transport
chr04	18718158	18718357	200	*	61	X04.18718257	VIT_04s0023g01770	18716604	18720176	+	inside	1654	1654	1554	NearestLocation	119	4.05	3.8	100	--------	9999.9	-	Adaptor-related protein complex 3, sigma 2 sub	Transport
chr18	11117037	11117236	200	*	133	X18.11117136	VIT_18s0001g13000	11105764	11116980	-	upstream	-156	-156	57	NearestLocation	142	5.58	5.23	100	ATGACGTG_31/1	2	-	Adaptor-related protein complex AP-4, mu 1	Transport
chr18	7721971	7722170	200	*	153.6	X18.7722070	VIT_18s0001g09220	7722665	7729913	-	downstream	7843	595	495	NearestLocation	149	29.08	27.56	100	--------	10	-	Adenine phosphoribosyltransferase	DNA/RNA Metabolic Process
chr04	5099599	5099798	200	*	73	X04.5099698	VIT_04s0008g05620	5100003	5106041	+	upstream	-305	-305	205	NearestLocation	123	6.81	6.4	100	--------	3.3	-	Adenine phosphoribosyltransferase	DNA/RNA Metabolic Process
chr18	7721462	7721661	200	*	94.4	X18.7721561	VIT_18s0001g09220	7722665	7729913	-	downstream	8351	1103	1004	NearestLocation	130	5.68	5.34	100	--------	2.3	-	Adenine phosphoribosyltransferase	DNA/RNA Metabolic Process
chr14	16395422	16395621	200	*	98.2	X14.16395521	VIT_14s0006g01200	16390041	16405626	+	inside	5481	5481	5381	NearestLocation	131	5.61	5.27	100	--------	2.3	-	Adenine phosphoribosyltransferase	DNA/RNA Metabolic Process
chr14	16398150	16398349	200	*	74	X14.16398249	VIT_14s0006g01200	16390041	16405626	+	inside	8209	8209	7277	NearestLocation	123	2.64	2.46	100	ATTGCTTGT_92/19	6.6	-	Adenine phosphoribosyltransferase	DNA/RNA Metabolic Process
chr18	4464426	4464625	200	*	87	X18.4464525	VIT_18s0001g05730	4458540	4462662	-	upstream	-1864	-1864	1764	NearestLocation	127	5.56	5.21	100	--------	3.9	-	Adenosine 5'-phosphosulfate reductase 3	Generation of Energy
chr10	374707	374906	200	*	104.4	X10.374806	VIT_10s0116g00820	378139	381138	+	upstream	-3333	-3333	3233	NearestLocation	133	10.04	9.44	100	--------	7.2	-	Adenosine/AMP deaminase	DNA/RNA Metabolic Process
chr11	19391240	19391439	200	*	80	X11.19391339	VIT_11s0052g01390	19350565	19395122	-	inside	3782	3782	3683	NearestLocation	125	2.23	2.07	100	--------	3.6	-	Adenosylmethionine-8-amino-7- oxononanoate aminotransferase	Secondary Metabolic Process
chr05	3530250	3530449	200	*	64	X05.3530349	VIT_05s0020g01810	3528187	3536601	+	inside	2163	2163	2063	NearestLocation	120	4.19	3.93	100	--------	5.7	-	Adenyl cyclase	DNA/RNA Metabolic Process
chr01	3309537	3309736	200	*	124	X01.3309636	VIT_01s0011g03640	3309093	3310130	+	inside	543	543	394	NearestLocation	139	18.07	17.04	100	--------	11.1	-	Adenylate isopentenyltransferase	Lipid Metabolic Process
chr09	2034446	2034645	200	*	151	X09.2034545	VIT_09s0002g02210	2027678	2032024	+	downstream	6868	2522	2422	NearestLocation	148	14.16	13.33	100	--------	3.4	-	Adhesion of calyx edges (ACE)	Cellular Process
chr09	2029873	2030072	200	*	73	X09.2029972	VIT_09s0002g02210	2027678	2032024	+	inside	2294	2294	1952	NearestLocation	123	3.96	3.71	100	TGGCGTGT_97/7	3.3	-	Adhesion of calyx edges (ACE)	Cellular Process
chr00	22274367	22274566	200	*	93	X00.22274466	VIT_00s1209g00010	22265095	22265812	+	downstream	9371	8654	8555	NearestLocation	129	7.1	6.67	100	GTTTGCGTG_82/7	2.8	-	ADP,ATP carrier protein	Transport
chr03	14152376	14152575	200	*	96	X03.14152475	VIT_03s0038g00080	14135373	14142862	+	downstream	17103	9614	9514	NearestLocation	130	17.01	16.04	100	--------	8.6	-	ADP/ATP carrier 3 AAC3	Transport
chr07	5439378	5439577	200	*	91	X07.5439477	VIT_07s0005g02800	5435722	5441674	-	inside	2196	2196	2097	NearestLocation	129	6.76	6.35	100	TGGCGTGT_97/7	2.7	-	ADP-glucose pyrophosphorylase large subunit 2	Carbohydrate Metabolic Process
chr07	5442911	5443110	200	*	74	X07.5443010	VIT_07s0005g02800	5435722	5441674	-	upstream	-1336	-1336	1237	NearestLocation	123	5.17	4.85	100	--------	6.6	-	ADP-glucose pyrophosphorylase large subunit 2	Carbohydrate Metabolic Process
chr07	5479407	5479606	200	*	94	X07.5479506	VIT_07s0005g02800	5435722	5441674	-	upstream	-37832	-37832	37733	NearestLocation	130	4.71	4.41	100	--------	2.1	-	ADP-glucose pyrophosphorylase large subunit 2	Carbohydrate Metabolic Process
chr04	18767100	18767299	200	*	91	X04.18767199	VIT_04s0023g01820	18763458	18767389	-	inside	189	189	90	NearestLocation	129	10.06	9.46	100	--------	8.1	-	ADP-ribosylation factor	Signal Transduction
chr07	22551893	22552092	200	*	114	X07.22551992	VIT_07s0129g01090	22552744	22554526	+	upstream	-752	-752	652	NearestLocation	136	7.67	7.21	100	--------	2.5	-	ADP-ribosylation factor	Signal Transduction
chr11	19804546	19804745	200	*	86	X11.19804645	VIT_11s0052g01720	19809343	19834115	+	upstream	-4697	-4697	4598	NearestLocation	127	5.94	5.58	100	--------	2.6	-	ADP-ribosylation factor 3 (ARF3)	Signal Transduction
chr01	8739461	8739660	200	*	88	X01.8739560	VIT_01s0127g00920	8718851	8725405	+	downstream	20709	14155	14056	NearestLocation	128	15.02	14.15	100	TTTGCGTGT_99/11	7.9	-	ADP-ribosylation factor A1B	Transport
chr01	8809967	8810166	200	*	86	X01.8810066	VIT_01s0127g00920	8718851	8725405	+	downstream	91215	84661	84562	NearestLocation	127	11.5	10.82	100	--------	7.7	-	ADP-ribosylation factor A1B	Transport
chr01	8184236	8184435	200	*	99	X01.8184335	VIT_01s0127g00440	8183768	8191915	+	inside	568	568	468	NearestLocation	131	6.73	6.33	100	--------	8.8	-	ADP-ribosylation factor A1B	Transport
chr01	8789594	8789793	200	*	62.9	X01.8789693	VIT_01s0127g00920	8718851	8725405	+	downstream	70843	64289	64189	NearestLocation	120	4.5	4.22	100	CTTGCGTG_66/7	2.6	-	ADP-ribosylation factor A1B	Transport
chr01	8789408	8789607	200	*	44.1	X01.8789507	VIT_01s0127g00920	8718851	8725405	+	downstream	70657	64103	64003	NearestLocation	114	2.27	2.11	100	GATTGCGTG_106/9	4.6	-	ADP-ribosylation factor A1B	Transport
chr14	16203636	16203835	200	*	101	X14.16203735	VIT_14s0006g01090	16203503	16205739	-	inside	2003	2003	133	NearestLocation	132	11.59	10.91	100	--------	9	-	ADP-ribosylation factor-like A1A	Signal Transduction
chr01	8711858	8712057	200	*	57	X01.8711957	VIT_01s0127g00910	8700071	8705614	-	upstream	-6344	-6344	6244	NearestLocation	118	5.24	4.92	100	TGNCGTGT_43/2	9999.9	-	AERO1 (arabidopsis endoplasmic reticulum oxidoreductins 1)	Transcription Factor Activity
chr01	18889222	18889421	200	*	100	X01.18889321	VIT_01s0010g01480	18808820	18901304	-	inside	11982	11982	11883	NearestLocation	132	5.54	5.2	100	--------	2.2	-	AGD4 (ARF-GAP domain 4)	Transport
chr19	17803097	17803296	200	*	67	X19.17803196	VIT_19s0176g00090	17804473	17807838	-	downstream	4642	1277	1177	NearestLocation	121	9.99	9.4	100	TTTGCGTGT_99/11	6	-	Agenet domain-containing protein	Cellular Process
chr02	5443739	5443938	200	*	100.9	X02.5443838	VIT_00s0229g00110	5427755	5445018	-	inside	1180	1180	1080	NearestLocation	132	5.69	5.34	100	TAGCGTGT_71/5	2.3	-	Agenet domain-containing protein	Cellular Process
chr04	8790443	8790642	200	*	89	X04.8790542	VIT_04s0069g00750	8773525	8788433	-	upstream	-2109	-2109	2010	NearestLocation	128	10.58	9.95	100	TGACGTGTT_58/3	8	-	AHK5 (Cytokinin independent 2)	Response to Hormone Stimulus
chr16	2996225	2996424	200	*	104	X16.2996324	VIT_16s0039g02640	2965995	2984070	-	upstream	-12254	-12254	12155	NearestLocation	133	13.07	12.31	100	--------	4.6	-	AIN1 (ACC insensitive 1) 5'-3' exoribonuclease (XRN4)	DNA/RNA Metabolic Process
chr02	7106083	7106282	200	*	129	X02.7106182	VIT_02s0012g01030	7100088	7118988	+	inside	6094	6094	5995	NearestLocation	141	18.66	17.61	100	GTTGCGTG_71/9	5.8	-	AL-activated malate transporter 1	Transport
chr02	7099005	7099204	200	*	156	X02.7099104	VIT_02s0012g01030	7100088	7118988	+	upstream	-984	-984	884	NearestLocation	150	15.11	14.24	100	--------	3.5	-	AL-activated malate transporter 1	Transport
chr08	10254242	10254441	200	*	81.8	X08.10254341	VIT_08s0058g00930	10247220	10250419	-	upstream	-3923	-3923	3823	NearestLocation	126	5.31	4.99	100	TGCGTGT_37/3	2.4	-	Alanine--glyoxylate aminotransferase 2 3, mitochondrial	Generation of Energy
chr06	5415276	5415475	200	*	81	X06.5415375	VIT_06s0004g04460	5407544	5415216	-	upstream	-160	-160	60	NearestLocation	126	8.8	8.28	100	TTTGCGTGTT_106/11	7.2	-	ALB3 (ALBINO 3)	Cellular Homeostasis
chr01	6714043	6714242	200	*	157	X01.6714142	VIT_01s0137g00220	6701748	6712864	+	downstream	12394	1278	1179	NearestLocation	150	25.3	23.94	100	--------	7	-	ALB4 (ALBINA 4)	Cellular Homeostasis
chr07	10308051	10308250	200	*	81	X07.10308150	VIT_07s0005g05670	10308258	10316719	+	upstream	-108	-108	8	NearestLocation	126	8.33	7.83	100	--------	3.6	-	Alba, DNA binding	DNA/RNA Metabolic Process
chr02	2184501	2184700	200	*	163	X02.2184600	VIT_02s0025g02730	2180850	2183359	+	downstream	3750	1241	1142	NearestLocation	152	26.76	25.34	100	GATTGCGT_52/1	7.3	-	Alcohol dehydrogenase	Carbohydrate Metabolic Process
chr18	4760570	4760769	200	*	85	X18.4760669	VIT_18s0001g06360	4760150	4762878	+	inside	520	520	420	NearestLocation	127	10.41	9.79	100	TGCGTGT_37/3	7.6	-	Alcohol dehydrogenase	Carbohydrate Metabolic Process
chr02	2186339	2186538	200	*	87	X02.2186438	VIT_02s0025g02730	2180850	2183359	+	downstream	5588	3079	2980	NearestLocation	127	6.1	5.73	100	--------	2.6	-	Alcohol dehydrogenase	Carbohydrate Metabolic Process
chr14	25463434	25463633	200	*	80	X14.25463533	VIT_14s0068g01760	25458980	25462230	+	downstream	4554	1304	1204	NearestLocation	125	5.01	4.7	100	--------	2.4	-	Alcohol dehydrogenase	Carbohydrate Metabolic Process
chr14	25456709	25456908	200	*	47	X14.25456808	VIT_14s0068g01760	25458980	25462230	+	upstream	-2172	-2172	2072	NearestLocation	115	2.55	2.38	100	--------	2.1	-	Alcohol dehydrogenase	Carbohydrate Metabolic Process
chr18	13584772	13584971	200	*	168	X18.13584871	VIT_18s0001g15450	13581959	13584888	+	overlapEnd	2913	2913	83	NearestLocation	153	13.76	12.96	100	TGCGTGTAA_47/4	3	-	Alcohol dehydrogenase 3	Carbohydrate Metabolic Process
chr17	3291685	3291884	200	*	117	X17.3291784	VIT_17s0000g03280	3290083	3290750	+	downstream	1701	1034	935	NearestLocation	137	12.45	11.72	100	--------	5.2	-	Alcohol dehydrogenase 7	Carbohydrate Metabolic Process
chr07	8187906	8188105	200	*	166	X07.8188005	VIT_07s0005g04610	8186422	8188124	-	inside	118	118	19	NearestLocation	153	27.49	26.03	100	GTTGCGTGT_100/13	7.4	-	Alcohol dehydrogenase class III	Carbohydrate Metabolic Process
chr10	1980402	1980601	200	*	81	X10.1980501	VIT_00s0187g00260	1977364	1978525	+	downstream	3138	1977	1877	NearestLocation	126	3.07	2.87	100	--------	1.8	-	Alcohol O-fatty-acyltransferase long-chain-	Secondary Metabolic Process
chr07	7143697	7143896	200	*	130.1	X07.7143796	VIT_07s0005g03780	7139429	7142651	+	downstream	4367	1145	1046	NearestLocation	141	23.51	22.22	100	--------	11.6	-	Alcohol oxidase	Generation of Energy
chr01	9260379	9260578	200	*	91.2	X01.9260478	VIT_01s0026g00220	9253723	9258430	-	upstream	-2048	-2048	1949	NearestLocation	129	9.01	8.48	100	--------	9999.9	"	Aldehyde Dehydrogenase (VvALDH2B8)	Carbohydrate Metabolic Process
chr14	27928907	27929106	200	*	101	X14.27929006	VIT_14s0066g01550	27924886	27928982	-	overlapStart	-24	-24	75	NearestLocation	132	10.55	9.93	100	--------	4.5	"	Aldehyde Dehydrogenase (VvALDH2B9)	Carbohydrate Metabolic Process
chr04	19751807	19752006	200	*	101	X04.19751906	VIT_04s0023g02810	19747268	19750582	-	upstream	-1324	-1324	1225	NearestLocation	132	8.48	7.97	100	ATTGCTTGT_92/19	3	"	Aldehyde Dehydrogenase (VvALDH3F1)	Carbohydrate Metabolic Process
chr18	2756548	2756747	200	*	94	X18.2756647	VIT_18s0001g02440	2745381	2754460	-	upstream	-2188	-2188	2088	NearestLocation	130	25.1	23.75	100	TGACGTGTAA_61/4	9999.9	"	Aldehyde Dehydrogenase (VvALDH3H1)	Carbohydrate Metabolic Process
chr03	11981590	11981789	200	*	51	X03.11981689	VIT_03s0132g00200	12004106	12024590	+	upstream	-22416	-22416	22317	NearestLocation	116	6.43	6.04	100	--------	4.6	"	Aldehyde Dehydrogenase (VvALDH6B3)	Cellular Amino Acids and Derivative Metabolic Process
chr11	8016340	8016539	200	*	95	X11.8016439	VIT_11s0037g00070	8015888	8021692	-	inside	5252	5252	452	NearestLocation	130	11.16	10.5	100	GGTTGCGT_49/5	4.2	"	Aldehyde Dehydrogenase (VvALDHI1B1)	Cellular Amino Acids and Derivative Metabolic Process
chr17	6429734	6429933	200	*	129	X17.6429833	VIT_17s0000g05800	6421832	6437350	-	inside	7516	7516	7417	NearestLocation	141	18.35	17.31	100	--------	11.5	"	Aldehyde Dehydrogenase (VvALDHI2A1)	Carbohydrate Metabolic Process
chr18	30938259	30938458	200	*	97	X18.30938358	VIT_18s0041g02410	30931558	30942660	-	inside	4302	4302	4202	NearestLocation	131	17.26	16.28	100	TAGCGTGT_71/5	8.7	-	Aldehyde oxidase 1	Response to Hormone Stimulus
chr18	30942743	30942942	200	*	72	X18.30942842	VIT_18s0041g02410	30931558	30942660	-	upstream	-182	-182	83	NearestLocation	123	11.16	10.5	100	ATGGCGTG_61/5	6.4	-	Aldehyde oxidase 1	Response to Hormone Stimulus
chr18	30945691	30945890	200	*	62	X18.30945790	VIT_18s0041g02410	30931558	30942660	-	upstream	-3130	-3130	3031	NearestLocation	119	4.86	4.55	100	--------	2.8	-	Aldehyde oxidase 1	Response to Hormone Stimulus
chr06	20843107	20843306	200	*	112	X06.20843206	VIT_06s0080g00030	20834850	20839360	-	upstream	-3846	-3846	3747	NearestLocation	135	16.69	15.73	100	TGGCGTGT_97/7	10	-	Aldo/keto reductase	Carbohydrate Metabolic Process
chr16	9675480	9675679	200	*	137	X16.9675579	VIT_16s0013g02110	9696707	9698344	-	downstream	22764	21127	21028	NearestLocation	144	11.58	10.9	100	--------	3.1	-	Aldo/keto reductase	Carbohydrate Metabolic Process
chr05	19995911	19996110	200	*	136.6	X05.19996010	VIT_05s0062g00980	19993443	19995889	-	upstream	-121	-121	22	NearestLocation	143	27.61	26.15	100	--------	12.2	-	Aldo/keto reductase AKR	Carbohydrate Metabolic Process
chr05	20030498	20030697	200	*	193	X05.20030597	VIT_05s0062g01010	20030306	20031951	-	inside	1353	1353	192	NearestLocation	161	11.75	11.06	100	ATGACGTGT_61/3	2.5	-	Aldo/keto reductase AKR	Carbohydrate Metabolic Process
chr05	19996061	19996260	200	*	47.4	X05.19996160	VIT_05s0062g00980	19993443	19995889	-	upstream	-271	-271	172	NearestLocation	115	4.82	4.52	100	CTTGCGTGT_94/11	9999.9	-	Aldo/keto reductase AKR	Carbohydrate Metabolic Process
chr05	20022091	20022290	200	*	60	X05.20022190	VIT_05s0062g00990	20016591	20022182	-	overlapStart	-8	-8	91	NearestLocation	119	3.59	3.36	100	--------	5.4	-	Aldo/keto reductase AKR	Carbohydrate Metabolic Process
chr05	848418	848617	200	*	67	X05.848517	VIT_05s0077g01300	843538	844821	+	downstream	4980	3697	3597	NearestLocation	121	5.72	5.37	100	GGTTGCGTA_56/5	3	-	Aldo-keto reductase	Carbohydrate Metabolic Process
chr11	18480840	18481039	200	*	101	X11.18480939	VIT_11s0052g00660	18442471	18468453	-	upstream	-12487	-12487	12387	NearestLocation	132	15.31	14.42	100	--------	9	-	Aldose 1-epimerase	Carbohydrate Metabolic Process
chr02	812010	812209	200	*	89	X02.812109	VIT_02s0025g01030	812694	815433	+	upstream	-584	-584	485	NearestLocation	128	9.92	9.34	100	--------	4	-	Aldose 1-epimerase	Carbohydrate Metabolic Process
chr07	3320893	3321092	200	*	107.7	X07.3320992	VIT_07s0005g00160	3317430	3319839	-	upstream	-1153	-1153	1054	NearestLocation	134	6.73	6.33	100	GATTGCGTG_106/9	2.4	-	Alkylated DNA repair protein	DNA/RNA Metabolic Process
chr01	2766646	2766845	200	*	124	X01.2766745	VIT_01s0011g03090	2766597	2767444	+	inside	149	149	49	NearestLocation	139	15.63	14.73	100	--------	11.1	-	Allene oxide cyclase (jasmonates from fatty acids)	Lipid Metabolic Process
chr01	2767767	2767966	200	*	76	X01.2767866	VIT_01s0011g03090	2766597	2767444	+	downstream	1269	422	323	NearestLocation	124	4.06	3.8	100	--------	2.3	-	Allene oxide cyclase (jasmonates from fatty acids)	Lipid Metabolic Process
chr05	5726579	5726778	200	*	103.3	X05.5726678	VIT_05s0020g04050	5725671	5726108	-	upstream	-570	-570	471	NearestLocation	133	13.07	12.31	100	GGTTGCGTA_56/5	4.6	-	Allergen	Response to Stress
chr05	5726112	5726311	200	*	87.7	X05.5726211	VIT_05s0020g04050	5725671	5726108	-	upstream	-104	-104	4	NearestLocation	128	9.72	9.15	100	GTTGCGTGT_100/13	3.9	-	Allergen	Response to Stress
chr18	21282454	21282653	200	*	65	X18.21282553	VIT_18s0157g00140	21277923	21282113	-	upstream	-441	-441	341	NearestLocation	120	9.53	8.96	100	ATGGCGTGTAA_115/9	5.8	-	Alliin lyase	Cellular Amino Acids and Derivative Metabolic Process
chr18	21333045	21333244	200	*	67	X18.21333144	VIT_18s0157g00170	21328191	21332699	-	upstream	-445	-445	346	NearestLocation	121	7.46	7.01	100	ATTGCGTGT_133/13	9999.9	-	Alliin lyase precursor	Cellular Amino Acids and Derivative Metabolic Process
chr18	21199465	21199664	200	*	72	X18.21199564	VIT_18s0157g00080	21196344	21197076	-	upstream	-2488	-2488	2389	NearestLocation	123	3.85	3.6	100	--------	2.1	-	Alliin lyase precursor	Cellular Amino Acids and Derivative Metabolic Process
chr19	301596	301795	200	*	149	X19.301695	VIT_19s0014g00300	291144	305637	-	inside	3941	3941	3842	NearestLocation	147	26.18	24.79	100	--------	9999.9	-	Alpha,alpha-trehalose-phosphate synthase	Carbohydrate Metabolic Process
chr09	5521557	5521756	200	*	105	X09.5521656	VIT_09s0002g05740	5518501	5525496	+	inside	3155	3155	3056	NearestLocation	133	6.28	5.9	100	--------	2.3	-	Alpha/beta hydrolase fold.	Cellular Process
chr09	5510351	5510550	200	*	44	X09.5510450	VIT_09s0002g05740	5518501	5525496	+	upstream	-8051	-8051	7951	NearestLocation	114	5.07	4.76	100	TGCGTGT_37/3	9999.9	-	Alpha/beta hydrolase fold.	Cellular Process
chr04	6396873	6397072	200	*	98	X04.6396972	VIT_04s0008g06480	6390455	6401059	-	inside	4087	4087	3987	NearestLocation	131	6.97	6.55	100	--------	4.4	-	Alpha-1,3-galactosyltransferase	Lipid Metabolic Process
chr14	30082258	30082457	200	*	68	X14.30082357	VIT_14s0108g01560	30082257	30107286	+	inside	101	101	1	NearestLocation	121	3.87	3.63	100	ATTGCGTG_99/9	6.1	-	Alpha-1,4 glucan phosphorylase, L isozyme, chloroplast precursor	Carbohydrate Metabolic Process
chr14	23428094	23428293	200	*	99	X14.23428193	VIT_14s0083g01100	23425741	23428785	-	inside	591	591	492	NearestLocation	131	11.79	11.1	100	TTTGCGTG_70/7	8.8	-	Alpha-1,4-glucan-protein synthase 1	Carbohydrate Metabolic Process
chr05	3198337	3198536	200	*	71.1	X05.3198436	VIT_05s0020g01530	3197061	3199170	+	inside	1375	1375	634	NearestLocation	122	4.36	4.09	100	--------	7.4	-	Alpha-1,6-xylosyltransferase	Cell Wall Metabolism
chr03	5469986	5470185	200	*	120	X03.5470085	VIT_03s0063g00400	5456945	5459501	-	upstream	-10585	-10585	10485	NearestLocation	138	8.64	8.13	100	--------	2.7	-	Alpha-amylase / 1,4-alpha-D-glucan glucanohydrolase	Carbohydrate Metabolic Process
chr14	24156310	24156509	200	*	114	X14.24156409	VIT_14s0068g00420	24160652	24204411	+	upstream	-4242	-4242	4143	NearestLocation	136	14.96	14.09	100	--------	5.1	-	Alpha-amylase isozyme C2 precursor	Carbohydrate Metabolic Process
chr01	11220441	11220640	200	*	76	X01.11220540	VIT_01s0026g01660	11222244	11235152	+	upstream	-1704	-1704	1604	NearestLocation	124	7.37	6.93	100	--------	3.4	-	Alpha-amylase isozyme C2 precursor	Carbohydrate Metabolic Process
chr17	14435667	14435866	200	*	72	X17.14435766	VIT_17s0119g00120	14434705	14435431	-	upstream	-335	-335	236	NearestLocation	123	3.85	3.6	100	TGCGTGT_37/3	2.1	-	Alpha-amylase/subtilisin inhibitor	Carbohydrate Metabolic Process
chr17	2641832	2642031	200	*	131	X17.2641931	VIT_17s0000g02700	2637767	2641473	-	upstream	-459	-459	359	NearestLocation	142	3.69	3.46	100	TGACGTGT_48/3	1.7	-	Alpha-dioxygenase 2	Lipid Metabolic Process
chr06	6830880	6831079	200	*	106	X06.6830979	VIT_06s0004g06020	6813956	6829322	-	upstream	-1658	-1658	1558	NearestLocation	134	9.38	8.82	100	TGGCGTGT_97/7	3.2	-	Alpha-glucan phosphorylase, H isozyme	Carbohydrate Metabolic Process
chr05	19847765	19847964	200	*	99	X05.19847864	VIT_05s0062g00890	19823911	19849637	-	inside	1773	1773	1673	NearestLocation	131	7.4	6.96	100	--------	9999.9	-	Alpha-glucan water dikinase isoform 3, Chloroplast	Carbohydrate Metabolic Process
chr05	19860348	19860547	200	*	87	X05.19860447	VIT_05s0062g00900	19853948	19860570	-	inside	122	122	23	NearestLocation	127	7.01	6.59	100	TGCGTGT_37/3	7.8	-	Alpha-glucan water dikinase isoform 3, Chloroplast	Carbohydrate Metabolic Process
chr01	3133143	3133342	200	*	148.6	X01.3133242	VIT_01s0011g03450	3127812	3132261	+	downstream	5430	981	882	NearestLocation	147	34.55	32.79	100	ATGACGTGT_61/3	33.8	-	Alpha-glucosidase	Carbohydrate Metabolic Process
chr02	17209832	17210031	200	*	118	X02.17209931	VIT_02s0087g00030	17185804	17214359	-	inside	4427	4427	4328	NearestLocation	137	24.3	22.98	100	--------	9999.9	-	Alpha-glucosidase	Carbohydrate Metabolic Process
chr02	17253076	17253275	200	*	70	X02.17253175	VIT_02s0087g00060	17245922	17252932	-	upstream	-244	-244	144	NearestLocation	122	6.26	5.88	100	GGTTGCGTGT_102/13	3.1	-	Alpha-glucosidase	Carbohydrate Metabolic Process
chr01	3133550	3133749	200	*	72.4	X01.3133649	VIT_01s0011g03450	3127812	3132261	+	downstream	5838	1389	1289	NearestLocation	123	4.86	4.55	100	--------	2.5	-	Alpha-glucosidase	Carbohydrate Metabolic Process
chr02	17092164	17092363	200	*	79	X02.17092263	VIT_02s0033g01410	17019201	17046202	-	upstream	-46062	-46062	45962	NearestLocation	125	7.63	7.17	100	--------	3.5	-	Alpha-glucosidase 2	Carbohydrate Metabolic Process
chr08	4548660	4548859	200	*	64	X08.4548759	VIT_08s0032g00890	4565522	4569567	-	downstream	20807	16762	16663	NearestLocation	120	2.8	2.61	100	GATTGCGTG_106/9	1.9	-	Alpha-L-arabinosidase	DNA/RNA Metabolic Process
chr16	16133414	16133613	200	*	119	X16.16133513	VIT_16s0022g02170	16130501	16143461	-	inside	9947	9947	2913	NearestLocation	138	11.83	11.13	100	--------	3.5	-	Alpha-L-fucosidase	Carbohydrate Metabolic Process
chr16	16150776	16150975	200	*	77.9	X16.16150875	VIT_16s0022g02170	16130501	16143461	-	upstream	-7415	-7415	7315	NearestLocation	125	2.73	2.55	100	--------	1.7	-	Alpha-L-fucosidase	Carbohydrate Metabolic Process
chr01	7234412	7234611	200	*	132	X01.7234511	VIT_01s0137g00710	7234024	7236188	+	inside	488	488	388	NearestLocation	142	7.83	7.36	100	GGTTGCGTA_56/5	2.4	-	Alpha-L-fucosidase 2 precursor	Carbohydrate Metabolic Process
chr17	3250749	3250948	200	*	97.9	X17.3250848	VIT_17s0000g03230	3242714	3250075	-	upstream	-773	-773	674	NearestLocation	131	5.9	5.55	100	--------	2.4	-	Alpha-mannosidase	Carbohydrate Metabolic Process
chr10	9029130	9029329	200	*	80.1	X10.9029229	VIT_10s0003g03280	9015608	9026694	-	upstream	-2536	-2536	2436	NearestLocation	125	5.16	4.84	100	--------	2.4	-	Alpha-mannosidase	Carbohydrate Metabolic Process
chr13	5316344	5316543	200	*	96.9	X13.5316443	VIT_13s0019g03960	5304470	5327647	+	inside	11974	11974	11104	NearestLocation	131	7.78	7.31	100	--------	2.9	-	Alpha-taxilin	Cellular Process
chr02	17018289	17018488	200	*	75	X02.17018388	VIT_02s0033g01400	17015962	17017265	-	upstream	-1123	-1123	1024	NearestLocation	124	7.18	6.75	100	--------	3.4	-	Alternative oxidase 1a, (AOX1A)	Response to Hormone Stimulus
chr06	12123153	12123352	200	*	105	X06.12123252	VIT_06s0009g00450	12118022	12120420	+	downstream	5230	2832	2733	NearestLocation	133	9.2	8.65	100	--------	3.1	-	Aluminium-tolerance ALMT1	Transport
chr08	7298101	7298300	200	*	100	X08.7298200	VIT_08s0105g00250	7303146	7305757	+	upstream	-4946	-4946	4846	NearestLocation	132	12.21	11.5	100	--------	4.5	-	Aluminum activated malate transporter 1	Transport
chr08	7320038	7320237	200	*	98	X08.7320137	VIT_08s0105g00250	7303146	7305757	+	downstream	16992	14381	14281	NearestLocation	131	11.79	11.1	100	--------	4.4	-	Aluminum activated malate transporter 1	Transport
chr15	17175514	17175713	200	*	134	X15.17175613	VIT_15s0046g00130	17173503	17175511	-	upstream	-103	-103	3	NearestLocation	143	11.04	10.39	100	GGTTGCGTGT_102/13	3	-	Aluminum activated malate transporter 1	Transport
chr08	7283985	7284184	200	*	113	X08.7284084	VIT_08s0105g00250	7303146	7305757	+	upstream	-19062	-19062	18962	NearestLocation	136	10.68	10.05	100	--------	3.4	-	Aluminum activated malate transporter 1	Transport
chr08	7291640	7291839	200	*	87	X08.7291739	VIT_08s0105g00250	7303146	7305757	+	upstream	-11406	-11406	11307	NearestLocation	127	9.52	8.96	100	TGACGTGT_48/3	3.9	-	Aluminum activated malate transporter 1	Transport
chr08	13943510	13943709	200	*	108	X08.13943609	VIT_08s0040g02900	13937675	13939435	-	upstream	-4175	-4175	4075	NearestLocation	134	16.88	15.91	100	--------	9999.9	-	Aluminum sensitive 3	Transport
chr01	2992734	2992933	200	*	177	X01.2992833	VIT_01s0011g03290	2981226	2996541	-	inside	3707	3707	3608	NearestLocation	156	19.28	18.19	100	TGACGTGTT_58/3	4	-	Aluminum-activated malate transporter 9	Transport
chr15	2071657	2071856	200	*	79	X15.2071756	VIT_15s0024g01020	2073891	2077316	-	downstream	5560	2135	2035	NearestLocation	125	7.94	7.47	100	GTTGCGTG_71/9	3.5	-	Amidase	Cellular Amino Acids and Derivative Metabolic Process
chr07	25469007	25469206	200	*	88	X07.25469106	VIT_07s0031g02700	25473006	25483842	+	upstream	-3900	-3900	3800	NearestLocation	128	6.27	5.89	100	--------	2.6	-	Amidase	Cellular Amino Acids and Derivative Metabolic Process
chr03	1383330	1383529	200	*	46	X03.1383429	VIT_03s0038g02000	1383516	1393182	+	overlapStart	-86	-86	13	NearestLocation	114	2.42	2.25	100	--------	2.1	-	Amidase	Cellular Amino Acids and Derivative Metabolic Process
chr12	1679926	1680125	200	*	62	X12.1680025	VIT_12s0028g01120	1682201	1691707	+	upstream	-2175	-2175	2076	NearestLocation	119	5.94	5.58	100	GTTTGCGTG_82/7	5.5	-	Amine oxidase	Cellular Amino Acids and Derivative Metabolic Process
chr19	19778228	19778427	200	*	86	X19.19778327	VIT_19s0027g00380	19768108	19780093	-	inside	1765	1765	1666	NearestLocation	127	3.67	3.43	100	--------	1.9	-	Amine oxidase	Cellular Amino Acids and Derivative Metabolic Process
chr12	1676287	1676486	200	*	49.1	X12.1676386	VIT_12s0028g01120	1682201	1691707	+	upstream	-5815	-5815	5715	NearestLocation	115	2.48	2.31	100	--------	10.8	-	Amine oxidase	Cellular Amino Acids and Derivative Metabolic Process
chr04	13383183	13383382	200	*	41	X04.13383282	VIT_04s0043g00220	13343398	13363549	+	downstream	39884	19733	19634	NearestLocation	113	2.17	2.02	100	--------	9999.9	-	Amine oxidase	Cellular Amino Acids and Derivative Metabolic Process
chr13	6974427	6974626	200	*	73	X13.6974526	VIT_13s0019g05110	6966751	6971265	-	upstream	-3261	-3261	3162	NearestLocation	123	9.53	8.97	100	--------	6.5	-	Amino acid binding protein	Cellular Amino Acids and Derivative Metabolic Process
chr02	16878013	16878212	200	*	78	X02.16878112	VIT_02s0033g01320	16863115	16864540	-	upstream	-13572	-13572	13473	NearestLocation	125	12.58	11.85	100	--------	7	-	Amino acid permease	Transport
chr01	3829485	3829684	200	*	113	X01.3829584	VIT_01s0011g04210	3829462	3833552	+	inside	122	122	23	NearestLocation	136	10.68	10.05	100	--------	3.4	-	Amino acid permease	Transport
chr01	3827932	3828131	200	*	109	X01.3828031	VIT_01s0011g04210	3829462	3833552	+	upstream	-1430	-1430	1331	NearestLocation	135	9.93	9.34	100	--------	3.2	-	Amino acid permease	Transport
chr03	2857491	2857690	200	*	123	X03.2857590	VIT_03s0038g03900	2857245	2858842	-	inside	1252	1252	246	NearestLocation	139	9.14	8.6	100	--------	2.7	-	Amino acid permease	Transport
chr19	22852107	22852306	200	*	78	X19.22852206	VIT_19s0027g01890	22837012	22838248	-	upstream	-13958	-13958	13859	NearestLocation	125	7.75	7.29	100	--------	3.5	-	Amino acid permease	Transport
chr09	9411815	9412014	200	*	99	X09.9411914	VIT_09s0002g08410	9402458	9404718	+	downstream	9456	7196	7097	NearestLocation	131	5.4	5.07	100	--------	2.2	-	Amino acid permease	Transport
chr13	6261719	6261918	200	*	73.6	X13.6261818	VIT_13s0019g04660	6244319	6254861	-	upstream	-6957	-6957	6858	NearestLocation	123	4.53	4.25	100	--------	2.6	-	Amino acid permease	Transport
chr05	20257981	20258180	200	*	64	X05.20258080	VIT_05s0062g01150	20239055	20240701	+	downstream	19025	17379	17280	NearestLocation	120	3.93	3.68	100	--------	2.9	-	Amino acid permease	Transport
chr05	20258988	20259187	200	*	63	X05.20259087	VIT_05s0062g01150	20239055	20240701	+	downstream	20033	18387	18287	NearestLocation	120	3.81	3.56	100	--------	5.6	-	Amino acid permease	Transport
chr02	1004848	1005047	200	*	69	X02.1004947	VIT_02s0025g01230	1006246	1010972	+	upstream	-1298	-1298	1199	NearestLocation	122	3.26	3.05	100	TGACGTGT_48/3	3.1	-	Amino acid permease	Transport
chr07	24797968	24798167	200	*	78	X07.24798067	VIT_07s0031g02340	24798699	24802469	+	upstream	-631	-631	532	NearestLocation	125	2.73	2.54	100	TGCGTGT_37/3	1.7	-	Amino acid permease 2	Transport
chr18	6768374	6768573	200	*	71.4	X18.6768473	VIT_18s0001g08270	6771411	6775121	+	upstream	-2937	-2937	2838	NearestLocation	122	6.95	6.53	100	--------	3.3	-	Amino acid permease 6	Transport
chr04	178159	178358	200	*	92	X04.178258	VIT_04s0008g00250	176405	181717	+	inside	1853	1853	1754	NearestLocation	129	6.93	6.51	100	--------	2.7	-	Amino acid permease 6	Transport
chr04	168271	168470	200	*	70.9	X04.168370	VIT_04s0008g00230	166624	170295	+	inside	1746	1746	1647	NearestLocation	122	6.59	6.2	100	--------	3.3	-	Amino acid permease 8	Transport
chr01	12518761	12518960	200	*	163.8	X01.12518860	VIT_01s0026g02500	12518608	12520664	+	inside	252	252	153	NearestLocation	152	30.24	28.67	100	GATTGCGTGT_140/13	9.1	-	Amino acid transport protein	Transport
chr19	22833740	22833939	200	*	158	X19.22833839	VIT_19s0027g01880	22828908	22831023	-	upstream	-2817	-2817	2717	NearestLocation	150	9	8.47	100	--------	2.4	-	Amino acid transport protein	Transport
chr01	12519093	12519292	200	*	79.2	X01.12519192	VIT_01s0026g02500	12518608	12520664	+	inside	584	584	485	NearestLocation	125	2.7	2.51	100	--------	2.1	-	Amino acid transport protein	Transport
chr17	857350	857549	200	*	81	X17.857449	VIT_17s0000g01000	855071	857206	-	upstream	-244	-244	144	NearestLocation	126	5.16	4.84	100	TGACGTGTT_58/3	2.4	-	Amino acid-binding ACT	Cellular Amino Acids and Derivative Metabolic Process
chr17	6035253	6035452	200	*	57	X17.6035352	VIT_17s0000g05430	6005483	6026193	-	upstream	-9159	-9159	9060	NearestLocation	118	2.18	2.02	100	--------	2.5	-	Aminoacyl-tRNA synthetase	Cellular Amino Acids and Derivative Metabolic Process
chr15	1004679	1004878	200	*	80	X15.1004778	VIT_15s0024g00600	1043081	1043750	+	upstream	-38303	-38303	38203	NearestLocation	125	13.07	12.3	100	ATGACGTG_31/1	7.1	-	Aminoacyl-tRNA synthetase, class Ia	Cellular Amino Acids and Derivative Metabolic Process
chr15	1006021	1006220	200	*	68	X15.1006120	VIT_15s0024g00600	1043081	1043750	+	upstream	-36961	-36961	36861	NearestLocation	121	5.9	5.54	100	--------	3	-	Aminoacyl-tRNA synthetase, class Ia	Cellular Amino Acids and Derivative Metabolic Process
chr15	1007289	1007488	200	*	103	X15.1007388	VIT_15s0024g00600	1043081	1043750	+	upstream	-35693	-35693	35593	NearestLocation	133	3.92	3.67	100	GGTTGCGTA_56/5	1.8	-	Aminoacyl-tRNA synthetase, class Ia	Cellular Amino Acids and Derivative Metabolic Process
chr17	12017682	12017881	200	*	102	X17.12017781	VIT_17s0000g09920	12006232	12007774	-	upstream	-10008	-10008	9908	NearestLocation	132	5.83	5.48	100	--------	2.3	-	Aminopeptidase M	Cellular Amino Acids and Derivative Metabolic Process
chr02	2603662	2603861	200	*	126	X02.2603761	VIT_02s0025g03270	2606264	2616252	+	upstream	-2502	-2502	2403	NearestLocation	140	9.65	9.08	100	--------	2.8	-	Aminopeptidase N	Cellular Amino Acids and Derivative Metabolic Process
chr09	12635336	12635535	200	*	138	X09.12635435	VIT_09s0096g00920	12635987	12636292	+	upstream	-551	-551	452	NearestLocation	144	6.21	5.84	100	--------	2.1	-	Aminotransferase class I and II	Generation of Energy
chr04	23376241	23376440	200	*	106	X04.23376340	VIT_04s0044g01160	23375617	23377220	-	inside	880	880	624	NearestLocation	134	9.38	8.82	100	TGGCGTGT_97/7	3.2	-	Aminotransferase, class V	Cellular Homeostasis
chr01	23707552	23707751	200	*	113	X01.23707651	VIT_01s0150g00090	23705843	23720558	+	inside	1809	1809	1709	NearestLocation	136	15.04	14.17	100	--------	5	-	AML5 (arabidopsis mei2-like protein 5)	Cellular Process
chr05	10130562	10130761	200	*	117	X05.10130661	VIT_05s0077g00030	10146126	10147735	+	upstream	-15464	-15464	15365	NearestLocation	137	21.34	20.15	100	--------	10.5	-	Ammonium transporter 1, member 1 (AMT1.1)	Transport
chr06	7242119	7242318	200	*	154	X06.7242218	VIT_06s0004g06520	7240059	7241699	+	downstream	2159	519	420	NearestLocation	149	14.73	13.87	100	GGTTGCGTGTT_109/13	3.4	-	Ammonium transporter 1, member 1 (AMT1.1)	Transport
chr14	7272526	7272725	200	*	126	X14.7272625	VIT_14s0030g02160	7275721	7279576	+	upstream	-3095	-3095	2996	NearestLocation	140	24.71	23.38	100	--------	11.3	-	Ammonium transporter 2	Transport
chr14	7279068	7279267	200	*	78	X14.7279167	VIT_14s0030g02160	7275721	7279576	+	inside	3447	3447	309	NearestLocation	125	7.75	7.29	100	ATGGCGTG_61/5	3.5	-	Ammonium transporter 2	Transport
chr14	7282260	7282459	200	*	76	X14.7282359	VIT_14s0030g02160	7275721	7279576	+	downstream	6639	2784	2684	NearestLocation	124	7.37	6.93	100	--------	3.4	-	Ammonium transporter 2	Transport
chr08	8790694	8790893	200	*	72	X08.8790793	VIT_08s0058g00150	8786927	8789593	-	upstream	-1201	-1201	1101	NearestLocation	123	6.62	6.22	100	--------	3.2	-	Ammonium transporter 2	Transport
chr08	8787520	8787719	200	*	103	X08.8787619	VIT_08s0058g00150	8786927	8789593	-	inside	1973	1973	593	NearestLocation	133	5.98	5.62	100	TGCGTGT_37/3	2.3	-	Ammonium transporter 2	Transport
chr08	8777613	8777812	200	*	99	X08.8777712	VIT_08s0058g00140	8774257	8777086	-	upstream	-626	-626	527	NearestLocation	131	5.4	5.07	100	ATGACGTG_31/1	2.2	-	Ammonium transporter 2	Transport
chr07	785641	785840	200	*	79.2	X07.785740	VIT_00s0179g00310	782844	785344	-	upstream	-396	-396	297	NearestLocation	125	5.01	4.7	100	--------	2.4	-	Ammonium transporter 2	Transport
chr14	7277560	7277759	200	*	60	X14.7277659	VIT_14s0030g02160	7275721	7279576	+	inside	1939	1939	1817	NearestLocation	119	4.37	4.1	100	ATGACGTG_31/1	2.7	-	Ammonium transporter 2	Transport
chr04	4561336	4561535	200	*	94	X04.4561435	VIT_04s0008g05080	4560587	4563013	+	inside	849	849	749	NearestLocation	130	2.92	2.73	100	TGCGTGT_37/3	1.7	-	Ammonium transporter 2	Transport
chr04	20918339	20918538	200	*	97.6	X04.20918438	VIT_04s0008g00100	20917863	20919254	-	inside	816	816	476	NearestLocation	131	19.12	18.04	100	TTTGCGTGTT_106/11	9999.9	-	AMP binding protein	Cellular Process
chr04	20917963	20918162	200	*	77.4	X04.20918062	VIT_04s0008g00100	20917863	20919254	-	inside	1192	1192	100	NearestLocation	124	10.05	9.45	100	--------	9999.9	-	AMP binding protein	Cellular Process
chr01	19830615	19830814	200	*	54.5	X01.19830714	VIT_01s0010g01970	19828600	19829880	+	downstream	2114	834	735	NearestLocation	117	4.67	4.38	100	--------	4.9	PrxIII01b	Anionic peroxidase	Cellular Amino Acids and Derivative Metabolic Process
chr01	19805227	19805426	200	*	101	X01.19805326	VIT_01s0010g01950	19801427	19802551	-	upstream	-2775	-2775	2676	NearestLocation	132	3.69	3.45	100	ATTGCGTG_99/9	1.8	PrxIII01f	Anionic peroxidase	Cellular Amino Acids and Derivative Metabolic Process
chr04	16403828	16404027	200	*	91	X04.16403927	VIT_04s0023g00100	16387592	16388449	+	downstream	16336	15479	15379	NearestLocation	129	15.76	14.84	100	--------	8.1	-	Ankyrin	Cellular Process
chr04	23025819	23026018	200	*	125	X04.23025918	VIT_04s0044g00920	23020247	23025994	+	overlapEnd	5671	5671	24	NearestLocation	140	13	12.24	100	--------	3.7	-	Ankyrin	Cellular Process
chr08	19689949	19690148	200	*	141	X08.19690048	VIT_08s0007g05750	19674535	19690463	-	inside	415	415	315	NearestLocation	145	12.3	11.58	100	--------	3.2	-	Ankyrin	Cellular Process
chr19	16769870	16770069	200	*	87	X19.16769969	VIT_19s0135g00300	16824916	16826005	+	upstream	-54946	-54946	54847	NearestLocation	127	9.52	8.96	100	--------	3.9	-	Ankyrin	Cellular Process
chr18	2196135	2196334	200	*	78	X18.2196234	VIT_18s0001g01600	2177493	2197513	-	inside	1279	1279	1179	NearestLocation	125	7.75	7.29	100	ATTGCTTGT_92/19	3.5	-	Ankyrin	Cellular Process
chr07	7375883	7376082	200	*	80	X07.7375982	VIT_07s0005g03950	7353538	7379422	-	inside	3440	3440	3340	NearestLocation	125	7.38	6.94	100	--------	3.6	-	Ankyrin	Cellular Process
chr06	4926099	4926298	200	*	93	X06.4926198	VIT_06s0004g03980	4916077	4919403	-	upstream	-6795	-6795	6696	NearestLocation	129	7.1	6.67	100	--------	2.8	-	Ankyrin	Cellular Process
chr11	11180124	11180323	200	*	59	X11.11180223	VIT_11s0037g01370	11179544	11181566	-	inside	1342	1342	580	NearestLocation	118	6.78	6.37	100	--------	5.3	-	Ankyrin	Cellular Process
chr07	1021120	1021319	200	*	55	X07.1021219	VIT_00s0179g00060	1013046	1013815	-	upstream	-7405	-7405	7305	NearestLocation	117	6.26	5.88	100	GTTGCGTG_71/9	4.9	-	Ankyrin	Cellular Process
chr11	11189367	11189566	200	*	59	X11.11189466	VIT_11s0037g01370	11179544	11181566	-	upstream	-7900	-7900	7801	NearestLocation	118	4.63	4.34	100	--------	9999.9	-	Ankyrin	Cellular Process
chr04	16380426	16380625	200	*	75	X04.16380525	VIT_04s0023g00100	16387592	16388449	+	upstream	-7066	-7066	6967	NearestLocation	124	4.27	4	100	--------	2.2	-	Ankyrin	Cellular Process
chr05	17966900	17967099	200	*	45.9	X05.17966999	VIT_05s0029g01430	17962589	17980463	+	inside	4411	4411	4311	NearestLocation	114	4.23	3.96	100	--------	4.1	-	Ankyrin	Cellular Process
chr07	1034605	1034804	200	*	47	X07.1034704	VIT_00s0179g00050	1041333	1041470	-	downstream	6766	6629	6529	NearestLocation	115	3.84	3.59	100	--------	9999.9	-	Ankyrin	Cellular Process
chr10	11425552	11425751	200	*	102	X10.11425651	VIT_10s0003g04500	11425089	11425508	+	downstream	563	144	44	NearestLocation	132	3.8	3.56	100	--------	1.8	-	Ankyrin	Cellular Process
chr04	23015151	23015350	200	*	63	X04.23015250	VIT_04s0044g00910	23013118	23014492	+	downstream	2132	758	659	NearestLocation	120	2.57	2.4	100	--------	5.6	-	Ankyrin	Cellular Process
chr05	22132295	22132494	200	*	39	X05.22132394	VIT_05s0165g00260	22119990	22125462	-	upstream	-6932	-6932	6833	NearestLocation	112	2.42	2.26	100	--------	3.5	-	Ankyrin	Cellular Process
chr01	21039517	21039716	200	*	62.9	X01.21039616	VIT_01s0010g02800	21030818	21036888	-	upstream	-2728	-2728	2629	NearestLocation	120	2.38	2.22	100	TTTGCGTG_70/7	2.8	-	Ankyrin	Cellular Process
chr15	1281500	1281699	200	*	45	X15.1281599	VIT_15s0024g00730	1305408	1308910	-	downstream	27310	23808	23709	NearestLocation	114	2.29	2.13	100	GTTTGCGTG_82/7	2	-	Ankyrin	Cellular Process
chr02	2263869	2264068	200	*	108	X02.2263968	VIT_02s0025g02840	2264362	2268525	+	upstream	-394	-394	294	NearestLocation	134	13.94	13.13	100	ATGGCGTGT_110/8	4.8	-	Ankyrin 3, epithelial isoform a	Cellular Process
chr14	19108999	19109198	200	*	82	X14.19109098	VIT_14s0006g02090	19108490	19110627	-	inside	1529	1529	509	NearestLocation	126	8.53	8.02	100	--------	3.7	-	Ankyrin protein kinase	Cellular Process
chr02	6586434	6586633	200	*	85	X02.6586533	VIT_02s0012g00580	6586031	6594054	-	inside	7520	7520	403	NearestLocation	127	5.78	5.43	100	--------	2.5	-	Ankyrin protein kinase	Cellular Process
chr10	7256153	7256352	200	*	59	X10.7256252	VIT_10s0003g02060	7256469	7272110	+	upstream	-217	-217	117	NearestLocation	118	3.65	3.42	100	--------	9999.9	-	Ankyrin protein kinase	Cellular Process
chr05	25050710	25050909	200	*	44	X05.25050809	VIT_05s0094g01080	25037725	25047381	-	upstream	-3429	-3429	3329	NearestLocation	114	2.16	2.01	100	TGACGTGT_48/3	2	-	Ankyrin protein kinase	Cellular Process
chr09	3638195	3638394	200	*	109	X09.3638294	VIT_09s0002g03920	3630916	3638583	-	inside	289	289	189	NearestLocation	135	20.31	19.17	100	GGTTGCGTG_75/9	9.7	-	Ankyrin repeat	Cellular Process
chr13	9497268	9497467	200	*	122	X13.9497367	VIT_13s0106g00060	9500814	9503151	-	downstream	5783	3446	3347	NearestLocation	139	17.06	16.09	100	--------	5.5	-	Ankyrin repeat	Cellular Process
chr10	939286	939485	200	*	114	X10.939385	VIT_10s0116g01680	939070	941387	+	inside	316	316	216	NearestLocation	136	15.26	14.38	100	TGACGTGT_48/3	5.1	-	Ankyrin repeat	Cellular Process
chr08	14570933	14571132	200	*	91	X08.14571032	VIT_08s0007g00200	14570401	14573988	+	inside	631	631	532	NearestLocation	129	10.33	9.72	100	ATTGCGTG_99/9	4.1	-	Ankyrin repeat	Cellular Process
chr05	21834230	21834429	200	*	83	X05.21834329	VIT_05s0165g00010	21823704	21825502	-	upstream	-8828	-8828	8728	NearestLocation	126	8.72	8.2	100	--------	3.7	-	Ankyrin repeat	Cellular Process
chr13	9453030	9453229	200	*	139.8	X13.9453129	VIT_13s0106g00030	9448581	9452471	-	upstream	-659	-659	559	NearestLocation	144	8.09	7.6	100	ATTGCTTGT_92/19	5.5	-	Ankyrin repeat	Cellular Process
chr07	27261486	27261685	200	*	130	X07.27261585	VIT_07s0130g00470	27249079	27259115	-	upstream	-2471	-2471	2371	NearestLocation	141	7.53	7.08	100	--------	2.3	-	Ankyrin repeat	Cellular Process
chr04	2891247	2891446	200	*	66	X04.2891346	VIT_04s0008g03530	2889364	2892149	-	inside	803	803	703	NearestLocation	121	7.5	7.06	100	TTTGCGTGT_99/11	5.9	-	Ankyrin repeat	Cellular Process
chr04	1285471	1285670	200	*	88	X04.1285570	VIT_04s0008g01650	1280894	1283294	-	upstream	-2276	-2276	2177	NearestLocation	128	6.27	5.89	100	--------	2.6	-	Ankyrin repeat	Cellular Process
chr19	12396342	12396541	200	*	45	X19.12396441	VIT_19s0015g02480	12391443	12393114	-	upstream	-3328	-3328	3228	NearestLocation	114	5.18	4.86	100	--------	4	-	Ankyrin repeat	Cellular Process
chr07	27263254	27263453	200	*	69	X07.27263353	VIT_07s0130g00470	27249079	27259115	-	upstream	-4239	-4239	4139	NearestLocation	122	4.92	4.61	100	--------	6.2	-	Ankyrin repeat	Cellular Process
chr16	17673680	17673879	200	*	60	X16.17673779	VIT_16s0100g00690	17674463	17682818	+	upstream	-683	-683	584	NearestLocation	119	3.65	3.42	100	TGNCGTGT_43/2	5.9	-	Ankyrin repeat	Cellular Process
chr13	18449141	18449340	200	*	65	X13.18449240	VIT_13s0047g01220	18428528	18431553	+	downstream	20712	17687	17588	NearestLocation	120	2.92	2.73	100	--------	1.9	-	Ankyrin repeat	Cellular Process
chr05	21828318	21828517	200	*	41	X05.21828417	VIT_05s0165g00010	21823704	21825502	-	upstream	-2916	-2916	2816	NearestLocation	113	2.89	2.7	100	GGTTGCGTA_56/5	3.7	-	Ankyrin repeat	Cellular Process
chr05	18207063	18207262	200	*	41	X05.18207162	VIT_05s0029g01540	18204070	18207297	-	inside	135	135	35	NearestLocation	113	2.89	2.7	100	ATTGCTTGT_92/19	9999.9	-	Ankyrin repeat	Cellular Process
chr03	3102457	3102656	200	*	72.6	X03.3102556	VIT_03s0038g04270	3097731	3102992	-	inside	436	436	336	NearestLocation	123	2.2	2.05	100	ATTGCGTGTT_137/13	1.6	-	Ankyrin repeat	Cellular Process
chr05	21819903	21820102	200	*	44	X05.21820002	VIT_05s0165g00010	21823704	21825502	-	downstream	5500	3702	3602	NearestLocation	114	2.16	2.01	100	--------	2	-	Ankyrin repeat	Cellular Process
chr11	1214411	1214610	200	*	51	X11.1214510	VIT_11s0016g01530	1215086	1216651	-	downstream	2141	576	476	NearestLocation	116	5.07	4.75	100	--------	4.6	-	Ankyrin repeat family protein	Cellular Process
chr05	6616584	6616783	200	*	120	X05.6616683	VIT_05s0020g04750	6611241	6615958	+	downstream	5443	726	626	NearestLocation	138	23.15	21.88	100	--------	10.7	-	Ankyrin repeat protein	Cellular Process
chr13	9506414	9506613	200	*	80.1	X13.9506513	VIT_13s0106g00070	9506267	9508145	-	inside	1631	1631	147	NearestLocation	125	19.48	18.38	100	--------	9999.9	-	Ankyrin repeat protein	Cellular Process
chr12	8378280	8378479	200	*	99	X12.8378379	VIT_12s0057g00030	8377764	8378251	-	upstream	-129	-129	29	NearestLocation	131	17.76	16.75	100	ATGACGTG_31/1	8.8	-	Ankyrin repeat protein	Cellular Process
chr07	16550643	16550842	200	*	72.2	X07.16550742	VIT_07s0151g00990	16551035	16552913	+	upstream	-293	-293	193	NearestLocation	123	6.81	6.4	100	--------	3.2	-	Ankyrin repeat protein	Cellular Process
chr03	15524406	15524605	200	*	72	X03.15524505	VIT_03s0017g00100	15558525	15565907	+	upstream	-34019	-34019	33920	NearestLocation	123	6.62	6.22	100	--------	3.2	-	Ankyrin repeat protein	Cellular Process
chr13	9506092	9506291	200	*	47.9	X13.9506191	VIT_13s0106g00070	9506267	9508145	-	overlapEnd	1953	1953	24	NearestLocation	115	4.85	4.55	100	--------	9999.9	-	Ankyrin repeat protein	Cellular Process
chr07	16550899	16551098	200	*	45.8	X07.16550998	VIT_07s0151g00990	16551035	16552913	+	overlapStart	-37	-37	63	NearestLocation	114	2.65	2.47	100	CTTGCGTA_32/1	4.1	-	Ankyrin repeat protein	Cellular Process
chr11	1255826	1256025	200	*	148	X11.1255925	VIT_11s0016g01560	1259786	1262681	+	upstream	-3860	-3860	3761	NearestLocation	147	17.73	16.72	100	--------	4.4	-	Ankyrin repeat protein family	Cellular Process
chr05	21487484	21487683	200	*	64	X05.21487583	VIT_05s0124g00460	21487457	21488269	+	inside	127	127	27	NearestLocation	120	2.8	2.61	100	CTTGCGTG_66/7	1.9	-	Ankyrin repeat protein family	Cellular Process
chr04	21077332	21077531	200	*	56	X04.21077431	VIT_00s0264g00130	21068394	21073995	-	upstream	-3437	-3437	3337	NearestLocation	117	3.88	3.63	100	--------	2.5	-	Ankyrin repeat protein, chloroplast precursor (AKRP)	Cellular Process
chr18	4338708	4338907	200	*	118	X18.4338807	VIT_18s0001g05530	4338743	4341637	-	overlapEnd	2829	2829	35	NearestLocation	137	16.16	15.23	100	ATTGCGTGT_133/13	5.3	-	Annexin 1 (ANN1)	Transport
chr01	6096461	6096660	200	*	62	X01.6096560	VIT_01s0011g06300	6088453	6096357	-	upstream	-203	-203	104	NearestLocation	119	3.59	3.36	100	TAGCGTGT_71/5	5.5	-	Annexin 5 (ANN5)	Transport
chr13	24431930	24432129	200	*	53	X13.24432029	VIT_00s0131g00140	24436029	24437423	+	upstream	-3999	-3999	3900	NearestLocation	117	7.87	7.4	100	--------	9999.9	-	Annexin ANN3	Transport
chr03	19851703	19851902	200	*	53	X03.19851802	VIT_03s0017g02000	19876704	19878323	+	upstream	-24902	-24902	24802	NearestLocation	117	8.07	7.58	100	--------	9999.9	-	Anthocyanidin 3-O-glucosyltransferase	Secondary Metabolic Process
chr12	17103814	17104013	200	*	49	X12.17103913	VIT_12s0034g00130	17101222	17102809	-	upstream	-1105	-1105	1005	NearestLocation	115	5.62	5.28	100	--------	4.4	UGT-like7	Anthocyanidin 3-O-glucosyltransferase	Secondary Metabolic Process
chr12	16547375	16547574	200	*	57	X12.16547474	VIT_12s0055g00290	16521166	16543422	-	upstream	-4052	-4052	3953	NearestLocation	118	4.04	3.78	100	--------	2.5	UGT-like21	Anthocyanidin 3-O-glucosyltransferase	Secondary Metabolic Process
chr04	18069518	18069717	200	*	79.8	X04.18069617	VIT_04s0023g01290	18071990	18073646	+	upstream	-2372	-2372	2273	NearestLocation	125	2.95	2.76	100	TGCGTGT_37/3	1.8	UGT-like1	Anthocyanidin 3-O-glucosyltransferase	Secondary Metabolic Process
chr18	29023908	29024107	200	*	101	X18.29024007	VIT_18s0041g01080	29021426	29022877	-	upstream	-1131	-1131	1031	NearestLocation	132	5.69	5.34	100	--------	2.3	-	Anthocyanidin 5,3-O-glucosyltransferase	Secondary Metabolic Process
chr11	1500502	1500701	200	*	77	X11.1500601	VIT_11s0016g01850	1486234	1501328	-	inside	726	726	627	NearestLocation	124	15.43	14.54	100	--------	9999.9	-	Anthocyanidin-3-glucoside rhamnosyltransferase	Secondary Metabolic Process
chr06	15381494	15381693	200	*	143	X06.15381593	VIT_06s0009g02010	15363468	15365121	+	downstream	18126	16473	16373	NearestLocation	145	6.88	6.47	100	--------	2.1	UGT-like35	Anthocyanin 3-O-galactosyltransferase	Secondary Metabolic Process
chr12	8265036	8265235	200	*	55	X12.8265135	VIT_12s0134g00650	8266669	8268169	+	upstream	-1533	-1533	1434	NearestLocation	117	3.72	3.49	100	--------	2.5	-	Anthocyanin 5-aromatic acyltransferase	Secondary Metabolic Process
chr08	17491492	17491691	200	*	143	X08.17491591	VIT_08s0007g03570	17491799	17497612	+	upstream	-207	-207	108	NearestLocation	145	21.94	20.73	100	--------	6.4	-	Anthocyanin membrane protein 1 (Anm1)	Transport
chr11	15576746	15576945	200	*	48	X11.15576845	VIT_11s0078g00520	15610170	15610810	+	upstream	-33324	-33324	33225	NearestLocation	115	4.19	3.92	100	--------	4.3	-	Anthocyanin membrane protein 1 (Anm1)	Transport
chr11	15580115	15580314	200	*	44	X11.15580214	VIT_11s0078g00520	15610170	15610810	+	upstream	-29956	-29956	29856	NearestLocation	114	3.13	2.92	100	CTTGCGTG_66/7	3.9	-	Anthocyanin membrane protein 1 (Anm1)	Transport
chr01	20568065	20568264	200	*	112	X01.20568164	VIT_01s0010g02340	20565900	20567977	+	downstream	2264	187	88	NearestLocation	135	14.82	13.95	100	--------	5	-	Anthranilate N-benzoyltransferase	Cellular Amino Acids and Derivative Metabolic Process
chr09	18033042	18033241	200	*	87	X09.18033141	VIT_09s0018g01190	18035644	18038207	+	upstream	-2502	-2502	2403	NearestLocation	127	14.77	13.91	100	--------	7.8	-	Anthranilate N-benzoyltransferase	Cellular Amino Acids and Derivative Metabolic Process
chr11	8728876	8729075	200	*	49	X11.8728975	VIT_11s0037g00570	8728077	8729701	+	inside	899	899	626	NearestLocation	115	2.83	2.64	100	--------	2.2	-	Anthranilate N-benzoyltransferase	Cellular Amino Acids and Derivative Metabolic Process
chr11	8721057	8721256	200	*	42	X11.8721156	VIT_11s0037g00570	8728077	8729701	+	upstream	-6921	-6921	6821	NearestLocation	113	2.66	2.48	100	--------	3.8	-	Anthranilate N-benzoyltransferase	Cellular Amino Acids and Derivative Metabolic Process
chr11	16106994	16107193	200	*	61.9	X11.16107093	VIT_11s0103g00200	16110396	16111804	-	downstream	4710	3302	3203	NearestLocation	119	2.55	2.38	100	--------	1.8	-	Anthranilate N-benzoyltransferase	Cellular Amino Acids and Derivative Metabolic Process
chr07	22824754	22824953	200	*	88	X07.22824853	VIT_07s0031g00270	22826811	22828412	+	upstream	-1957	-1957	1858	NearestLocation	128	15.27	14.38	100	GCTTGCGTGT_103/11	7.9	-	Anthranilate N-hydroxycinnamoyl/benzoyltransferase	Cellular Amino Acids and Derivative Metabolic Process
chr07	22850236	22850435	200	*	82	X07.22850335	VIT_07s0031g00290	22857116	22857646	+	upstream	-6780	-6780	6681	NearestLocation	126	13.55	12.76	100	--------	7.3	-	Anthranilate N-hydroxycinnamoyl/benzoyltransferase	Cellular Amino Acids and Derivative Metabolic Process
chr11	8782357	8782556	200	*	71	X11.8782456	VIT_11s0037g00580	8781331	8783423	+	inside	1125	1125	867	NearestLocation	122	12.64	11.9	100	--------	9999.9	-	Anthranilate N-hydroxycinnamoyl/benzoyltransferase	Cellular Amino Acids and Derivative Metabolic Process
chr07	22824327	22824526	200	*	61	X07.22824426	VIT_07s0031g00270	22826811	22828412	+	upstream	-2385	-2385	2285	NearestLocation	119	6.45	6.06	100	CTTGCGTA_32/1	5.5	-	Anthranilate N-hydroxycinnamoyl/benzoyltransferase	Cellular Amino Acids and Derivative Metabolic Process
chr08	2454933	2455132	200	*	120	X08.2455032	VIT_08s0056g01530	2442681	2445720	-	upstream	-9312	-9312	9213	NearestLocation	138	16.61	15.66	100	--------	5.4	-	Anthranilate phosphoribosyltransferase	Cellular Amino Acids and Derivative Metabolic Process
chr07	8389506	8389705	200	*	92	X07.8389605	VIT_07s0005g04770	8391507	8394753	-	downstream	5147	1901	1802	NearestLocation	129	5.12	4.81	100	--------	4.1	-	Anthranilate phosphoribosyltransferase	Cellular Amino Acids and Derivative Metabolic Process
chr07	8397652	8397851	200	*	56.5	X07.8397751	VIT_07s0005g04770	8391507	8394753	-	upstream	-2999	-2999	2899	NearestLocation	118	4.04	3.78	100	TGACGTGTT_58/3	2.6	-	Anthranilate phosphoribosyltransferase	Cellular Amino Acids and Derivative Metabolic Process
chr07	8397927	8398126	200	*	43.5	X07.8398026	VIT_07s0005g04770	8391507	8394753	-	upstream	-3273	-3273	3174	NearestLocation	113	3.07	2.86	100	--------	192.5	-	Anthranilate phosphoribosyltransferase	Cellular Amino Acids and Derivative Metabolic Process
chr08	19983377	19983576	200	*	84	X08.19983476	VIT_08s0007g06170	19980981	19983618	-	inside	142	142	42	NearestLocation	126	2.37	2.21	100	--------	3.8	-	Anthranilate phosphoribosyltransferase	Cellular Amino Acids and Derivative Metabolic Process
chr02	16201003	16201202	200	*	640	X02.16201102	VIT_02s0033g01020	16190948	16193334	-	upstream	-7768	-7768	7669	NearestLocation	305	109.59	106.78	100	--------	8.2	-	Anthraniloyal-CoA: methanol anthraniloyal transferase	Cellular Amino Acids and Derivative Metabolic Process
chr02	16246404	16246603	200	*	104	X02.16246503	VIT_02s0033g01030	16252684	16254941	-	downstream	8437	6180	6081	NearestLocation	133	19.03	17.95	100	TAGCGTGT_71/5	9.3	-	Anthraniloyal-CoA: methanol anthraniloyal transferase	Cellular Amino Acids and Derivative Metabolic Process
chr02	16380377	16380576	200	*	101	X02.16380476	VIT_02s0033g01070	16356696	16359431	+	downstream	23780	21045	20946	NearestLocation	132	9.21	8.67	100	--------	9	-	Anthraniloyal-CoA: methanol anthraniloyal transferase	Cellular Amino Acids and Derivative Metabolic Process
chr02	16381240	16381439	200	*	87	X02.16381339	VIT_02s0033g01070	16356696	16359431	+	downstream	24644	21909	21809	NearestLocation	127	6.1	5.73	100	ATGGCGTGT_110/8	2.6	-	Anthraniloyal-CoA: methanol anthraniloyal transferase	Cellular Amino Acids and Derivative Metabolic Process
chr02	16334537	16334736	200	*	82	X02.16334636	VIT_02s0033g01060	16349045	16351278	-	downstream	16642	14409	14309	NearestLocation	126	5.31	4.99	100	--------	2.4	-	Anthraniloyal-CoA: methanol anthraniloyal transferase	Cellular Amino Acids and Derivative Metabolic Process
chr07	17995405	17995604	200	*	140	X07.17995504	VIT_00s0207g00110	17992079	17994878	+	downstream	3425	626	527	NearestLocation	144	21.23	20.05	100	--------	6.3	-	Antigen receptor	Cellular Process
chr01	10324816	10325015	200	*	84	X01.10324915	VIT_01s0026g01000	10326172	10339342	+	upstream	-1256	-1256	1157	NearestLocation	126	5.63	5.28	100	TGACGTGT_48/3	2.5	-	Antiviral helicase SKI2	DNA/RNA Metabolic Process
chr11	6094627	6094826	200	*	88	X11.6094726	VIT_11s0118g00410	6094684	6149446	+	overlapStart	42	42	57	NearestLocation	128	9.72	9.14	100	--------	3.9	-	ANTR2 (anion transporter 2	Transport
chr15	19184844	19185043	200	*	107	X15.19184943	VIT_15s0046g02390	19176232	19182610	-	upstream	-2334	-2334	2234	NearestLocation	134	13.72	12.92	100	ATGACGTGTAA_73/4	4.8	-	ANTR2 (anion transporter 2)	Transport
chr03	4255491	4255690	200	*	118	X03.4255590	VIT_03s0063g01850	4255666	4257223	+	overlapStart	-76	-76	24	NearestLocation	137	22.63	21.38	100	GGTTGCGTGT_102/13	10.5	-	AOS (allene oxide synthase)	Lipid Metabolic Process
chr03	4247620	4247819	200	*	63	X03.4247719	VIT_03s0063g01860	4246081	4247642	+	overlapEnd	1639	1639	22	NearestLocation	120	9.07	8.53	100	--------	5.6	-	AOS (allene oxide synthase)	Lipid Metabolic Process
chr13	19302682	19302881	200	*	46	X13.19302781	VIT_13s0067g01230	19292085	19296259	+	downstream	10697	6523	6423	NearestLocation	114	2.42	2.25	100	--------	2.1	-	AP2-associated kinase	Signal Transduction
chr16	12475793	12475992	200	*	159	X16.12475892	VIT_16s0022g00160	12473751	12476870	-	inside	978	978	878	NearestLocation	151	6.93	6.51	100	--------	2	-	Apocytochrome b	Generation of Energy
chr19	1978793	1978992	200	*	114	X19.1978892	VIT_19s0014g01790	1953408	1979405	-	inside	513	513	413	NearestLocation	136	7.67	7.21	100	--------	2.5	-	Apoptosis inhibitory 5 (API5)	Cellular Homeostasis
chr19	1964884	1965083	200	*	83	X19.1964983	VIT_19s0014g01790	1953408	1979405	-	inside	14421	14421	11476	NearestLocation	126	4.11	3.85	100	--------	7.4	-	Apoptosis inhibitory 5 (API5)	Cellular Homeostasis
chr01	12498664	12498863	200	*	202	X01.12498763	VIT_01s0026g02490	12483796	12499382	-	inside	618	618	519	NearestLocation	164	16.18	15.25	100	ATTGCGTGT_133/13	3	-	Apyrase	DNA/RNA Metabolic Process
chr16	102841	103040	200	*	85	X16.102940	VIT_16s0039g00220	102284	103573	-	inside	633	633	533	NearestLocation	127	4.49	4.2	100	CTTGCGTGT_94/11	7.6	-	Aquaporin BETA-TIP	Transport
chr09	3715359	3715558	200	*	97	X09.3715458	VIT_09s0002g04020	3712870	3714177	-	upstream	-1281	-1281	1182	NearestLocation	131	5.55	5.21	100	GTTGCGTG_71/9	9999.9	-	Aquaporin DELTA-TIP	Transport
chr08	18764225	18764424	200	*	172	X08.18764324	VIT_08s0007g04780	18763893	18765006	+	inside	431	431	332	NearestLocation	155	18.26	17.22	100	--------	3.8	-	Aquaporin GAMMA-TIP	Transport
chr02	2598170	2598369	200	*	142.8	X02.2598269	VIT_02s0025g03260	2600795	2603931	+	upstream	-2525	-2525	2426	NearestLocation	145	14.01	13.19	100	--------	3.6	-	Aquaporin NIP5;1	Transport
chr02	2598555	2598754	200	*	103.2	X02.2598654	VIT_02s0025g03260	2600795	2603931	+	upstream	-2141	-2141	2041	NearestLocation	133	7.59	7.13	100	--------	2.7	-	Aquaporin NIP5;1	Transport
chr09	13000686	13000885	200	*	111	X09.13000785	VIT_09s0070g00080	13012090	13014358	+	upstream	-11304	-11304	11205	NearestLocation	135	20.82	19.66	100	--------	9.9	-	Aquaporin NIP6;1	Transport
chr03	984116	984315	200	*	84	X03.984215	VIT_03s0038g01410	984045	985466	-	inside	1250	1250	71	NearestLocation	126	7.62	7.17	100	--------	7.5	-	Aquaporin PIP PIP1A	Transport
chr08	12984676	12984875	200	*	78	X08.12984775	VIT_08s0040g01890	12986520	12988082	+	upstream	-1744	-1744	1645	NearestLocation	125	10.57	9.95	100	TGCGTGT_37/3	9999.9	-	Aquaporin PIP2;4	Transport
chr06	5091138	5091337	200	*	135.9	X06.5091237	VIT_06s0004g04120	5090720	5091916	+	inside	518	518	418	NearestLocation	143	20.83	19.67	100	--------	6.4	-	Aquaporin TIP1;3	Transport
chr06	5091373	5091572	200	*	107.1	X06.5091472	VIT_06s0004g04120	5090720	5091916	+	inside	752	752	344	NearestLocation	134	13.5	12.71	100	--------	4.6	-	Aquaporin TIP1;3	Transport
chr13	2529632	2529831	200	*	59	X13.2529731	VIT_13s0019g00330	2530126	2531850	+	upstream	-394	-394	295	NearestLocation	118	2.86	2.67	100	TTTGCGTGT_99/11	5.3	-	Aquaporin TIP1;3	Transport
chr13	154198	154397	200	*	99	X13.154297	VIT_13s0067g00220	154711	155950	-	downstream	1652	413	314	NearestLocation	131	12	11.3	100	TGACGTGTT_58/3	4.4	-	Aquaporin TMP-C	Transport
chr13	155641	155840	200	*	109	X13.155740	VIT_13s0067g00220	154711	155950	-	inside	210	210	110	NearestLocation	135	6.88	6.47	100	--------	2.4	-	Aquaporin TMP-C	Transport
chr01	3012432	3012631	200	*	145	X01.3012531	VIT_01s0011g03320	3011621	3013806	+	inside	911	911	811	NearestLocation	146	12.95	12.2	100	--------	13	-	Arabidopsis histidine phosphotransfer AHP2	Response to Hormone Stimulus
chr11	2543548	2543747	200	*	84.3	X11.2543647	VIT_11s0016g03170	2543892	2547079	-	downstream	3431	244	145	NearestLocation	127	7.17	6.74	100	--------	28.3	-	Arabidopsis histidine phosphotransfer AHP4	Response to Hormone Stimulus
chr09	3187803	3188002	200	*	101	X09.3187902	VIT_09s0002g03520	3186204	3187618	-	upstream	-284	-284	185	NearestLocation	132	5.69	5.34	100	--------	2.3	-	Arabidopsis histidine phosphotransfer AHP4	Response to Hormone Stimulus
chr00	9850317	9850516	200	*	79	X00.9850416	VIT_00s0299g00100	9860195	9862306	+	upstream	-9779	-9779	9679	NearestLocation	125	10.29	9.68	100	TGACGTGTT_58/3	7.1	-	Arabidopsis thaliana homeobox protein 2	Transcription Factor Activity
chr00	9858648	9858847	200	*	89	X00.9858747	VIT_00s0299g00100	9860195	9862306	+	upstream	-1447	-1447	1348	NearestLocation	128	9.78	9.2	100	--------	8	-	Arabidopsis thaliana homeobox protein 2	Transcription Factor Activity
chr00	16708694	16708893	200	*	55	X00.16708793	VIT_00s0527g00030	16707107	16708377	-	upstream	-417	-417	317	NearestLocation	117	3.72	3.48	100	GCTTGCGT_49/1	9999.9	-	Arabinogalactan protein AGP31	Cell Wall Metabolism
chr02	5062076	5062275	200	*	86	X02.5062175	VIT_02s0154g00280	5063840	5064500	-	downstream	2324	1664	1565	NearestLocation	127	8.56	8.05	100	ATGACGTGT_61/3	3.8	-	Arachidonic acid-induced DEA1	Developmental Process
chr17	16073589	16073788	200	*	45	X17.16073688	VIT_17s0053g00430	16075940	16097252	+	upstream	-2252	-2252	2152	NearestLocation	114	2.95	2.75	100	--------	4	-	ARF GTPase activator, ARF-GAP Domain 15	Transport
chr13	18612538	18612737	200	*	106	X13.18612637	VIT_00s0250g00050	18621540	18624690	-	downstream	12052	8902	8803	NearestLocation	134	9.38	8.83	100	--------	3.2	-	ARF GTPase activator, ARF-GAP Domain 6	Transport
chr13	18620986	18621185	200	*	95	X13.18621085	VIT_00s0250g00050	18621540	18624690	-	downstream	3604	454	355	NearestLocation	130	8.46	7.96	100	--------	8.5	-	ARF GTPase activator, ARF-GAP Domain 6	Transport
chr13	18615384	18615583	200	*	106.7	X13.18615483	VIT_00s0250g00050	18621540	18624690	-	downstream	9206	6056	5957	NearestLocation	134	7.05	6.63	100	--------	2.5	-	ARF GTPase activator, ARF-GAP Domain 6	Transport
chr08	14388142	14388341	200	*	61	X08.14388241	VIT_08s0007g00010	14388249	14398305	+	overlapStart	-7	-7	92	NearestLocation	119	5	4.69	100	CTTGCGTGTT_101/11	5.5	-	ARF GTPase activator, ARF-GAP Domain 6	Transport
chr13	18615847	18616046	200	*	59.3	X13.18615946	VIT_00s0250g00050	18621540	18624690	-	downstream	8744	5594	5494	NearestLocation	119	3.86	3.62	100	--------	4.4	-	ARF GTPase activator, ARF-GAP Domain 6	Transport
chr17	333923	334122	200	*	93	X17.334022	VIT_17s0000g00310	332920	344539	+	inside	1102	1102	1003	NearestLocation	129	4.57	4.28	100	--------	2.1	-	ARF GTPase-activating domain	Transport
chr17	341734	341933	200	*	74	X17.341833	VIT_17s0000g00310	332920	344539	+	inside	8914	8914	2606	NearestLocation	123	2.52	2.35	100	--------	6.6	-	ARF GTPase-activating domain	Transport
chr03	655544	655743	200	*	39	X03.655643	VIT_03s0038g00760	644491	647420	-	upstream	-8224	-8224	8124	NearestLocation	112	3.32	3.11	100	--------	3.5	-	Arginine decarboxylase (Fragment)	Cellular Amino Acids and Derivative Metabolic Process
chr16	17413645	17413844	200	*	54	X16.17413744	VIT_16s0100g00450	17413804	17419307	+	overlapStart	-60	-60	40	NearestLocation	117	3.12	2.92	100	--------	4.8	-	Arginine/serine-rich splicing factor RSP41	DNA/RNA Metabolic Process
chr13	316273	316472	200	*	190	X13.316372	VIT_13s0067g00600	317659	323573	+	upstream	-1287	-1287	1187	NearestLocation	161	33.46	31.74	100	--------	8.5	-	Arginine-tRNA-protein transferase 1	Cellular Amino Acids and Derivative Metabolic Process
chr03	9887157	9887356	200	*	81.9	X03.9887256	VIT_03s0097g00060	9887464	9888181	+	upstream	-208	-208	108	NearestLocation	126	22.63	21.38	100	TTTGCGTGT_99/11	9999.9	-	Arginine-tRNA-protein transferase 1	Cellular Amino Acids and Derivative Metabolic Process
chr03	9886720	9886919	200	*	51.1	X03.9886819	VIT_03s0097g00060	9887464	9888181	+	upstream	-644	-644	545	NearestLocation	116	3.27	3.06	100	ATTGCTTGT_92/19	2.3	-	Arginine-tRNA-protein transferase 1	Cellular Amino Acids and Derivative Metabolic Process
chr12	6356282	6356481	200	*	140	X12.6356381	VIT_12s0059g01430	6352396	6365776	+	inside	3986	3986	3886	NearestLocation	144	16.05	15.13	100	TGGCGTGT_97/7	4.2	-	Argonaute (AGO1)	DNA/RNA Metabolic Process
chr01	18260433	18260632	200	*	80	X01.18260532	VIT_01s0010g01240	18260220	18260483	+	overlapEnd	312	312	50	NearestLocation	125	12.67	11.93	100	ATGACGTGTT_68/3	7.2	-	Argonaute (AGO1)	DNA/RNA Metabolic Process
chr10	18880780	18880979	200	*	82.9	X10.18880879	VIT_10s0042g01180	18876429	18880765	-	upstream	-115	-115	15	NearestLocation	126	12.07	11.36	100	--------	25.4	-	ARGONAUTE 2 (AGO2)	DNA/RNA Metabolic Process
chr10	18846150	18846349	200	*	80	X10.18846249	VIT_10s0042g01200	18832452	18837056	-	upstream	-9194	-9194	9094	NearestLocation	125	2.69	2.51	100	--------	7.1	-	ARGONAUTE 2 (AGO2)	DNA/RNA Metabolic Process
chr06	19817361	19817560	200	*	87.6	X06.19817460	VIT_06s0061g01040	19802754	19812121	-	upstream	-5339	-5339	5240	NearestLocation	128	9.72	9.15	100	--------	3.9	-	Argonaute protein	DNA/RNA Metabolic Process
chr19	2025367	2025566	200	*	82.9	X19.2025466	VIT_19s0014g01840	2025039	2028509	+	inside	427	427	328	NearestLocation	126	8.72	8.2	100	--------	3.7	-	Argonaute1-1	DNA/RNA Metabolic Process
chr03	14758994	14759193	200	*	96	X03.14759093	VIT_03s0038g00830	14760075	14763915	-	downstream	4821	981	882	NearestLocation	130	11.37	10.7	100	--------	4.3	-	ARGONAUTE7 AGO7	DNA/RNA Metabolic Process
chr15	18627644	18627843	200	*	89.3	X15.18627743	VIT_15s0046g01790	18621750	18628205	-	inside	461	461	362	NearestLocation	128	14.92	14.05	100	--------	797.4	-	ARID/BRIGHT DNA-binding domain-containing protein / ELM2	Transcription Factor Activity
chr00	11912333	11912532	200	*	106.7	X00.11912432	VIT_00s0353g00060	11910587	11915456	+	inside	1845	1845	1746	NearestLocation	134	12.85	12.11	100	CTTGCGTA_32/1	4.4	-	ARK3 (Arabidopsis Receptor Kinase 3)	Signal Transduction
chr19	4493976	4494175	200	*	54	X19.4494075	VIT_19s0014g04190	4497925	4500892	+	upstream	-3849	-3849	3750	NearestLocation	117	3.34	3.12	100	ATTGCTTGT_92/19	4.8	-	ARK3 (Arabidopsis Receptor Kinase 3)	Signal Transduction
chr19	4499026	4499225	200	*	63	X19.4499125	VIT_19s0014g04190	4497925	4500892	+	inside	1201	1201	1101	NearestLocation	120	2.78	2.59	100	ATTGCTTGT_92/19	2.8	-	ARK3 (Arabidopsis Receptor Kinase 3)	Signal Transduction
chr01	10110439	10110638	200	*	77	X01.10110538	VIT_01s0026g00840	10090780	10104616	-	upstream	-5922	-5922	5823	NearestLocation	124	7.56	7.11	100	--------	3.4	-	ARL1 (ARG1-like 1)	Transport
chr01	7558799	7558998	200	*	151.9	X01.7558898	VIT_00s0225g00100	7556609	7558429	-	upstream	-469	-469	370	NearestLocation	148	9.56	8.99	100	GATTGCGTG_106/9	6.8	-	Armadillo	Signal Transduction
chr14	1334208	1334407	200	*	211	X14.1334307	VIT_14s0060g01650	1331170	1334246	-	overlapStart	-62	-62	38	NearestLocation	167	47.74	45.64	100	--------	18.9	-	Armadillo helical	Signal Transduction
chr07	23619823	23620022	200	*	100.8	X07.23619922	VIT_07s0031g01180	23604873	23617440	-	upstream	-2482	-2482	2383	NearestLocation	132	13.08	12.31	100	GTTTGCGTGTT_116/11	78.4	-	Armadillo helical	Signal Transduction
chr07	23614163	23614362	200	*	100	X07.23614262	VIT_07s0031g01180	23604873	23617440	-	inside	3178	3178	3078	NearestLocation	132	11.32	10.65	100	--------	8.9	-	Armadillo helical	Signal Transduction
chr14	26956100	26956299	200	*	170	X14.26956199	VIT_14s0066g00440	26954397	26955677	+	downstream	1803	523	423	NearestLocation	154	28.47	26.98	100	ATAGCGTGTAA_96/7	7.6	-	Armadillo/beta-catenin repeat	Signal Transduction
chr12	6279704	6279903	200	*	165	X12.6279803	VIT_12s0059g01340	6277210	6279677	-	upstream	-127	-127	27	NearestLocation	153	27.25	25.8	100	--------	7.4	-	Armadillo/beta-catenin repeat	Signal Transduction
chr14	17679744	17679943	200	*	175	X14.17679843	VIT_14s0006g01530	17664253	17668997	+	downstream	15591	10847	10747	NearestLocation	156	23.64	22.35	100	TGACGTGT_48/3	5.2	-	Armadillo/beta-catenin repeat	Signal Transduction
chr06	7456608	7456807	200	*	103	X06.7456707	VIT_06s0004g06750	7450402	7456668	-	overlapStart	-40	-40	60	NearestLocation	133	17.49	16.49	100	ATTGCGTA_36/1	9.2	-	Armadillo/beta-catenin repeat	Signal Transduction
chr17	491184	491383	200	*	98	X17.491283	VIT_17s0000g00530	491337	493421	+	overlapStart	-53	-53	46	NearestLocation	131	9.69	9.12	100	GTTGCGTGT_100/13	4.4	-	Armadillo/beta-catenin repeat	Signal Transduction
chr04	5423346	5423545	200	*	160	X04.5423445	VIT_04s0008g05830	5420646	5423923	-	inside	477	477	378	NearestLocation	151	9.3	8.75	100	--------	2.4	-	Armadillo/beta-catenin repeat	Signal Transduction
chr01	9218360	9218559	200	*	118	X01.9218459	VIT_01s0026g00190	9216974	9219203	-	inside	743	743	644	NearestLocation	137	8.31	7.81	100	--------	2.6	-	Armadillo/beta-catenin repeat	Signal Transduction
chr17	10803543	10803742	200	*	91	X17.10803642	VIT_17s0000g09090	10801255	10804216	-	inside	574	574	474	NearestLocation	129	6.78	6.38	100	--------	8.1	-	Armadillo/beta-catenin repeat	Signal Transduction
chr04	5422600	5422799	200	*	77	X04.5422699	VIT_04s0008g05830	5420646	5423923	-	inside	1223	1223	1124	NearestLocation	124	6.51	6.12	100	ATTGCGTGTT_137/13	9999.9	-	Armadillo/beta-catenin repeat	Signal Transduction
chr09	9809077	9809276	200	*	59	X09.9809176	VIT_09s0002g08630	9810992	9811384	-	downstream	2208	1816	1716	NearestLocation	118	4.35	4.08	100	--------	2.6	-	Armadillo/beta-catenin repeat	Signal Transduction
chr03	1459833	1460032	200	*	74	X03.1459932	VIT_03s0038g02120	1459580	1461586	+	inside	352	352	253	NearestLocation	123	2.3	2.14	100	TGACGTGT_48/3	1.7	-	Armadillo/beta-catenin repeat	Signal Transduction
chr06	2640996	2641195	200	*	74	X06.2641095	VIT_06s0004g02190	2631794	2647755	+	inside	9302	9302	6560	NearestLocation	123	2.3	2.14	100	--------	1.7	-	Armadillo/beta-catenin repeat	Signal Transduction
chr14	17651969	17652168	200	*	55.4	X14.17652068	VIT_14s0006g01530	17664253	17668997	+	upstream	-12185	-12185	12085	NearestLocation	117	2.29	2.13	100	ATTGCTTGT_92/19	9999.9	-	Armadillo/beta-catenin repeat	Signal Transduction
chr08	10461819	10462018	200	*	104	X08.10461918	VIT_08s0058g01100	10460503	10462965	+	inside	1415	1415	947	NearestLocation	133	9.02	8.49	100	TTTGCGTG_70/7	3.1	-	Armadillo/beta-catenin repeat / U-box domain-containing protein	Signal Transduction
chr08	10459328	10459527	200	*	105	X08.10459427	VIT_08s0058g01100	10460503	10462965	+	upstream	-1075	-1075	976	NearestLocation	133	7.79	7.32	100	ATGGCGTG_61/5	4.7	-	Armadillo/beta-catenin repeat / U-box domain-containing protein	Signal Transduction
chr18	12219265	12219464	200	*	108	X18.12219364	VIT_18s0001g14180	12216225	12219253	-	upstream	-111	-111	12	NearestLocation	134	12.37	11.65	100	--------	9.7	-	Armadillo/beta-catenin repeat family protein	Signal Transduction
chr04	15359368	15359567	200	*	73	X04.15359467	VIT_04s0043g00840	15356964	15358964	+	downstream	2504	504	404	NearestLocation	123	9.92	9.33	100	TTTGCGTG_70/7	6.5	-	Armadillo/beta-catenin repeat protein / U-box domain-containing protein	Signal Transduction
chr06	5504372	5504571	200	*	78	X06.5504471	VIT_06s0004g04530	5497964	5504059	-	upstream	-413	-413	313	NearestLocation	125	6.21	5.83	100	GTTGCGTGT_100/13	7	-	Armadillo/beta-catenin repeat protein/U-box domain-containing	Signal Transduction
chr11	17602862	17603061	200	*	91	X11.17602961	VIT_11s0052g00170	17540339	17590940	-	upstream	-12022	-12022	11922	NearestLocation	129	15.76	14.84	100	--------	8.1	-	Armadillo-like helical domain-containing	Signal Transduction
chr11	17608747	17608946	200	*	63	X11.17608846	VIT_11s0052g00170	17540339	17590940	-	upstream	-17906	-17906	17807	NearestLocation	120	5.03	4.71	100	TGCGTGT_37/3	2.8	-	Armadillo-like helical domain-containing	Signal Transduction
chr05	20235463	20235662	200	*	196.6	X05.20235562	VIT_05s0062g01140	20235396	20235935	+	inside	166	166	67	NearestLocation	163	37.33	35.49	100	--------	10.1	-	Aromatic and neutral transporter 1	Transport
chr05	20235182	20235381	200	*	92.4	X05.20235281	VIT_05s0062g01140	20235396	20235935	+	upstream	-114	-114	15	NearestLocation	129	11.79	11.1	100	--------	6.6	-	Aromatic and neutral transporter 1	Transport
chr05	20231396	20231595	200	*	103.7	X05.20231495	VIT_05s0062g01130	20231366	20233055	+	inside	130	130	30	NearestLocation	133	9.99	9.4	100	--------	3.4	-	Aromatic and neutral transporter 1	Transport
chr11	5973800	5973999	200	*	193	X11.5973899	VIT_11s0118g00300	5968697	5974219	-	inside	319	319	220	NearestLocation	161	27.75	26.27	100	GGTTGCGTG_75/9	5.7	-	ARP2/3 complex 21 kDa subunit	Cellular Process
chr11	5976345	5976544	200	*	179.3	X11.5976444	VIT_11s0118g00300	5968697	5974219	-	upstream	-2225	-2225	2126	NearestLocation	157	10.25	9.64	100	--------	2.3	-	ARP2/3 complex 21 kDa subunit	Cellular Process
chr11	5976821	5977020	200	*	74.7	X11.5976920	VIT_11s0118g00300	5968697	5974219	-	upstream	-2701	-2701	2602	NearestLocation	124	4.98	4.67	100	TGNCGTGT_43/2	5.8	-	ARP2/3 complex 21 kDa subunit	Cellular Process
chr05	721455	721654	200	*	118	X05.721554	VIT_05s0077g01480	724194	728420	+	upstream	-2640	-2640	2540	NearestLocation	137	11.64	10.95	100	TGACGTGTT_58/3	3.5	-	ARR1 typeB	Response to Hormone Stimulus
chr11	7411442	7411641	200	*	139	X11.7411541	VIT_11s0206g00060	7408672	7416952	+	inside	2870	2870	2770	NearestLocation	144	15.84	14.93	100	--------	4.1	-	ARR18	Response to Hormone Stimulus
chr19	4699019	4699218	200	*	139	X19.4699118	VIT_19s0014g04420	4700623	4701638	+	upstream	-1505	-1505	1405	NearestLocation	144	21	19.83	100	TGGCGTGT_97/7	6.2	-	ARR24 Type A	Response to Hormone Stimulus
chr07	8791927	8792126	200	*	173	X07.8792026	VIT_07s0005g05040	8806330	8806850	+	upstream	-14304	-14304	14204	NearestLocation	155	14.66	13.81	100	--------	3.1	-	ARR24 Type A	Response to Hormone Stimulus
chr01	10264098	10264297	200	*	175	X01.10264197	VIT_01s0026g00940	10265328	10266560	+	upstream	-1130	-1130	1031	NearestLocation	156	15.02	14.15	100	ATTGCTTGT_92/19	3.1	-	ARR3 typeA	Response to Hormone Stimulus
chr17	8697424	8697623	200	*	70	X17.8697523	VIT_17s0000g07580	8695021	8697695	-	inside	171	171	72	NearestLocation	122	4.31	4.03	100	--------	3.1	-	ARR6 typeA	Response to Hormone Stimulus
chr18	2803908	2804107	200	*	85	X18.2804007	VIT_18s0001g02540	2802829	2805078	-	inside	1070	1070	971	NearestLocation	127	14.73	13.87	100	TGNCGTGT_43/2	9999.9	-	ARR9 typeA	Response to Hormone Stimulus
chr06	8602973	8603172	200	*	107	X06.8603072	VIT_06s0004g07820	8601569	8603477	-	inside	405	405	305	NearestLocation	134	13.72	12.92	100	--------	4.8	-	Asp/Glu racemase	Cellular Amino Acids and Derivative Metabolic Process
chr08	16834860	16835059	200	*	93	X08.16834959	VIT_08s0007g02780	16833777	16835635	-	inside	675	675	576	NearestLocation	129	7.59	7.13	100	CTTGCGTG_66/7	8.3	-	Asp/Glu racemase	Cellular Amino Acids and Derivative Metabolic Process
chr01	3286548	3286747	200	*	99	X01.3286647	VIT_01s0011g03630	3281798	3283951	+	downstream	4850	2697	2597	NearestLocation	131	7.46	7.02	100	ATGGCGTG_61/5	2.9	-	Asp/Glu racemase	Cellular Amino Acids and Derivative Metabolic Process
chr01	3294202	3294401	200	*	97	X01.3294301	VIT_01s0011g03630	3281798	3283951	+	downstream	12504	10351	10251	NearestLocation	131	3.24	3.03	100	--------	1.7	-	Asp/Glu racemase	Cellular Amino Acids and Derivative Metabolic Process
chr09	7405119	7405318	200	*	112	X09.7405218	VIT_09s0002g07350	7403775	7405949	+	inside	1443	1443	631	NearestLocation	135	9.09	8.55	100	GTTGCGTG_71/9	5	-	Asp/Glu racemase; Tetratricopeptide helical	Cellular Amino Acids and Derivative Metabolic Process
chr13	2670071	2670270	200	*	86	X13.2670170	VIT_13s0019g00580	2665302	2668319	+	downstream	4868	1851	1752	NearestLocation	127	4.32	4.05	100	TGGCGTGTAA_102/8	7.7	-	Asp/Glu racemase; Tetratricopeptide helical	Cellular Amino Acids and Derivative Metabolic Process
chr06	7533914	7534113	200	*	120	X06.7534013	VIT_06s0004g06830	7527838	7531543	-	upstream	-2471	-2471	2371	NearestLocation	138	12.02	11.32	100	TGGCGTGT_97/7	3.6	-	Asparagine synthetase	Generation of Energy
chr07	19358276	19358475	200	*	77	X07.19358375	VIT_00s0742g00040	19355219	19356250	+	downstream	3157	2126	2026	NearestLocation	124	7.56	7.11	100	GTTGCGTG_71/9	3.4	-	Asparagine synthetase	Generation of Energy
chr12	15144952	15145151	200	*	125	X12.15145051	VIT_12s0055g00920	15144576	15148337	+	inside	476	476	376	NearestLocation	140	17.75	16.73	100	--------	5.6	-	Aspartate aminotransferase	Generation of Energy
chr18	3925817	3926016	200	*	104	X18.3925916	VIT_18s0001g04630	3924182	3930381	+	inside	1734	1734	1635	NearestLocation	133	7.52	7.07	100	ATTGCGTG_99/9	9999.9	-	Aspartate aminotransferase	Generation of Energy
chr04	3624817	3625016	200	*	54	X04.3624916	VIT_04s0008g04250	3613523	3623291	-	upstream	-1625	-1625	1526	NearestLocation	117	5.57	5.23	100	--------	9999.9	-	Aspartate aminotransferase	Generation of Energy
chr12	2457715	2457914	200	*	71	X12.2457814	VIT_12s0028g01820	2452881	2458665	-	inside	851	851	751	NearestLocation	122	6.44	6.05	100	--------	3.2	-	Aspartate transaminase, mitochondrial	Generation of Energy
chr12	2449969	2450168	200	*	59	X12.2450068	VIT_12s0028g01820	2452881	2458665	-	downstream	8597	2813	2713	NearestLocation	118	2.74	2.55	100	TAGCGTGT_71/5	5.3	-	Aspartate transaminase, mitochondrial	Generation of Energy
chr09	6211254	6211453	200	*	96	X09.6211353	VIT_09s0002g06280	6213483	6215137	-	downstream	3783	2129	2030	NearestLocation	130	17.01	16.04	100	--------	8.6	-	Aspartate-glutamate racemase	Cellular Amino Acids and Derivative Metabolic Process
chr05	20667887	20668086	200	*	64.8	X05.20667986	VIT_05s0062g01370	20641281	20666076	-	upstream	-1910	-1910	1811	NearestLocation	120	3.39	3.17	100	--------	2.9	-	Aspartic Protease (VvAP12)	Cellular Homeostasis
chr06	22478487	22478686	200	*	66	X06.22478586	VIT_06s0080g01160	22478134	22480041	+	inside	452	452	353	NearestLocation	121	3.05	2.85	100	GGTTGCGTG_75/9	2	-	Aspartic Protease (VvAP14)	Cellular Homeostasis
chr07	22156837	22157036	200	*	104	X07.22156936	VIT_07s0129g00600	22148598	22155391	-	upstream	-1545	-1545	1446	NearestLocation	133	8.53	8.02	100	--------	4.6	-	Aspartic Protease (VvAP16)	#N/A
chr08	14910048	14910247	200	*	97	X08.14910147	VIT_08s0007g00700	14910379	14911593	-	downstream	1445	231	132	NearestLocation	131	7.17	6.74	100	ATTGCGTG_99/9	2.9	-	Aspartic Protease (VvAP21)	#N/A
chr08	16567977	16568176	200	*	50	X08.16568076	VIT_08s0007g02450	16556653	16569287	-	inside	1211	1211	1111	NearestLocation	116	2.4	2.24	100	--------	4.5	-	Aspartic Protease (VvAP22)	Cellular Homeostasis
chr08	16590185	16590384	200	*	50	X08.16590284	VIT_08s0007g02460	16577039	16589483	-	upstream	-801	-801	702	NearestLocation	116	2.26	2.1	100	CTTGCGTGT_94/11	9999.9	-	Aspartic Protease (VvAP23)	Cellular Homeostasis
chr10	632906	633105	200	*	150	X10.633005	VIT_10s0116g01210	634026	638808	+	upstream	-1020	-1020	921	NearestLocation	148	31.08	29.48	100	TGACGTGT_48/3	13.4	-	Aspartic Protease (VvAP27)	Cellular Homeostasis
chr02	17544757	17544956	200	*	69	X02.17544856	VIT_02s0087g00210	17542557	17543894	-	upstream	-962	-962	863	NearestLocation	122	6.08	5.71	100	--------	3.1	-	Aspartic Protease (VvAP3)	Response to Stress
chr11	16841296	16841495	200	*	94	X11.16841395	VIT_11s0103g00510	16840350	16841576	+	inside	1046	1046	81	NearestLocation	130	4.71	4.41	100	GNTTGCGT_36/0	2.1	-	Aspartic Protease (VvAP30)	Cellular Homeostasis
chr12	1193086	1193285	200	*	204	X12.1193185	VIT_12s0028g00610	1179524	1181678	-	upstream	-11508	-11508	11408	NearestLocation	165	24.94	23.6	100	--------	4.6	-	Aspartic Protease (VvAP31)	Cellular Homeostasis
chr13	3395168	3395367	200	*	174	X13.3395267	VIT_13s0019g01980	3383438	3395187	-	overlapStart	-81	-81	19	NearestLocation	155	42.5	40.52	100	TAGCGTGT_71/5	9999.9	-	Aspartic Protease (VvAP32)	Cellular Homeostasis
chr13	3397817	3398016	200	*	68	X13.3397916	VIT_13s0019g01980	3383438	3395187	-	upstream	-2729	-2729	2630	NearestLocation	121	4.6	4.31	100	--------	6.1	-	Aspartic Protease (VvAP32)	Cellular Homeostasis
chr15	17368808	17369007	200	*	165	X15.17368907	VIT_15s0046g00360	17368200	17369931	+	inside	708	708	608	NearestLocation	153	16.87	15.9	100	GGTTGCGTA_56/5	3.7	-	Aspartic Protease (VvAP37)	Cellular Homeostasis
chr18	2736902	2737101	200	*	62	X18.2737001	VIT_18s0001g02420	2734882	2737586	-	inside	584	584	485	NearestLocation	119	2.55	2.38	100	GGTTGCGT_49/5	1.8	-	Aspartic Protease (VvAP40)	Cellular Homeostasis
chr10	3037861	3038060	200	*	75	X10.3037960	VIT_00s0429g00040	3039930	3040974	+	upstream	-1970	-1970	1870	NearestLocation	124	6.13	5.76	100	--------	3.4	-	Aspartic Protease (VvAP47)	Cellular Homeostasis
chr04	7242559	7242758	200	*	93	X04.7242658	VIT_04s0008g07110	7244108	7247102	+	upstream	-1450	-1450	1350	NearestLocation	129	16.26	15.32	100	TGGCGTGT_97/7	8.3	-	Aspartic Protease (VvAP6)	Cellular Homeostasis
chr04	7264621	7264820	200	*	70	X04.7264720	VIT_04s0008g07130	7263053	7263891	-	upstream	-829	-829	730	NearestLocation	122	10.69	10.05	100	--------	6.3	-	Aspartic Protease (VvAP7)	#N/A
chr04	17474050	17474249	200	*	65	X04.17474149	VIT_04s0023g00730	17461645	17474136	-	overlapStart	-14	-14	86	NearestLocation	120	5.15	4.84	100	--------	5.8	-	Aspartic Protease (VvAP9)	Cellular Homeostasis
chr18	32806196	32806395	200	*	106	X18.32806295	VIT_18s0001g03660	32800095	32813668	-	inside	7372	7372	6101	NearestLocation	134	9.38	8.83	100	TTTGCGTGT_99/11	3.2	-	Aspartokinase-homoserine dehydrogenase	Cellular Amino Acids and Derivative Metabolic Process
chr17	1425762	1425961	200	*	85	X17.1425861	VIT_17s0000g01740	1418932	1424875	-	upstream	-987	-987	887	NearestLocation	127	12.7	11.96	100	--------	7.6	-	Aspartyl aminopeptidase	Cellular Homeostasis
chr13	10594923	10595122	200	*	51	X13.10595022	VIT_13s0106g00700	10570078	10594086	-	upstream	-936	-936	837	NearestLocation	116	2.3	2.14	100	--------	2.3	-	Aspartyl aminopeptidase	Cellular Homeostasis
chr17	4141656	4141855	200	*	122.7	X17.4141755	VIT_17s0000g03990	4141714	4143607	-	overlapEnd	1851	1851	58	NearestLocation	139	17.29	16.3	100	--------	5.5	-	Aspartyl protease	Cellular Homeostasis
chr02	5218974	5219173	200	*	86.4	X02.5219073	VIT_02s0154g00520	5216152	5221223	-	inside	2149	2149	2050	NearestLocation	127	9.83	9.24	100	--------	5.7	-	Aspartyl protease	Cellular Homeostasis
chr02	5218870	5219069	200	*	105.4	X02.5218969	VIT_02s0154g00520	5216152	5221223	-	inside	2253	2253	2154	NearestLocation	133	7.39	6.95	100	--------	2.6	-	Aspartyl protease	Cellular Homeostasis
chr17	4142018	4142217	200	*	85.3	X17.4142117	VIT_17s0000g03990	4141714	4143607	-	inside	1489	1489	304	NearestLocation	127	3.67	3.43	100	--------	1.9	-	Aspartyl protease	Cellular Homeostasis
chr08	16516331	16516530	200	*	61	X08.16516430	VIT_08s0007g02420	16505447	16511893	-	upstream	-4537	-4537	4438	NearestLocation	119	5	4.69	100	--------	5.5	-	Aspartyl protease family	Cellular Homeostasis
chr08	16996897	16997096	200	*	71	X08.16996996	VIT_08s0007g02920	16997230	16999810	+	upstream	-234	-234	134	NearestLocation	122	8.07	7.59	100	--------	6.3	-	ATAN11 (ANTHOCYANIN11)	Secondary Metabolic Process
chr08	16997669	16997868	200	*	55	X08.16997768	VIT_08s0007g02920	16997230	16999810	+	inside	538	538	439	NearestLocation	117	2.73	2.55	100	TGCGTGT_37/3	2.5	-	ATAN11 (ANTHOCYANIN11)	Secondary Metabolic Process
chr03	2109512	2109711	200	*	60	X03.2109611	VIT_03s0038g02970	2092845	2108596	-	upstream	-1016	-1016	916	NearestLocation	119	3.55	3.32	100	--------	5.4	-	Ataxia telangiectasia and Rad3 related	Cellular Process
chr15	19097410	19097609	200	*	75	X15.19097509	VIT_15s0046g02290	19083570	19096974	-	upstream	-536	-536	436	NearestLocation	124	4.27	4	100	--------	2.2	-	ATBRM/CHR2 (Arabidopsis thaliana BRAHMA)	Transcription Factor Activity
chr17	911636	911835	200	*	62	X17.911735	VIT_17s0000g01110	915873	917584	-	downstream	5848	4137	4038	NearestLocation	119	4.86	4.55	100	--------	2.8	-	ATFP3 (Arabidopsis thaliana farnesylated protein 3	Response to Stress
chr02	6884450	6884649	200	*	122.1	X02.6884549	VIT_02s0012g00880	6897090	6898500	+	upstream	-12540	-12540	12441	NearestLocation	139	29.17	27.65	100	--------	9999.9	-	AT-hook DNA-binding protein	Unknown Protein
chr02	6905888	6906087	200	*	142	X02.6905987	VIT_02s0012g00880	6897090	6898500	+	downstream	8898	7488	7388	NearestLocation	145	12.48	11.75	100	--------	3.2	-	AT-hook DNA-binding protein	Unknown Protein
chr15	14939561	14939760	200	*	91	X15.14939660	VIT_15s0048g00780	14938351	14940716	-	inside	1056	1056	956	NearestLocation	129	8.15	7.66	100	--------	4.1	-	AT-hook DNA-binding protein	Unknown Protein
chr02	6902537	6902736	200	*	112	X02.6902636	VIT_02s0012g00880	6897090	6898500	+	downstream	5546	4136	4037	NearestLocation	135	7.35	6.91	100	ATTGCGTGT_133/13	2.5	-	AT-hook DNA-binding protein	Unknown Protein
chr02	6884030	6884229	200	*	66.9	X02.6884129	VIT_02s0012g00880	6897090	6898500	+	upstream	-12960	-12960	12861	NearestLocation	121	4.61	4.32	100	--------	3	-	AT-hook DNA-binding protein	Unknown Protein
chr18	540839	541038	200	*	77	X18.540938	VIT_18s0122g00700	539606	545190	+	inside	1332	1332	1233	NearestLocation	124	4.12	3.86	100	TGGCGTGT_97/7	2.3	-	AT-hook protein 1	Unknown Protein
chr02	6925974	6926173	200	*	95	X02.6926073	VIT_02s0012g00900	6917525	6928933	-	inside	2859	2859	2760	NearestLocation	130	11.16	10.5	100	--------	4.2	-	AT-hook protein 1 (AHP1)	Unknown Protein
chr08	18020930	18021129	200	*	80	X08.18021029	VIT_08s0007g04020	18015431	18020165	-	upstream	-865	-865	765	NearestLocation	125	5.01	4.7	100	ATTGCTTGT_92/19	2.4	-	AT-hook protein 1 (AHP1)	Transcription Factor Activity
chr03	10866171	10866370	200	*	44	X03.10866270	VIT_03s0097g00470	10845461	10849526	-	upstream	-16744	-16744	16645	NearestLocation	114	3.13	2.93	100	--------	9999.9	-	ATHVA22A (Arabidopsis thaliana HVA22 homologue A)	Response to Hormone Stimulus
chr00	11386449	11386648	200	*	105	X00.11386548	VIT_00s0341g00050	11371801	11386905	-	inside	357	357	257	NearestLocation	133	13.29	12.51	100	--------	4.7	MYBPAL1	ATMYB66/WER/WER1 (WEREWOLF 1)	Transcription Factor Activity
chr18	6912080	6912279	200	*	185	X18.6912179	VIT_18s0001g08460	6912247	6918168	+	overlapStart	-67	-67	32	NearestLocation	159	20.92	19.76	100	GGTTGCGTGTT_109/13	4.1	-	ATP binding	Cellular Process
chr18	10710926	10711125	200	*	85.1	X18.10711025	VIT_18s0001g12520	10701615	10709549	-	upstream	-1477	-1477	1377	NearestLocation	127	5.94	5.58	100	TGACGTGT_48/3	2.5	-	ATP binding	Cellular Process
chr18	10709512	10709711	200	*	68	X18.10709611	VIT_18s0001g12520	10701615	10709549	-	overlapStart	-63	-63	37	NearestLocation	121	5.9	5.54	100	GGTTGCGTG_75/9	3	-	ATP binding	Cellular Process
chr18	10708606	10708805	200	*	64.3	X18.10708705	VIT_18s0001g12520	10701615	10709549	-	inside	843	843	744	NearestLocation	120	5.37	5.04	100	--------	2.9	-	ATP binding	Cellular Process
chr11	17536121	17536320	200	*	104	X11.17536220	VIT_11s0052g00160	17533291	17537223	+	inside	2929	2929	903	NearestLocation	133	12.46	11.73	100	ATTGCGTG_99/9	9999.9	-	ATP binding , related	Cellular Process
chr11	17531082	17531281	200	*	105	X11.17531181	VIT_11s0052g00160	17533291	17537223	+	upstream	-2109	-2109	2010	NearestLocation	133	9.2	8.66	100	--------	3.1	-	ATP binding , related	Cellular Process
chr11	17530456	17530655	200	*	65	X11.17530555	VIT_11s0052g00160	17533291	17537223	+	upstream	-2735	-2735	2636	NearestLocation	120	4.57	4.29	100	--------	2.9	-	ATP binding , related	Cellular Process
chr17	624597	624796	200	*	123	X17.624696	VIT_17s0000g00730	615670	633426	+	inside	9026	9026	8630	NearestLocation	139	17.29	16.3	100	GATTGCGTGT_140/13	5.5	-	ATP binding / DNA binding	Cellular Process
chr18	7541262	7541461	200	*	80.2	X18.7541361	VIT_18s0001g09050	7541233	7545912	+	inside	129	129	29	NearestLocation	125	4.46	4.18	100	--------	3.6	-	ATP binding domain 1 , member B	Cellular Process
chr14	20115276	20115475	200	*	146.8	X14.20115375	VIT_14s0006g02490	20100734	20103986	+	downstream	14642	11390	11290	NearestLocation	147	21.8	20.59	100	--------	5.9	-	ATP binding protein	Cellular Process
chr14	19459881	19460080	200	*	126	X14.19459980	VIT_14s0006g02190	19450017	19457176	+	downstream	9963	2804	2705	NearestLocation	140	9.65	9.08	100	--------	2.8	-	ATP dependent DNA ligase	DNA/RNA Metabolic Process
chr14	19468401	19468600	200	*	96	X14.19468500	VIT_14s0006g02190	19450017	19457176	+	downstream	18483	11324	11225	NearestLocation	130	4.98	4.67	100	--------	2.1	-	ATP dependent DNA ligase	DNA/RNA Metabolic Process
chr10	15311472	15311671	200	*	38	X10.15311571	VIT_10s0092g00280	15271725	15274505	-	upstream	-37067	-37067	36967	NearestLocation	112	2.64	2.46	100	--------	3.4	-	ATP synthase epsilon chain, mitochondrial	Generation of Energy
chr01	12885146	12885345	200	*	113	X01.12885245	VIT_01s0026g02720	12871605	12897613	+	inside	13641	13641	12268	NearestLocation	136	13.21	12.44	100	--------	10.1	-	ATP/GTP-binding protein	Cellular Process
chr01	12891309	12891508	200	*	114	X01.12891408	VIT_01s0026g02720	12871605	12897613	+	inside	19803	19803	6105	NearestLocation	136	6.58	6.19	100	--------	3.4	-	ATP/GTP-binding protein	Cellular Process
chr01	12871778	12871977	200	*	78	X01.12871877	VIT_01s0026g02720	12871605	12897613	+	inside	273	273	173	NearestLocation	125	6.07	5.7	100	--------	7	-	ATP/GTP-binding protein	Cellular Process
chr09	5469108	5469307	200	*	101	X09.5469207	VIT_09s0002g05710	5453578	5458595	-	upstream	-10613	-10613	10513	NearestLocation	132	8.48	7.97	100	TGACGTGT_48/3	3	-	ATP:ADP antiporter	Transport
chr09	5455787	5455986	200	*	92	X09.5455886	VIT_09s0002g05710	5453578	5458595	-	inside	2709	2709	2209	NearestLocation	129	4.44	4.16	100	TGCGTGTAA_47/4	2.1	-	ATP:ADP antiporter	Transport
chr17	764915	765114	200	*	91	X17.765014	VIT_17s0000g00910	736407	768739	-	inside	3725	3725	3625	NearestLocation	129	10.33	9.72	100	--------	4.1	-	ATPase domain-containing protein	Cellular Process
chr17	768481	768680	200	*	65	X17.768580	VIT_17s0000g00910	736407	768739	-	inside	159	159	59	NearestLocation	120	5.25	4.93	100	GGTTGCGT_49/5	2.9	-	ATPase domain-containing protein	Cellular Process
chr17	795617	795816	200	*	93	X17.795716	VIT_17s0000g00910	736407	768739	-	upstream	-26977	-26977	26878	NearestLocation	129	4.57	4.28	100	--------	2.1	-	ATPase domain-containing protein	Cellular Process
chr10	12444869	12445068	200	*	60	X10.12444968	VIT_10s0003g04970	12440934	12452029	-	inside	7061	7061	3935	NearestLocation	119	3.16	2.95	100	--------	5.4	-	ATPase, BadF/BadG/BcrA/BcrD-type	Cellular Process
chr17	10239989	10240188	200	*	212	X17.10240088	VIT_17s0000g08750	10255991	10291113	+	upstream	-15903	-15903	15803	NearestLocation	168	26.67	25.26	100	GGTTGCGTG_75/9	4.7	-	ATPase-like domain-containing	Cellular Process
chr17	10262829	10263028	200	*	94	X17.10262928	VIT_17s0000g08750	10255991	10291113	+	inside	6937	6937	6838	NearestLocation	130	10.95	10.3	100	--------	4.2	-	ATPase-like domain-containing	Cellular Process
chr13	11150395	11150594	200	*	51	X13.11150494	VIT_13s0147g00080	11146473	11156300	-	inside	5806	5806	3922	NearestLocation	116	4.61	4.32	100	--------	9999.9	-	ATPase-like domain-containing	Cellular Process
chr05	1410686	1410885	200	*	143	X05.1410785	VIT_05s0077g00700	1410521	1415974	+	inside	265	265	165	NearestLocation	145	27.39	25.94	100	--------	12.8	-	ATP-binding	Cellular Process
chr14	16304118	16304317	200	*	75	X14.16304217	VIT_14s0006g01150	16328469	16329348	+	upstream	-24251	-24251	24152	NearestLocation	124	7.18	6.75	100	TTTGCGTG_70/7	3.4	-	ATP-binding cassette, sub-family F, member 1	Transport
chr09	17463846	17464045	200	*	91	X09.17463945	VIT_09s0018g00870	17458476	17458758	+	downstream	5470	5188	5088	NearestLocation	129	15.76	14.84	100	TAGCGTGT_71/5	8.1	-	ATP-binding cassette, sub-family F, member 2	Transport
chr01	7260073	7260272	200	*	131	X01.7260172	VIT_01s0137g00760	7257835	7266765	+	inside	2337	2337	2238	NearestLocation	142	10.51	9.89	100	--------	2.9	-	ATP-binding region	Cellular Process
chr12	23675910	23676109	200	*	176.1	X12.23676009	VIT_12s0035g01860	23660119	23689098	-	inside	13088	13088	12989	NearestLocation	156	38.38	36.52	100	--------	15.7	-	ATP-dependent Clp protease ATP-binding subunit ClpX1 (CLPX)	Cellular Homeostasis
chr12	23676236	23676435	200	*	88.9	X12.23676335	VIT_12s0035g01860	23660119	23689098	-	inside	12762	12762	12663	NearestLocation	128	22.4	21.16	100	--------	9999.9	-	ATP-dependent Clp protease ATP-binding subunit ClpX1 (CLPX)	Cellular Homeostasis
chr06	7409875	7410074	200	*	83	X06.7409974	VIT_06s0004g06700	7409599	7414788	+	inside	375	375	276	NearestLocation	126	4.7	4.4	100	ATAGCGTGT_88/6	2.5	-	ATP-dependent Clp protease ClpB protein	Cellular Process
chr06	7408095	7408294	200	*	78	X06.7408194	VIT_06s0004g06700	7409599	7414788	+	upstream	-1405	-1405	1305	NearestLocation	125	2.73	2.54	100	TGNCGTGT_43/2	1.7	-	ATP-dependent Clp protease ClpB protein	Cellular Process
chr02	17298552	17298751	200	*	114	X02.17298651	VIT_02s0087g00070	17260050	17299065	-	inside	413	413	314	NearestLocation	136	15.26	14.38	100	GGTTGCGTG_75/9	5.1	-	ATP-dependent DNA helicase recQ	DNA/RNA Metabolic Process
chr02	17284987	17285186	200	*	92	X02.17285086	VIT_02s0087g00070	17260050	17299065	-	inside	13979	13979	13879	NearestLocation	129	10.44	9.82	100	--------	7.6	-	ATP-dependent DNA helicase recQ	DNA/RNA Metabolic Process
chr02	17284639	17284838	200	*	104	X02.17284738	VIT_02s0087g00070	17260050	17299065	-	inside	14327	14327	14227	NearestLocation	133	6.5	6.11	100	--------	2.4	-	ATP-dependent DNA helicase recQ	DNA/RNA Metabolic Process
chr04	124333	124532	200	*	89	X04.124432	VIT_04s0008g00190	112385	124426	-	overlapStart	-6	-6	93	NearestLocation	128	4.05	3.79	100	GTTGCGTGT_100/13	2	-	ATP-dependent protease La (LON) domain-containing	Cellular Homeostasis
chr18	11308009	11308208	200	*	177	X18.11308108	VIT_18s0001g13260	11307834	11309051	+	inside	274	274	175	NearestLocation	156	38.38	36.52	100	--------	15.8	-	ATP-dependent protease La (LON) domain-containing protein	Cellular Homeostasis
chr01	21021275	21021474	200	*	75	X01.21021374	VIT_01s0010g02780	21011917	21025466	-	inside	4092	4092	3992	NearestLocation	124	2.95	2.75	100	--------	3.4	-	ATP-dependent RNA helicase	DNA/RNA Metabolic Process
chr10	10350017	10350216	200	*	127	X10.10350116	VIT_10s0003g04000	10333204	10350258	-	inside	142	142	42	NearestLocation	140	23.25	21.98	100	--------	11.3	-	ATP-dependent RNA helicase DDX51	DNA/RNA Metabolic Process
chr10	10365550	10365749	200	*	71.7	X10.10365649	VIT_10s0003g04000	10333204	10350258	-	upstream	-15392	-15392	15292	NearestLocation	123	11.16	10.5	100	--------	6.4	-	ATP-dependent RNA helicase DDX51	DNA/RNA Metabolic Process
chr18	2336199	2336398	200	*	127	X18.2336298	VIT_18s0001g01830	2336971	2345138	+	upstream	-673	-673	573	NearestLocation	140	13.4	12.62	100	--------	3.8	-	ATP-NAD kinase	Secondary Metabolic Process
chr16	17519205	17519404	200	*	58.5	X16.17519304	VIT_16s0100g00520	17516948	17519216	-	overlapStart	-88	-88	11	NearestLocation	118	3.14	2.93	100	TGGCGTGT_97/7	2.6	-	ATPP2-A13	Cellular Process
chr08	18178573	18178772	200	*	138	X08.18178672	VIT_08s0007g04190	18178399	18183079	+	inside	273	273	174	NearestLocation	144	11.76	11.06	100	GCTTGCGT_49/1	3.1	-	ATPP2-A15	Cellular Process
chr14	1601809	1602008	200	*	48	X14.1601908	VIT_14s0060g01990	1603687	1605469	-	downstream	3561	1779	1679	NearestLocation	115	2.48	2.31	100	ATGACGTG_31/1	9999.9	-	ATPP2-B15 (Phloem protein 2-B15)	Other Processes
chr14	12924705	12924904	200	*	112.1	X14.12924804	VIT_14s0036g01530	12924819	12926050	-	overlapEnd	1246	1246	85	NearestLocation	136	32.26	30.61	100	GATTGCGTA_56/1	416.7	-	ATRAD3 (Arabidopsis thaliana Ras Associated with Diabetes protein 3	Lipid Metabolic Process
chr14	12935550	12935749	200	*	99	X14.12935649	VIT_14s0036g01530	12924819	12926050	-	upstream	-9600	-9600	9500	NearestLocation	131	25.73	24.36	100	--------	9999.9	-	ATRAD3 (Arabidopsis thaliana Ras Associated with Diabetes protein 3	Lipid Metabolic Process
chr03	2227202	2227401	200	*	110	X03.2227301	VIT_03s0038g03110	2225380	2228485	+	inside	1922	1922	1084	NearestLocation	135	12.85	12.1	100	--------	4.9	-	ATSLY1	Response to Hormone Stimulus
chr13	5956206	5956405	200	*	59.9	X13.5956305	VIT_13s0019g04450	5949290	5953447	-	upstream	-2859	-2859	2759	NearestLocation	119	3.38	3.16	100	--------	5.4	-	ATSYTA/NTMC2T1.1/NTMC2TYPE1.1/SYTA	Cellular Process
chr11	5886282	5886481	200	*	90	X11.5886381	VIT_11s0118g00230	5860792	5886269	+	downstream	25590	113	13	NearestLocation	128	4.17	3.91	100	TTTGCGTG_70/7	2	-	ATSYTE/NTMC2T2.1/NTMC2TYPE2.1/SYTE	Transport
chr17	3654397	3654596	200	*	111	X17.3654496	VIT_17s0000g03600	3649698	3661863	+	inside	4798	4798	4699	NearestLocation	135	7.19	6.76	100	--------	2.5	-	ATSYTE/NTMC2T3.1/NTMC2TYPE3.1/SYTE	Transport
chr14	21083036	21083235	200	*	81	X14.21083135	VIT_14s0006g02890	21079345	21103505	+	inside	3791	3791	3691	NearestLocation	126	7.4	6.96	100	--------	3.6	-	ATSYTE/NTMC2T3.2/NTMC2TYPE3.2/SYTE	Transport
chr19	14747925	14748124	200	*	160	X19.14748024	VIT_19s0138g00140	14740369	14747875	-	upstream	-149	-149	50	NearestLocation	151	15.89	14.97	100	--------	3.6	-	ATSYTE/NTMC2T6.1/NTMC2TYPE6.1/SYTE	Transport
chr19	14791220	14791419	200	*	63	X19.14791319	VIT_19s0138g00140	14740369	14747875	-	upstream	-43445	-43445	43345	NearestLocation	120	7.14	6.71	100	--------	5.6	-	ATSYTE/NTMC2T6.1/NTMC2TYPE6.1/SYTE	Transport
chr19	14811619	14811818	200	*	38	X19.14811718	VIT_19s0138g00140	14740369	14747875	-	upstream	-63843	-63843	63744	NearestLocation	112	3.62	3.39	100	--------	9999.9	-	ATSYTE/NTMC2T6.1/NTMC2TYPE6.1/SYTE	Transport
chr01	11322677	11322876	200	*	174	X01.11322776	VIT_01s0026g01720	11322395	11328357	+	inside	381	381	282	NearestLocation	155	14.84	13.98	100	--------	3.1	-	ATWHY1/PTAC1 (A. thaliana WHIRLY 1)	Response to Hormone Stimulus
chr12	6485069	6485268	200	*	106	X12.6485168	VIT_12s0059g01570	6477627	6486243	-	inside	1075	1075	975	NearestLocation	134	9.38	8.83	100	--------	3.2	-	AtZW10	Cellular Process
chr07	3161313	3161512	200	*	138	X07.3161412	VIT_07s0104g01780	3161614	3164543	+	upstream	-202	-202	102	NearestLocation	144	20.76	19.6	100	--------	6.2	-	Autophagy 18 ATG18a	Cellular Process
chr14	1984604	1984803	200	*	252	X14.1984703	VIT_14s0060g02380	1980256	1985503	-	inside	799	799	700	NearestLocation	180	59.18	56.87	100	GATTGCGTGTT_144/13	22.5	-	Autophagy 18 ATG18d	Cellular Process
chr14	1980068	1980267	200	*	78	X14.1980167	VIT_14s0060g02380	1980256	1985503	-	overlapEnd	5335	5335	11	NearestLocation	125	12.58	11.85	100	TTTGCGTGT_99/11	7	-	Autophagy 18 ATG18d	Cellular Process
chr02	9301475	9301674	200	*	94	X02.9301574	VIT_02s0012g02270	9291276	9304022	+	inside	10298	10298	2348	NearestLocation	130	7.26	6.83	100	--------	2.8	-	Autophagy protein ATG5	Cellular Process
chr19	6681960	6682159	200	*	105	X19.6682059	VIT_19s0090g00580	6681654	6684967	+	inside	406	406	306	NearestLocation	133	12.31	11.59	100	--------	9.4	-	Autophagy-related protein 8C precursor ATG8C	Cellular Process
chr08	16091619	16091818	200	*	107	X08.16091718	VIT_08s0007g02030	16097981	16102029	+	upstream	-6263	-6263	6163	NearestLocation	134	14.41	13.57	100	--------	9.6	-	AUX1 protein	Response to Hormone Stimulus
chr08	16087804	16088003	200	*	109	X08.16087903	VIT_08s0007g02030	16097981	16102029	+	upstream	-10077	-10077	9978	NearestLocation	135	6.88	6.47	100	--------	2.4	-	AUX1 protein	Response to Hormone Stimulus
chr08	16099253	16099452	200	*	123	X08.16099352	VIT_08s0007g02030	16097981	16102029	+	inside	1371	1371	1272	NearestLocation	139	4.96	4.65	100	ATAGCGTGT_88/6	2.7	-	AUX1 protein	Response to Hormone Stimulus
chr18	10302605	10302804	200	*	124	X18.10302704	VIT_18s0001g12100	10298381	10306686	-	inside	3982	3982	3882	NearestLocation	139	12.81	12.06	100	--------	3.7	-	Auxilin	Transport
chr01	4175757	4175956	200	*	96	X01.4175856	VIT_01s0011g04640	4174779	4176173	-	inside	317	317	217	NearestLocation	130	7.61	7.15	100	--------	2.9	-	Auxin Efflux Carrier	Response to Hormone Stimulus
chr04	24520822	24521021	200	*	66	X04.24520921	VIT_04s0044g01880	24521451	24529044	+	upstream	-529	-529	430	NearestLocation	121	3.89	3.64	100	--------	5.9	-	Auxin Efflux Carrier	Response to Hormone Stimulus
chr08	12255195	12255394	200	*	107	X08.12255294	VIT_08s0040g01220	12250088	12253345	-	upstream	-1949	-1949	1850	NearestLocation	134	9.56	9	100	--------	3.2	-	Auxin efflux carrier protein 10	Response to Hormone Stimulus
chr04	16846816	16847015	200	*	146	X04.16846915	VIT_04s0023g00320	16850559	16853948	+	upstream	-3643	-3643	3544	NearestLocation	146	17.31	16.32	100	GATTGCGTGT_140/13	4.3	-	Auxin efflux carrier protein 8	Response to Hormone Stimulus
chr04	16849836	16850035	200	*	132	X04.16849935	VIT_04s0023g00320	16850559	16853948	+	upstream	-623	-623	524	NearestLocation	142	10.69	10.05	100	GTTGCGTGTT_107/13	2.9	-	Auxin efflux carrier protein 8	Response to Hormone Stimulus
chr04	16845708	16845907	200	*	100	X04.16845807	VIT_04s0023g00320	16850559	16853948	+	upstream	-4751	-4751	4652	NearestLocation	132	8.3	7.81	100	--------	3	-	Auxin efflux carrier protein 8	Response to Hormone Stimulus
chr01	18629343	18629542	200	*	67	X01.18629442	VIT_01s0010g01420	18619879	18620552	+	downstream	9563	8890	8791	NearestLocation	121	8.52	8.01	100	--------	9999.9	-	Auxin response factor 1	Response to Hormone Stimulus
chr08	12923218	12923417	200	*	209	X08.12923317	VIT_08s0040g01810	12924098	12929097	+	upstream	-780	-780	681	NearestLocation	167	31.49	29.87	100	--------	6.2	ARF7	Auxin response factor 10	Response to Hormone Stimulus
chr06	3442681	3442880	200	*	69	X06.3442780	VIT_06s0004g02750	3443777	3447902	+	upstream	-997	-997	897	NearestLocation	122	6.07	5.71	100	--------	3.1	ARF4	Auxin response factor 16	Response to Hormone Stimulus
chr07	2645442	2645641	200	*	111	X07.2645541	VIT_07s0104g01230	2638632	2644272	-	upstream	-1270	-1270	1170	NearestLocation	135	16.62	15.67	100	TGGCGTGT_97/7	9.9	ARF6	Auxin response factor 2	Response to Hormone Stimulus
chr17	347910	348109	200	*	120	X17.348009	VIT_17s0000g00320	356488	362373	+	upstream	-8478	-8478	8379	NearestLocation	138	16.61	15.66	100	TGNCGTGT_43/2	5.4	ARF16	Auxin response factor 2	Response to Hormone Stimulus
chr11	12385946	12386145	200	*	116	X11.12386045	VIT_11s0065g00310	12377382	12384645	+	downstream	8664	1401	1301	NearestLocation	137	7.99	7.51	100	GGTTGCGT_49/5	2.6	ARF11	Auxin response factor 2	Response to Hormone Stimulus
chr17	351258	351457	200	*	65	X17.351357	VIT_17s0000g00320	356488	362373	+	upstream	-5130	-5130	5031	NearestLocation	120	2.92	2.73	100	--------	1.9	ARF16	Auxin response factor 2	Response to Hormone Stimulus
chr10	5266996	5267195	200	*	157	X10.5267095	VIT_10s0003g00420	5253739	5263154	-	upstream	-3942	-3942	3842	NearestLocation	150	25.3	23.94	100	GGTTGCGTG_75/9	7	ARF8	Auxin response factor 3	Response to Hormone Stimulus
chr10	10511862	10512061	200	*	111	X10.10511961	VIT_10s0003g04100	10515127	10522800	-	downstream	10838	3165	3066	NearestLocation	135	10.82	10.18	100	ATGACGTG_31/1	5	ARF9	Auxin response factor 3	Response to Hormone Stimulus
chr10	10530227	10530426	200	*	100	X10.10530326	VIT_10s0003g04100	10515127	10522800	-	upstream	-7526	-7526	7427	NearestLocation	132	8.3	7.81	100	TAGCGTGT_71/5	3	ARF9	Auxin response factor 3	Response to Hormone Stimulus
chr10	5269141	5269340	200	*	89	X10.5269240	VIT_10s0003g00420	5253739	5263154	-	upstream	-6086	-6086	5987	NearestLocation	128	6.43	6.04	100	ATGACGTG_31/1	2.7	ARF8	Auxin response factor 3	Response to Hormone Stimulus
chr10	10555320	10555519	200	*	80	X10.10555419	VIT_10s0003g04100	10515127	10522800	-	upstream	-32620	-32620	32520	NearestLocation	125	5.01	4.7	100	--------	2.4	ARF9	Auxin response factor 3	Response to Hormone Stimulus
chr10	10540810	10541009	200	*	104	X10.10540909	VIT_10s0003g04100	10515127	10522800	-	upstream	-18110	-18110	18010	NearestLocation	133	2.43	2.26	100	ATTGCGTG_99/9	1.5	ARF9	Auxin response factor 3	Response to Hormone Stimulus
chr06	3882097	3882296	200	*	117	X06.3882196	VIT_06s0004g03130	3879617	3888296	+	inside	2579	2579	2480	NearestLocation	137	11.44	10.77	100	--------	3.5	ARF5	Auxin response factor 4	Response to Hormone Stimulus
chr06	3888113	3888312	200	*	81	X06.3888212	VIT_06s0004g03130	3879617	3888296	+	overlapEnd	8595	8595	16	NearestLocation	126	5.87	5.51	100	--------	3.6	ARF5	Auxin response factor 4	Response to Hormone Stimulus
chr04	10534611	10534810	200	*	99	X04.10534710	VIT_04s0079g00160	10549230	10551116	+	upstream	-14520	-14520	14420	NearestLocation	131	8.13	7.64	100	--------	2.9	ARF3	Auxin response factor 8	Response to Hormone Stimulus
chr04	10521284	10521483	200	*	81	X04.10521383	VIT_04s0079g00160	10549230	10551116	+	upstream	-27846	-27846	27747	NearestLocation	126	5.16	4.84	100	--------	2.4	ARF3	Auxin response factor 8	Response to Hormone Stimulus
chr18	3754208	3754407	200	*	103	X18.3754307	VIT_18s0001g04180	3749619	3757678	+	inside	4689	4689	3271	NearestLocation	133	8.38	7.88	100	--------	4.6	ARF17	Auxin response factor ARF17	Response to Hormone Stimulus
chr01	22987044	22987243	200	*	221	X01.22987143	VIT_01s0146g00180	22986065	22987155	-	overlapStart	11	11	88	NearestLocation	170	41.37	39.41	100	GGTTGCGTA_56/5	9.9	-	Auxin responsive SAUR protein	Response to Hormone Stimulus
chr08	12799285	12799484	200	*	98	X08.12799384	VIT_08s0040g01670	12797219	12797604	+	downstream	2165	1780	1681	NearestLocation	131	10.02	9.43	100	--------	4.4	-	Auxin responsive SAUR protein	Response to Hormone Stimulus
chr18	11987503	11987702	200	*	110	X18.11987602	VIT_18s0001g13980	11987475	11987922	-	inside	320	320	28	NearestLocation	135	6.87	6.46	100	--------	2.5	-	Auxin responsive SAUR protein	Response to Hormone Stimulus
chr06	18947683	18947882	200	*	106	X06.18947782	VIT_06s0061g00390	18946425	18946861	+	downstream	1357	921	822	NearestLocation	134	6.43	6.04	100	--------	2.4	-	Auxin responsive SAUR protein	Response to Hormone Stimulus
chr08	17141486	17141685	200	*	73	X08.17141585	VIT_08s0007g03120	17142119	17142617	-	downstream	1031	533	434	NearestLocation	123	3.34	3.13	100	CTTGCGTA_32/1	6.5	-	Auxin responsive SAUR protein	Response to Hormone Stimulus
chr03	921602	921801	200	*	63	X03.921701	VIT_03s0038g01310	921733	927965	+	overlapStart	-31	-31	68	NearestLocation	120	2.94	2.74	100	TGCGTGT_37/3	5.6	-	Auxin responsive SAUR protein	Response to Hormone Stimulus
chr06	18945524	18945723	200	*	87	X06.18945623	VIT_06s0061g00390	18946425	18946861	+	upstream	-801	-801	702	NearestLocation	127	2.23	2.07	100	--------	1.6	-	Auxin responsive SAUR protein	Response to Hormone Stimulus
chr01	4484610	4484809	200	*	164	X01.4484709	VIT_01s0011g04860	4474942	4478329	-	upstream	-6381	-6381	6281	NearestLocation	152	21.19	20.02	100	GGTTGCGTG_75/9	4.9	-	Auxin transport protein (PIN3)	Response to Hormone Stimulus
chr08	12269527	12269726	200	*	160.9	X08.12269626	VIT_08s0040g01230	12268377	12270922	+	inside	1249	1249	1150	NearestLocation	151	17.98	16.95	100	TTTGCGTGTAA_106/12	4.1	-	Auxin transport protein (PIN3)	Response to Hormone Stimulus
chr01	4467611	4467810	200	*	135	X01.4467710	VIT_01s0011g04860	4474942	4478329	-	downstream	10619	7232	7132	NearestLocation	143	15.02	14.15	100	--------	4	-	Auxin transport protein (PIN3)	Response to Hormone Stimulus
chr17	2289245	2289444	200	*	78	X17.2289344	VIT_17s0000g02420	2280623	2284098	+	downstream	8721	5246	5147	NearestLocation	125	7.75	7.29	100	GTTGCGTGT_100/13	3.5	-	Auxin transport protein (PIN3)	Response to Hormone Stimulus								MRP3
chr07	10668399	10668598	200	*	69	X07.10668498	VIT_07s0005g05910	10673249	10674110	+	upstream	-4751	-4751	4651	NearestLocation	122	10.45	9.83	100	--------	6.2	-	Auxin-binding protein ABP19	Response to Hormone Stimulus
chr11	966849	967048	200	*	106.4	X11.966948	VIT_11s0016g01220	967279	968160	-	downstream	1212	331	231	NearestLocation	134	10.81	10.17	100	--------	7.1	-	Auxin-binding protein ABP19a precursor	Response to Hormone Stimulus
chr11	970069	970268	200	*	72	X11.970168	VIT_11s0016g01220	967279	968160	-	upstream	-2008	-2008	1909	NearestLocation	123	3.85	3.6	100	--------	2.1	-	Auxin-binding protein ABP19a precursor	Response to Hormone Stimulus
chr03	2374963	2375162	200	*	131	X03.2375062	VIT_03s0038g03240	2374641	2379937	+	inside	421	421	322	NearestLocation	142	19.13	18.05	100	TGGCGTGT_97/7	5.9	-	Auxin-independent growth promoter	Developmental Process
chr04	23468543	23468742	200	*	94	X04.23468642	VIT_04s0044g01200	23449179	23474679	-	inside	6037	6037	5937	NearestLocation	130	16.51	15.56	100	--------	8.4	-	Auxin-independent growth promoter	Developmental Process
chr14	23110624	23110823	200	*	102	X14.23110723	VIT_14s0083g00910	23106621	23115040	+	inside	4103	4103	4003	NearestLocation	132	12.64	11.9	100	--------	4.6	-	Auxin-independent growth promoter	Developmental Process
chr13	4410288	4410487	200	*	81.2	X13.4410387	VIT_13s0019g03250	4408103	4410002	-	upstream	-386	-386	286	NearestLocation	126	8.53	8.02	100	ATTGCGTA_36/1	3.6	-	Auxin-independent growth promoter	Developmental Process
chr13	28085027	28085226	200	*	77.5	X13.28085126	VIT_13s0064g01510	28077353	28081425	-	upstream	-3701	-3701	3602	NearestLocation	124	7.75	7.29	100	--------	3.5	-	Auxin-independent growth promoter	Developmental Process
chr13	28085351	28085550	200	*	66.5	X13.28085450	VIT_13s0064g01510	28077353	28081425	-	upstream	-4025	-4025	3926	NearestLocation	121	5.72	5.37	100	--------	3	-	Auxin-independent growth promoter	Developmental Process
chr03	2374173	2374372	200	*	65.5	X03.2374272	VIT_03s0038g03240	2374641	2379937	+	upstream	-369	-369	269	NearestLocation	121	5.71	5.36	100	--------	11.3	-	Auxin-independent growth promoter	Developmental Process
chr18	3402128	3402327	200	*	83	X18.3402227	VIT_18s0001g03610	3401893	3411144	+	inside	335	335	235	NearestLocation	126	5.47	5.13	100	--------	2.5	-	Auxin-independent growth promoter	Developmental Process
chr08	15742970	15743169	200	*	81	X08.15743069	VIT_08s0007g01650	15736226	15740051	-	upstream	-3019	-3019	2919	NearestLocation	126	5.16	4.84	100	ATTGCGTGT_133/13	2.4	-	Auxin-independent growth promoter	Developmental Process
chr18	3405628	3405827	200	*	81	X18.3405727	VIT_18s0001g03610	3401893	3411144	+	inside	3835	3835	3735	NearestLocation	126	5.16	4.84	100	GCTTGCGTA_55/1	2.4	-	Auxin-independent growth promoter	Developmental Process
chr18	3396226	3396425	200	*	61	X18.3396325	VIT_18s0001g03610	3401893	3411144	+	upstream	-5567	-5567	5468	NearestLocation	119	4.69	4.4	100	--------	2.7	-	Auxin-independent growth promoter	Developmental Process
chr17	5327629	5327828	200	*	66	X17.5327728	VIT_17s0000g04810	5321964	5325762	-	upstream	-1966	-1966	1867	NearestLocation	121	4.54	4.25	100	--------	2.9	-	Auxin-independent growth promoter	Developmental Process
chr05	17735245	17735444	200	*	144	X05.17735344	VIT_05s0029g01340	17729528	17779782	+	inside	5816	5816	5717	NearestLocation	146	9.7	9.12	100	--------	2.6	-	Auxin-independent growth promoter (axi 1)	Response to Hormone Stimulus
chr07	13950144	13950343	200	*	57	X07.13950243	VIT_07s0095g00750	13965212	14000349	-	downstream	50105	14968	14869	NearestLocation	118	4.04	3.78	100	ATGACGTG_31/1	2.5	-	Auxin-independent growth promoter (axi 1)	Response to Hormone Stimulus
chr07	4227408	4227607	200	*	202	X07.4227507	VIT_07s0005g01300	4223350	4227388	-	upstream	-120	-120	20	NearestLocation	164	24.51	23.18	100	GATTGCGTGT_140/13	4.5	-	Auxin-induced beta-glucosidase	Carbohydrate Metabolic Process
chr07	4224555	4224754	200	*	94.9	X07.4224654	VIT_07s0005g01300	4223350	4227388	-	inside	2734	2734	1205	NearestLocation	130	10.75	10.11	100	--------	5.5	-	Auxin-induced beta-glucosidase	Carbohydrate Metabolic Process
chr07	4228358	4228557	200	*	82	X07.4228457	VIT_07s0005g01300	4223350	4227388	-	upstream	-1070	-1070	970	NearestLocation	126	3.18	2.98	100	--------	1.8	-	Auxin-induced beta-glucosidase	Carbohydrate Metabolic Process
chr10	11659965	11660164	200	*	80	X10.11660064	VIT_10s0003g04560	11569842	11657902	-	upstream	-2162	-2162	2063	NearestLocation	125	9.56	8.99	100	TGACGTGTT_58/3	7.1	-	Auxin-Induced in Root cultures 9 AIR9	Response to Hormone Stimulus
chr07	14622376	14622575	200	*	106	X07.14622475	VIT_00s0184g00110	14621740	14622729	-	inside	253	253	154	NearestLocation	134	13.5	12.72	100	--------	4.7	-	Auxin-induced protein (AIR12)	Response to Hormone Stimulus
chr07	14608084	14608283	200	*	84.6	X07.14608183	VIT_00s0184g00110	14621740	14622729	-	downstream	14545	13556	13457	NearestLocation	127	5.78	5.43	100	--------	2.5	-	Auxin-induced protein (AIR12)	Response to Hormone Stimulus
chr14	7537719	7537918	200	*	101	X14.7537818	VIT_14s0030g02310	7536347	7537679	-	upstream	-139	-139	40	NearestLocation	132	11.74	11.05	100	--------	4.5	-	Auxin-induced protein 22D	Response to Hormone Stimulus
chr14	6970027	6970226	200	*	54	X14.6970126	VIT_14s0030g01970	6973561	6979774	-	downstream	9648	3435	3335	NearestLocation	117	4.52	4.23	100	ATTGCGTA_36/1	4.8	-	Auxin-induced protein PCNT115	Response to Hormone Stimulus
chr19	20166563	20166762	200	*	96	X19.20166662	VIT_19s0027g00510	20172330	20173042	+	upstream	-5668	-5668	5568	NearestLocation	130	4.98	4.67	100	--------	2.1	-	Auxin-induced SAUR	Response to Hormone Stimulus
chr19	22953918	22954117	200	*	62	X19.22954017	VIT_19s0085g00010	22952885	22953584	+	downstream	1133	434	334	NearestLocation	119	6.14	5.77	100	ATGACGTG_31/1	5.5	-	Auxin-regulated protein	Response to Hormone Stimulus
chr06	5118221	5118420	200	*	84	X06.5118320	VIT_06s0004g04150	5115691	5117984	+	downstream	2629	336	237	NearestLocation	126	5.63	5.28	100	GTTGCGTGT_100/13	2.5	-	Auxin-regulated protein	Response to Hormone Stimulus
chr19	22963650	22963849	200	*	78.5	X19.22963749	VIT_19s0085g00010	22952885	22953584	+	downstream	10865	10166	10066	NearestLocation	125	4.92	4.61	100	--------	7	-	Auxin-regulated protein	Response to Hormone Stimulus
chr07	3284521	3284720	200	*	223.6	X07.3284620	VIT_07s0005g00090	3277913	3280345	-	upstream	-4275	-4275	4176	NearestLocation	171	29.31	27.79	100	--------	5	-	Auxin-responsive GH3	Response to Hormone Stimulus
chr12	8672222	8672421	200	*	73	X12.8672321	VIT_12s0057g00460	8673017	8678121	+	upstream	-695	-695	596	NearestLocation	123	11.39	10.72	100	CTTGCGTG_66/7	6.5	-	Auxin-responsive protein	Response to Hormone Stimulus
chr19	6955575	6955774	200	*	96	X19.6955674	VIT_19s0090g00900	6956978	6958582	+	upstream	-1304	-1304	1204	NearestLocation	130	11.37	10.7	100	--------	4.3	-	Auxin-responsive protein	Response to Hormone Stimulus
chr00	5706886	5707085	200	*	114.4	X00.5706985	VIT_00s0231g00070	5707052	5710148	+	overlapStart	-66	-66	33	NearestLocation	136	8.01	7.53	100	CTTGCGTGT_94/11	3.9	-	Auxin-responsive protein	Response to Hormone Stimulus
chr10	2911433	2911632	200	*	74	X10.2911532	VIT_10s0405g00040	2906324	2907864	-	upstream	-3668	-3668	3569	NearestLocation	123	6.99	6.57	100	GGTTGCGTG_75/9	3.3	-	Auxin-responsive protein	Response to Hormone Stimulus
chr12	8672919	8673118	200	*	66	X12.8673018	VIT_12s0057g00460	8673017	8678121	+	overlapStart	1	1	98	NearestLocation	121	5.55	5.21	100	ATGACGTG_31/1	2.9	-	Auxin-responsive protein	Response to Hormone Stimulus
chr12	8640200	8640399	200	*	154	X12.8640299	VIT_12s0057g00420	8638160	8639984	-	upstream	-316	-316	216	NearestLocation	149	14.73	13.87	100	--------	3.4	-	Auxin-responsive protein AIR12	Response to Hormone Stimulus
chr16	22916517	22916716	200	*	293	X16.22916616	VIT_16s0098g01150	22914559	22915347	-	upstream	-1269	-1269	1170	NearestLocation	194	52.13	49.91	100	GTTGCGTGT_100/13	8.7	-	Auxin-responsive SAUR29	Response to Hormone Stimulus
chr16	22911742	22911941	200	*	142	X16.22911841	VIT_16s0098g01150	22914559	22915347	-	downstream	3505	2717	2618	NearestLocation	145	12.48	11.75	100	TAGCGTGT_71/5	3.2	-	Auxin-responsive SAUR29	Response to Hormone Stimulus
chr04	17152413	17152612	200	*	133	X04.17152512	VIT_04s0023g00580	17151931	17152421	-	overlapStart	-91	-91	8	NearestLocation	142	10.86	10.22	100	--------	3	-	Auxin-responsive SAUR32	Response to Hormone Stimulus
chr03	748756	748955	200	*	99	X03.748855	VIT_03s0038g00950	749716	750398	-	downstream	1542	860	761	NearestLocation	131	12	11.3	100	ATGACGTG_31/1	4.4	-	Auxin-responsive SAUR9	Response to Hormone Stimulus
chr04	1688349	1688548	200	*	81.8	X04.1688448	VIT_04s0008g02070	1691099	1693262	+	upstream	-2651	-2651	2551	NearestLocation	126	8.53	8.02	100	--------	3.7	-	Avr9/Cf-9 induced kinase 1	Response to Stress
chr01	5941033	5941232	200	*	151	X01.5941132	VIT_01s0011g06140	5940567	5942189	-	inside	1057	1057	466	NearestLocation	148	18.37	17.33	100	--------	4.5	-	Avr9/Cf-9 rapidly elicited protein	Response to Stress
chr01	5942130	5942329	200	*	91	X01.5942229	VIT_01s0011g06140	5940567	5942189	-	overlapStart	-41	-41	59	NearestLocation	129	6.76	6.36	100	GTTTGCGTGT_109/11	2.7	-	Avr9/Cf-9 rapidly elicited protein	Response to Stress
chr13	821387	821586	200	*	90	X13.821486	VIT_13s0067g01460	821719	823785	+	upstream	-233	-233	133	NearestLocation	128	6.59	6.2	100	TGNCGTGT_43/2	2.7	-	Avr9/Cf-9 rapidly elicited protein	Response to Stress
chr09	197096	197295	200	*	80	X09.197195	VIT_09s0002g00220	197510	198755	+	upstream	-314	-314	215	NearestLocation	125	7.79	7.33	100	GTTGCGTG_71/9	3.6	-	Avr9/Cf-9 rapidly elicited protein 132	Response to Stress
chr19	4958016	4958215	200	*	125	X19.4958115	VIT_19s0014g04650	4955233	4956196	+	downstream	2883	1920	1820	NearestLocation	140	33.08	31.39	100	TGCGTGT_37/3	9999.9	-	Avr9/Cf-9 rapidly elicited protein 20	Response to Stress
chr12	7764580	7764779	200	*	67	X12.7764679	VIT_12s0134g00240	7768803	7769369	-	downstream	4689	4123	4024	NearestLocation	121	2.94	2.75	100	CTTGCGTG_66/7	3	-	Avr9/Cf-9 rapidly elicited protein 20	Response to Stress
chr10	8173887	8174086	200	*	70	X10.8173986	VIT_10s0003g02620	8172160	8173037	-	upstream	-949	-949	850	NearestLocation	122	6.44	6.05	100	--------	3.1	-	AWPM19	Response to Hormone Stimulus
chr06	13083423	13083622	200	*	343	X06.13083522	VIT_06s0009g00880	13075948	13083005	+	downstream	7574	517	418	NearestLocation	210	50.99	48.81	100	TGGCGTGT_97/7	6.1	YABBY4	Axial regulator YABBY2	Transcription Factor Activity
chr06	13056329	13056528	200	*	121	X06.13056428	VIT_06s0009g00880	13075948	13083005	+	upstream	-19520	-19520	19420	NearestLocation	138	16.84	15.87	100	--------	5.4	YABBY4	Axial regulator YABBY2	Transcription Factor Activity
chr06	13097495	13097694	200	*	59	X06.13097594	VIT_06s0009g00880	13075948	13083005	+	downstream	21646	14589	14490	NearestLocation	118	6.59	6.19	100	ATAGCGTGT_88/6	5.3	YABBY4	Axial regulator YABBY2	Transcription Factor Activity
chr11	5021507	5021706	200	*	107	X11.5021606	VIT_11s0016g05590	5014187	5017627	+	downstream	7419	3979	3880	NearestLocation	134	13.72	12.92	100	--------	4.8	YABBY6	Axial regulator YABBY5	Transcription Factor Activity
chr11	5007476	5007675	200	*	67	X11.5007575	VIT_11s0016g05590	5014187	5017627	+	upstream	-6611	-6611	6512	NearestLocation	121	4.35	4.08	100	ATGGCGTG_61/5	3	YABBY6	Axial regulator YABBY5	Transcription Factor Activity
chr12	18324731	18324930	200	*	48	X12.18324830	VIT_12s0034g00930	18323715	18325959	-	inside	1129	1129	1016	NearestLocation	115	5.8	5.44	100	--------	4.3	-	Band 7 family	Cellular Process
chr13	7600738	7600937	200	*	82	X13.7600837	VIT_13s0074g00110	7598668	7600883	+	overlapEnd	2170	2170	54	NearestLocation	126	5.31	4.99	100	--------	2.4	-	Bark storage protein A precursor	Cellular Process
chr15	19643685	19643884	200	*	75	X15.19643784	VIT_15s0046g02940	19644738	19645306	-	downstream	1522	954	854	NearestLocation	124	3.98	3.72	100	--------	3.4	-	Barwin endoglucanase	Response to Stress
chr15	19666852	19667051	200	*	66	X15.19666951	VIT_15s0046g03010	19665043	19665656	-	upstream	-1296	-1296	1196	NearestLocation	121	3.05	2.85	100	ATTGCTTGT_92/19	2	-	Barwin endoglucanase	Response to Stress
chr11	4103723	4103922	200	*	76	X11.4103822	VIT_11s0016g04810	4101704	4104591	+	inside	2118	2118	669	NearestLocation	124	2.51	2.34	100	--------	1.7	-	BAS1 (PHYB activation tagged suppressor 1)	Response to Hormone Stimulus
chr14	3351513	3351712	200	*	128.4	X14.3351612	VIT_14s0128g00110	3359948	3361388	+	upstream	-8336	-8336	8236	NearestLocation	141	29.75	28.2	100	GTTTGCGTGT_109/11	19.5	bHLH064	basic helix-loop-helix (bHLH) family	Transcription Factor Activity
chr08	12274144	12274343	200	*	157	X08.12274243	VIT_08s0040g01240	12276225	12277964	+	upstream	-1981	-1981	1882	NearestLocation	150	25.3	23.94	100	--------	7	bHLH042	basic helix-loop-helix (bHLH) family	Transcription Factor Activity
chr08	10303094	10303293	200	*	225	X08.10303193	VIT_08s0058g00960	10305196	10307003	+	upstream	-2002	-2002	1903	NearestLocation	172	24.75	23.41	100	GTTGCGTGT_100/13	4	-	basic helix-loop-helix (bHLH) family	Transcription Factor Activity
chr07	21233958	21234157	200	*	168	X07.21234057	VIT_07s0151g00450	21233106	21236028	-	inside	1970	1970	852	NearestLocation	153	22.08	20.86	100	--------	5	-	basic helix-loop-helix (bHLH) family	Transcription Factor Activity
chr01	11799896	11800095	200	*	104.1	X01.11799995	VIT_01s0026g02030	11802331	11803205	-	downstream	3209	2335	2236	NearestLocation	133	19.98	18.86	100	ATTGCGTGT_133/13	9.5	-	basic helix-loop-helix (bHLH) family	Transcription Factor Activity
chr11	17345797	17345996	200	*	101	X11.17345896	VIT_11s0052g00100	17338383	17341421	-	upstream	-4475	-4475	4376	NearestLocation	132	18.27	17.23	100	--------	9	bHLH047	basic helix-loop-helix (bHLH) family	Transcription Factor Activity
chr17	9326651	9326850	200	*	76	X17.9326750	VIT_17s0000g08150	9331046	9333111	-	downstream	6361	4296	4196	NearestLocation	124	13.84	13.03	100	GCTTGCGTG_76/7	9999.9	-	basic helix-loop-helix (bHLH) family	Transcription Factor Activity
chr18	7720656	7720855	200	*	99	X18.7720755	VIT_18s0001g09210	7711468	7712617	-	upstream	-8139	-8139	8039	NearestLocation	131	13.52	12.73	100	--------	9999.9	bHLH084	basic helix-loop-helix (bHLH) family	Transcription Factor Activity
chr08	21304005	21304204	200	*	102	X08.21304104	VIT_08s0007g07870	21302639	21308510	+	inside	1465	1465	1366	NearestLocation	132	11.11	10.45	100	--------	9.1	bHLH041	basic helix-loop-helix (bHLH) family	Transcription Factor Activity
chr15	16929787	16929986	200	*	113	X15.16929886	VIT_15s0048g02820	16926983	16928527	-	upstream	-1359	-1359	1260	NearestLocation	136	10.68	10.05	100	--------	3.4	bHLH068	basic helix-loop-helix (bHLH) family	Transcription Factor Activity
chr05	15439418	15439617	200	*	92	X05.15439517	VIT_05s0029g00390	15439214	15441892	+	inside	304	304	204	NearestLocation	129	10.39	9.78	100	ATGGCGTGT_110/8	8.2	bHLH023	basic helix-loop-helix (bHLH) family	Transcription Factor Activity
chr07	20388562	20388761	200	*	110	X07.20388661	VIT_07s0191g00240	20388417	20389879	+	inside	245	245	145	NearestLocation	135	10.12	9.52	100	--------	3.3	bHLH035	basic helix-loop-helix (bHLH) family	Transcription Factor Activity
chr11	1658739	1658938	200	*	93	X11.1658838	VIT_11s0016g02070	1658193	1660859	-	inside	2021	2021	546	NearestLocation	129	9.86	9.27	100	--------	4.2	bHLH045	basic helix-loop-helix (bHLH) family	Transcription Factor Activity
chr03	1252780	1252979	200	*	80	X03.1252879	VIT_03s0038g01790	1252286	1255340	-	inside	2460	2460	494	NearestLocation	125	9.85	9.26	100	--------	7.1	bHLH011	basic helix-loop-helix (bHLH) family	Transcription Factor Activity
chr07	20385092	20385291	200	*	88	X07.20385191	VIT_07s0191g00240	20388417	20389879	+	upstream	-3225	-3225	3126	NearestLocation	128	9.72	9.14	100	ATTGCTTGT_92/19	3.9	bHLH035	basic helix-loop-helix (bHLH) family	Transcription Factor Activity
chr08	21303062	21303261	200	*	107	X08.21303161	VIT_08s0007g07870	21302639	21308510	+	inside	523	523	423	NearestLocation	134	9.56	9	100	--------	3.2	bHLH041	basic helix-loop-helix (bHLH) family	Transcription Factor Activity
chr10	3365172	3365371	200	*	85	X10.3365271	VIT_00s0274g00070	3361331	3363617	+	downstream	3941	1655	1555	NearestLocation	127	9.12	8.58	100	--------	3.8	-	basic helix-loop-helix (bHLH) family	Transcription Factor Activity
chr08	10299378	10299577	200	*	92	X08.10299477	VIT_08s0058g00960	10305196	10307003	+	upstream	-5718	-5718	5619	NearestLocation	129	9.09	8.55	100	--------	9999.9	-	basic helix-loop-helix (bHLH) family	Transcription Factor Activity
chr05	15432735	15432934	200	*	104	X05.15432834	VIT_05s0029g00390	15439214	15441892	+	upstream	-6380	-6380	6280	NearestLocation	133	9.02	8.48	100	--------	3.1	bHLH023	basic helix-loop-helix (bHLH) family	Transcription Factor Activity
chr08	21250297	21250496	200	*	78.8	X08.21250396	VIT_08s0007g07810	21244278	21247041	-	upstream	-3355	-3355	3256	NearestLocation	125	8.98	8.45	100	--------	7	bHLH040	basic helix-loop-helix (bHLH) family	Transcription Factor Activity
chr04	23204813	23205012	200	*	100	X04.23204912	VIT_04s0044g01040	23202726	23203397	+	downstream	2186	1515	1416	NearestLocation	132	8.3	7.81	100	ATTGCGTA_36/1	3	-	basic helix-loop-helix (bHLH) family	Transcription Factor Activity
chr14	29183271	29183470	200	*	102	X14.29183370	VIT_14s0108g00420	29184236	29185221	-	downstream	1851	866	766	NearestLocation	132	8.22	7.73	100	--------	4.6	-	basic helix-loop-helix (bHLH) family	Transcription Factor Activity
chr18	8623276	8623475	200	*	111	X18.8623375	VIT_18s0001g10300	8624970	8627770	+	upstream	-1594	-1594	1495	NearestLocation	135	7.19	6.76	100	TTTGCGTGTAA_106/12	2.5	bHLH086	basic helix-loop-helix (bHLH) family	Transcription Factor Activity
chr01	11799691	11799890	200	*	70.5	X01.11799790	VIT_01s0026g02030	11802331	11803205	-	downstream	3415	2541	2441	NearestLocation	122	6.76	6.35	100	--------	3.3	-	basic helix-loop-helix (bHLH) family	Transcription Factor Activity
chr03	5652161	5652360	200	*	120	X03.5652260	VIT_03s0063g00170	5652415	5654658	-	downstream	2398	155	55	NearestLocation	138	6.1	5.73	100	--------	2.1	bHLH014	basic helix-loop-helix (bHLH) family	Transcription Factor Activity
chr18	5669658	5669857	200	*	135	X18.5669757	VIT_18s0001g07410	5667975	5668837	-	upstream	-921	-921	821	NearestLocation	143	5.83	5.47	100	TGNCGTGT_43/2	2	bHLH081	basic helix-loop-helix (bHLH) family	Transcription Factor Activity
chr17	6703629	6703828	200	*	62	X17.6703728	VIT_17s0000g06000	6688673	6693783	-	upstream	-9945	-9945	9846	NearestLocation	119	4.86	4.56	100	ATGACGTGTT_68/3	2.8	-	basic helix-loop-helix (bHLH) family	Transcription Factor Activity
chr04	20381755	20381954	200	*	93	X04.20381854	VIT_04s0023g03430	20378368	20381962	-	inside	108	108	8	NearestLocation	129	4.57	4.28	100	GATTGCGTG_106/9	2.1	bHLH018	basic helix-loop-helix (bHLH) family	Transcription Factor Activity
chr18	5014724	5014923	200	*	79	X18.5014823	VIT_18s0001g06650	5009725	5011125	-	upstream	-3699	-3699	3599	NearestLocation	125	4.42	4.14	100	GATTGCGTG_106/9	2.4	bHLH080	basic helix-loop-helix (bHLH) family	Transcription Factor Activity
chr07	20389294	20389493	200	*	63.9	X07.20389393	VIT_07s0191g00240	20388417	20389879	+	inside	977	977	386	NearestLocation	120	4.31	4.04	100	GTTTGCGTG_82/7	2.9	bHLH035	basic helix-loop-helix (bHLH) family	Transcription Factor Activity
chr17	436551	436750	200	*	74	X17.436650	VIT_17s0000g00430	431293	433870	+	downstream	5357	2780	2681	NearestLocation	123	3.66	3.43	100	GCTTGCGT_49/1	2.2	bHLH075	basic helix-loop-helix (bHLH) family	Transcription Factor Activity
chr18	5670229	5670428	200	*	64	X18.5670328	VIT_18s0001g07410	5667975	5668837	-	upstream	-1491	-1491	1392	NearestLocation	120	3.44	3.22	100	--------	5.7	bHLH081	basic helix-loop-helix (bHLH) family	Transcription Factor Activity
chr11	7955772	7955971	200	*	82	X11.7955871	VIT_11s0037g00040	7956219	7959593	-	downstream	3721	347	248	NearestLocation	126	3.23	3.02	100	TGCGTGT_37/3	7.3	bHLH046	basic helix-loop-helix (bHLH) family	Transcription Factor Activity
chr18	5012363	5012562	200	*	77	X18.5012462	VIT_18s0001g06650	5009725	5011125	-	upstream	-1337	-1337	1238	NearestLocation	124	2.78	2.6	100	--------	3.4	bHLH080	basic helix-loop-helix (bHLH) family	Transcription Factor Activity
chr17	6588561	6588760	200	*	63	X17.6588660	VIT_17s0000g05900	6587153	6588440	-	upstream	-220	-220	121	NearestLocation	120	2.68	2.49	100	ATTGCGTGT_133/13	1.9	-	basic helix-loop-helix (bHLH) family	Transcription Factor Activity
chr11	1661982	1662181	200	*	58	X11.1662081	VIT_11s0016g02070	1658193	1660859	-	upstream	-1223	-1223	1123	NearestLocation	118	2.52	2.35	100	ATGACGTG_31/1	5.2	bHLH045	basic helix-loop-helix (bHLH) family	Transcription Factor Activity
chr13	1270436	1270635	200	*	61	X13.1270535	VIT_13s0067g02280	1277499	1278833	+	upstream	-6963	-6963	6864	NearestLocation	119	2.44	2.27	100	GGTTGCGT_49/5	1.8	-	basic helix-loop-helix (bHLH) family	Transcription Factor Activity
chr17	6694874	6695073	200	*	42	X17.6694973	VIT_17s0000g06000	6688673	6693783	-	upstream	-1191	-1191	1091	NearestLocation	113	2.28	2.13	100	GATTGCGTA_56/1	9999.9	-	basic helix-loop-helix (bHLH) family	Transcription Factor Activity
chr17	3564276	3564475	200	*	48	X17.3564375	VIT_17s0000g03550	3559986	3561298	-	upstream	-3078	-3078	2978	NearestLocation	115	2.16	2.01	100	--------	9999.9	bHLH076	basic helix-loop-helix (bHLH) family	Transcription Factor Activity
chr02	2764601	2764800	200	*	94	X02.2764700	VIT_02s0025g03450	2755818	2760526	-	upstream	-4174	-4174	4075	NearestLocation	130	7.26	6.83	100	--------	2.8	bHLH010	basic helix-loop-helix (VvJAF13)	Transcription Factor Activity
chr07	1771413	1771612	200	*	74.5	X07.1771512	VIT_07s0104g00090	1768890	1774626	-	inside	3114	3114	2523	NearestLocation	123	4.7	4.4	100	--------	3.3	MYC1	basic helix-loop-helix (VvMYC1)	Transcription Factor Activity
chr08	8756219	8756418	200	*	163	X08.8756318	VIT_08s0058g00110	8753833	8754318	-	upstream	-2000	-2000	1901	NearestLocation	152	26.76	25.34	100	--------	7.3	bHLH043	Basic helix-loop-helix aprataxin	Transcription Factor Activity
chr08	8755054	8755253	200	*	75	X08.8755153	VIT_08s0058g00110	8753833	8754318	-	upstream	-836	-836	736	NearestLocation	124	2.86	2.66	100	--------	6.7	bHLH043	Basic helix-loop-helix aprataxin	Transcription Factor Activity
chr02	7755654	7755853	200	*	83.9	X02.7755753	VIT_02s0012g01450	7750637	7753187	-	upstream	-2567	-2567	2467	NearestLocation	126	4.42	4.14	100	--------	7.5	bHLH008	Basic helix-loop-helix BHLH071	Transcription Factor Activity
chr07	22989502	22989701	200	*	134	X07.22989601	VIT_07s0031g00450	22990500	22997180	+	upstream	-898	-898	799	NearestLocation	143	19.82	18.71	100	TGNCGTGT_43/2	6	bHLH029	Basic helix-loop-helix protein SPATULA	Transcription Factor Activity
chr07	22991639	22991838	200	*	94	X07.22991738	VIT_07s0031g00450	22990500	22997180	+	inside	1238	1238	1139	NearestLocation	130	6.01	5.65	100	--------	8.4	bHLH029	Basic helix-loop-helix protein SPATULA	Transcription Factor Activity
chr01	17640377	17640576	200	*	195	X01.17640476	VIT_01s0010g00930	17639932	17640581	-	inside	105	105	5	NearestLocation	162	34.72	32.95	100	TGGCGTGT_97/7	8.7	bZIP02	Basic Leucine Zipper Transcription Factor (VvbZIP02)	Transcription Factor Activity
chr02	801448	801647	200	*	112.8	X02.801547	VIT_02s0025g01020	801671	808602	+	upstream	-123	-123	24	NearestLocation	136	25.06	23.71	100	TGGCGTGT_97/7	23	bZIP03	Basic Leucine Zipper Transcription Factor (VvbZIP03)	Transcription Factor Activity
chr02	799006	799205	200	*	80	X02.799105	VIT_02s0025g01020	801671	808602	+	upstream	-2565	-2565	2466	NearestLocation	125	8.14	7.65	100	ATGACGTGTT_68/3	3.6	bZIP03	Basic Leucine Zipper Transcription Factor (VvbZIP03)	Transcription Factor Activity
chr02	801570	801769	200	*	85.2	X02.801669	VIT_02s0025g01020	801671	808602	+	overlapStart	-1	-1	98	NearestLocation	127	2.62	2.44	100	--------	1.7	bZIP03	Basic Leucine Zipper Transcription Factor (VvbZIP03)	Transcription Factor Activity
chr02	9259807	9260006	200	*	139	X02.9259906	VIT_02s0012g02250	9249735	9265312	-	inside	5406	5406	5306	NearestLocation	144	8.9	8.38	100	TGCGTGT_37/3	2.5	bZIP04	Basic Leucine Zipper Transcription Factor (VvbZIP04)	Transcription Factor Activity
chr03	688197	688396	200	*	69	X03.688296	VIT_03s0038g00860	689247	693308	+	upstream	-951	-951	851	NearestLocation	122	5.57	5.23	100	--------	3.1	bZIP05	Basic Leucine Zipper Transcription Factor (VvbZIP05)	Transcription Factor Activity
chr03	686210	686409	200	*	60.9	X03.686309	VIT_03s0038g00860	689247	693308	+	upstream	-2937	-2937	2838	NearestLocation	119	5.09	4.78	100	--------	6.5	bZIP05	Basic Leucine Zipper Transcription Factor (VvbZIP05)	Transcription Factor Activity
chr03	686498	686697	200	*	53.1	X03.686597	VIT_03s0038g00860	689247	693308	+	upstream	-2649	-2649	2550	NearestLocation	117	3.24	3.03	100	--------	4.1	bZIP05	Basic Leucine Zipper Transcription Factor (VvbZIP05)	Transcription Factor Activity
chr04	2286774	2286973	200	*	179	X04.2286873	VIT_04s0008g02750	2284121	2287115	-	inside	241	241	142	NearestLocation	157	53.88	51.64	100	--------	9999.9	bZIP09	Basic Leucine Zipper Transcription Factor (VvbZIP09)	Transcription Factor Activity
chr04	2286251	2286450	200	*	107	X04.2286350	VIT_04s0008g02750	2284121	2287115	-	inside	765	765	665	NearestLocation	134	4.4	4.12	100	TGACGTGT_48/3	1.9	bZIP09	Basic Leucine Zipper Transcription Factor (VvbZIP09)	Transcription Factor Activity
chr05	1030845	1031044	200	*	86	X05.1030944	VIT_05s0077g01140	1033222	1034203	+	upstream	-2278	-2278	2178	NearestLocation	127	14.53	13.68	100	--------	7.7	bZIP14	Basic Leucine Zipper Transcription Factor (VvbZIP14)	Transcription Factor Activity
chr05	2861042	2861241	200	*	320.8	X05.2861141	VIT_05s0020g01090	2860048	2863747	+	inside	1094	1094	994	NearestLocation	203	59.29	56.96	100	--------	9.6	HYH	Basic Leucine Zipper Transcription Factor (VvbZIP15)	Transcription Factor Activity
chr05	2861582	2861781	200	*	234.2	X05.2861681	VIT_05s0020g01090	2860048	2863747	+	inside	1634	1634	1534	NearestLocation	175	26.82	25.4	100	GGTTGCGTG_75/9	4.2	HYH	Basic Leucine Zipper Transcription Factor (VvbZIP15)	Transcription Factor Activity
chr05	23641722	23641921	200	*	108	X05.23641821	VIT_05s0102g01120	23648187	23653486	-	downstream	11664	6365	6266	NearestLocation	134	15.49	14.59	100	--------	9.7	bZIP16	Basic Leucine Zipper Transcription Factor (VvbZIP16)	Transcription Factor Activity
chr07	4368777	4368976	200	*	139	X07.4368876	VIT_07s0005g01450	4369007	4370096	+	upstream	-131	-131	31	NearestLocation	144	15.84	14.93	100	ATGACGTGT_61/3	4.1	bZIP22	Basic Leucine Zipper Transcription Factor (VvbZIP22)	Transcription Factor Activity
chr08	11857044	11857243	200	*	152.3	X08.11857143	VIT_08s0040g00870	11857207	11860728	-	overlapEnd	3584	3584	36	NearestLocation	148	14.54	13.69	100	--------	3.4	bZIP24	Basic Leucine Zipper Transcription Factor (VvbZIP24)	Transcription Factor Activity
chr08	11857551	11857750	200	*	96.7	X08.11857650	VIT_08s0040g00870	11857207	11860728	-	inside	3078	3078	344	NearestLocation	131	3.24	3.03	100	--------	1.7	bZIP24	Basic Leucine Zipper Transcription Factor (VvbZIP24)	Transcription Factor Activity
chr14	22844992	22845191	200	*	106.1	X14.22845091	VIT_14s0083g00700	22839619	22840360	-	upstream	-4732	-4732	4632	NearestLocation	134	6.58	6.18	100	--------	2.4	bZIP39	Basic Leucine Zipper Transcription Factor (VvbZIP39)	Transcription Factor Activity
chr15	18425713	18425912	200	*	211	X15.18425812	VIT_15s0046g01440	18416554	18423462	-	upstream	-2350	-2350	2251	NearestLocation	167	21.91	20.7	100	TGACGTGT_48/3	3.8	bZIP40	Basic Leucine Zipper Transcription Factor (VvbZIP40)	Transcription Factor Activity
chr15	18424831	18425030	200	*	93.1	X15.18424930	VIT_15s0046g01440	18416554	18423462	-	upstream	-1468	-1468	1369	NearestLocation	129	16.51	15.56	100	GATTGCGTG_106/9	8.3	bZIP40	Basic Leucine Zipper Transcription Factor (VvbZIP40)	Transcription Factor Activity
chr15	18421828	18422027	200	*	106	X15.18421927	VIT_15s0046g01440	18416554	18423462	-	inside	1534	1534	1435	NearestLocation	134	13.21	12.43	100	ATAGCGTGT_88/6	9.5	bZIP40	Basic Leucine Zipper Transcription Factor (VvbZIP40)	Transcription Factor Activity
chr18	420462	420661	200	*	91	X18.420561	VIT_18s0122g00500	420616	423564	+	overlapStart	-54	-54	45	NearestLocation	129	8.7	8.19	100	--------	4.1	bZIP41	Basic Leucine Zipper Transcription Factor (VvbZIP41)	Transcription Factor Activity
chr18	10311889	10312088	200	*	75	X18.10311988	VIT_18s0001g12120	10309606	10313842	+	inside	2382	2382	1754	NearestLocation	124	2.35	2.18	100	GATTGCGTA_56/1	2.2	bZIP46	Basic Leucine Zipper Transcription Factor (VvbZIP46)	Transport
chr18	11139330	11139529	200	*	108.2	X18.11139429	VIT_18s0001g13040	11138196	11139020	+	downstream	1234	410	310	NearestLocation	134	6.88	6.47	100	GTTGCGTGT_100/13	2.4	bZIP47	Basic Leucine Zipper Transcription Factor (VvbZIP47)	Transcription Factor Activity
chr18	11139648	11139847	200	*	85.8	X18.11139747	VIT_18s0001g13040	11138196	11139020	+	downstream	1552	728	628	NearestLocation	127	3.67	3.43	100	--------	1.9	bZIP47	Basic Leucine Zipper Transcription Factor (VvbZIP47)	Transcription Factor Activity
chr18	27509981	27510180	200	*	131	X18.27510080	VIT_18s0001g03010	27511503	27513745	+	upstream	-1423	-1423	1323	NearestLocation	142	14.21	13.38	100	TGACGTGT_48/3	3.9	bZIP54	Basic Leucine Zipper Transcription Factor (VvbZIP54)	Transcription Factor Activity
chr05	5713581	5713780	200	*	101	X05.5713680	VIT_05s0020g04030	5713010	5714251	-	inside	571	571	471	NearestLocation	132	2.17	2.02	100	GGTTGCGTGT_102/13	1.5	-	Bax inhibitor	Transport
chr10	10908877	10909076	200	*	115	X10.10908976	VIT_10s0003g04270	10909128	10911660	+	upstream	-152	-152	52	NearestLocation	136	7.83	7.36	100	--------	2.6	-	BCL2 binding anthogene	Cellular Homeostasis
chr01	22957291	22957490	200	*	54	X01.22957390	VIT_01s0146g00150	22957153	22958915	-	inside	1525	1525	138	NearestLocation	117	3.57	3.34	100	GTTGCGTG_71/9	2.4	-	BCL-2-associated athanogene 5	Cellular Homeostasis
chr15	14728636	14728835	200	*	103	X15.14728735	VIT_15s0048g00590	14728955	14730301	-	downstream	1565	219	120	NearestLocation	133	12.86	12.11	100	--------	4.6	-	BCL-2-associated athanogene 7 ATBAG7	Cellular Homeostasis
chr02	2110904	2111103	200	*	95	X02.2111003	VIT_02s0025g02620	2105871	2109009	-	upstream	-1995	-1995	1895	NearestLocation	130	7.44	6.99	100	ATTGCGTA_36/1	2.8	-	BDG1 (BODYGUARD1) hydrolase	Cellular Process
chr17	3609520	3609719	200	*	131	X17.3609619	VIT_17s0000g03580	3608804	3610245	+	inside	816	816	526	NearestLocation	142	7.68	7.22	100	--------	2.3	-	BEE3 (BR ENHANCED EXPRESSION 3)	Transcription Factor Activity
chr04	17799285	17799484	200	*	180.9	X04.17799384	VIT_04s0023g01020	17796621	17802527	-	inside	3143	3143	2664	NearestLocation	158	25	23.65	100	--------	5.4	-	BEL1 homeobox 2 protein (BLH2) (SAWTOOTH 1)	Transcription Factor Activity
chr18	11213094	11213293	200	*	121	X18.11213193	VIT_18s0001g13150	11201495	11206144	-	upstream	-7050	-7050	6950	NearestLocation	138	8.81	8.29	100	--------	2.7	-	BEL1 homeotic protein 3	Transcription Factor Activity
chr18	11209459	11209658	200	*	49	X18.11209558	VIT_18s0001g13150	11201495	11206144	-	upstream	-3414	-3414	3315	NearestLocation	115	2.25	2.09	100	--------	4.4	-	BEL1 homeotic protein 3	Transcription Factor Activity
chr18	10068676	10068875	200	*	100	X18.10068775	VIT_18s0001g11800	10068405	10074526	-	inside	5750	5750	271	NearestLocation	132	8.8	8.28	100	--------	9999.9	-	BEL1-like homeodomain protein 4 (SAWTOOTH 2)	Transcription Factor Activity
chr10	3379225	3379424	200	*	82	X10.3379324	VIT_00s0274g00080	3368774	3380504	-	inside	1180	1180	1080	NearestLocation	126	5.31	4.99	100	--------	2.4	-	Benzoquinone reductase	Secondary Metabolic Process
chr18	34303625	34303824	200	*	78	X18.34303724	VIT_18s0089g01200	34294783	34305372	+	inside	8941	8941	1548	NearestLocation	125	7.75	7.29	100	--------	3.5	-	Berberine bridge enzyme	Secondary Metabolic Process
chr18	34294798	34294997	200	*	69	X18.34294897	VIT_18s0089g01200	34294783	34305372	+	inside	115	115	15	NearestLocation	122	6.08	5.71	100	--------	3.1	-	Berberine bridge enzyme	Secondary Metabolic Process
chr10	6805249	6805448	200	*	91	X10.6805348	VIT_10s0003g01790	6806516	6810344	+	upstream	-1168	-1168	1068	NearestLocation	129	10.23	9.62	100	TTTGCGTG_70/7	4.1	-	BES1/BZR1 homolog protein 4	Response to Hormone Stimulus
chr01	4822017	4822216	200	*	96	X01.4822116	VIT_01s0011g05180	4819645	4821386	+	downstream	2471	730	631	NearestLocation	130	7.61	7.15	100	TGACGTGT_48/3	2.9	-	Bet v I allergen	Cellular Process
chr01	4743397	4743596	200	*	151	X01.4743496	VIT_01s0011g05100	4742652	4743585	+	overlapEnd	844	844	11	NearestLocation	148	14.16	13.33	100	ATGGCGTGT_110/8	3.4	-	Bet v I allergen family	Cellular Process
chr05	12757425	12757624	200	*	79	X05.12757524	VIT_05s0051g00940	12737534	12746767	+	downstream	19990	10757	10658	NearestLocation	125	17.98	16.96	100	TTTGCGTG_70/7	9999.9	-	Bet1 SNARE 1-1	Transport
chr05	12766719	12766918	200	*	130	X05.12766818	VIT_05s0051g00940	12737534	12746767	+	downstream	29284	20051	19952	NearestLocation	141	14	13.19	100	--------	3.9	-	Bet1 SNARE 1-1	Transport
chr13	22155237	22155436	200	*	127.9	X13.22155336	VIT_13s0067g03000	22075951	22135574	-	upstream	-19762	-19762	19663	NearestLocation	141	23.8	22.5	100	--------	11.4	-	Beta Galactosidase	Carbohydrate Metabolic Process
chr07	3502586	3502785	200	*	69	X07.3502685	VIT_07s0005g00390	3502718	3511571	+	overlapStart	-32	-32	67	NearestLocation	122	2.62	2.45	100	ATAGCGTG_42/2	6.2	-	Beta Glucosidase 11	Carbohydrate Metabolic Process
chr10	8343007	8343206	200	*	118	X10.8343106	VIT_10s0003g02720	8341419	8342712	-	upstream	-394	-394	295	NearestLocation	137	13.39	12.61	100	ATTGCGTGT_133/13	5.3	-	Beta-1,3 glucanase	Cell Wall Metabolism
chr12	728166	728365	200	*	89	X12.728265	VIT_12s0028g00050	723853	726025	-	upstream	-2241	-2241	2141	NearestLocation	128	6.43	6.04	100	--------	2.7	-	Beta-1,3 glucanase	Cell Wall Metabolism
chr10	8340938	8341137	200	*	114	X10.8341037	VIT_10s0003g02720	8341419	8342712	-	downstream	1674	381	282	NearestLocation	136	5.29	4.97	100	--------	2	-	Beta-1,3 glucanase	Cell Wall Metabolism
chr14	29554153	29554352	200	*	141	X14.29554252	VIT_14s0108g00890	29551813	29557173	+	inside	2439	2439	2340	NearestLocation	145	21.47	20.27	100	--------	6.3	-	Beta-1,3-galactosyltransferase	Lipid Metabolic Process
chr12	5480784	5480983	200	*	136	X12.5480883	VIT_12s0059g00640	5480589	5485615	+	inside	295	295	195	NearestLocation	143	27.35	25.9	100	TGACGTGT_48/3	12.2	-	Beta-1,3-galactosyltransferase sqv-2	Lipid Metabolic Process
chr02	790940	791139	200	*	88	X02.791039	VIT_02s0025g01010	790928	799329	+	inside	112	112	12	NearestLocation	128	9.72	9.14	100	--------	3.9	-	Beta-1,3-galactosyltransferase sqv-2	Lipid Metabolic Process
chr06	1311433	1311632	200	*	49.6	X06.1311532	VIT_06s0004g01200	1289364	1408779	+	inside	22168	22168	22069	NearestLocation	115	2.98	2.78	100	--------	2.2	-	Beta-1,3-glucan synthase	Carbohydrate Metabolic Process
chr05	19491839	19492038	200	*	177	X05.19491938	VIT_05s0062g00770	19490732	19492576	+	inside	1206	1206	538	NearestLocation	156	24.09	22.78	100	GCTTGCGTG_76/7	5.3	-	Beta-1,3-glucanase	Cell Wall Metabolism
chr10	9761910	9762109	200	*	62	X10.9762009	VIT_10s0003g03690	9750883	9752245	-	upstream	-9765	-9765	9665	NearestLocation	119	11.4	10.72	100	--------	9999.9	-	Beta-1,3-glucanase precursor	Cell Wall Metabolism
chr05	2421889	2422088	200	*	64	X05.2421988	VIT_05s0020g00530	2419711	2422722	-	inside	734	734	634	NearestLocation	120	2.44	2.27	100	TGGCGTGT_97/7	1.9	-	Beta-1,4-xylosidase	Carbohydrate Metabolic Process
chr05	10560800	10560999	200	*	68	X05.10560899	VIT_05s0051g00010	10560756	10563278	+	inside	144	144	44	NearestLocation	121	10.22	9.61	100	ATAGCGTG_42/2	6.1	-	Beta-amylase 1	Carbohydrate Metabolic Process
chr15	19393014	19393213	200	*	138.7	X15.19393113	VIT_15s0046g02640	19389359	19399836	+	inside	3755	3755	3655	NearestLocation	144	21	19.83	100	--------	6.2	-	Beta-amylase 4	Carbohydrate Metabolic Process
chr15	19393363	19393562	200	*	82.3	X15.19393462	VIT_15s0046g02640	19389359	19399836	+	inside	4103	4103	4004	NearestLocation	126	3.7	3.47	100	--------	2.5	-	Beta-amylase 4	Carbohydrate Metabolic Process
chr15	19394938	19395137	200	*	81	X15.19395037	VIT_15s0046g02640	19389359	19399836	+	inside	5679	5679	4699	NearestLocation	126	3.19	2.98	100	--------	2.4	-	Beta-amylase 4	Carbohydrate Metabolic Process
chr10	9739715	9739914	200	*	40	X10.9739814	VIT_10s0003g03660	9739343	9744311	+	inside	471	471	372	NearestLocation	112	3.34	3.12	100	TGGCGTGTAA_102/8	9999.9	-	Beta-amyrin synthase	Secondary Metabolic Process
chr05	16221762	16221961	200	*	130	X05.16221861	VIT_05s0029g00680	16249297	16263417	+	upstream	-27435	-27435	27336	NearestLocation	141	18.9	17.82	100	--------	5.8	-	Beta-D-galactosidase	Carbohydrate Metabolic Process
chr03	107211	107410	200	*	84	X03.107310	VIT_03s0038g00150	111028	117181	+	upstream	-3718	-3718	3618	NearestLocation	126	14.04	13.22	100	--------	7.5	-	Beta-D-galactosidase	Carbohydrate Metabolic Process
chr03	94977	95176	200	*	58	X03.95076	VIT_03s0038g00150	111028	117181	+	upstream	-15952	-15952	15852	NearestLocation	118	3.55	3.32	100	TGACGTGT_48/3	5.2	-	Beta-D-galactosidase	Carbohydrate Metabolic Process
chr06	12857818	12858017	200	*	47	X06.12857917	VIT_06s0009g00800	12851902	12854640	+	downstream	6016	3278	3178	NearestLocation	115	3.15	2.94	100	TGACGTGT_48/3	4.2	-	Beta-D-glucosidase	Cellular Amino Acids and Derivative Metabolic Process
chr12	13700965	13701164	200	*	152	X12.13701064	VIT_12s0121g00230	13707212	13711079	+	upstream	-6148	-6148	6048	NearestLocation	148	18.59	17.53	100	TTTGCGTGTT_106/11	4.5	-	Beta-D-xylosidase	Carbohydrate Metabolic Process
chr06	20574796	20574995	200	*	109	X06.20574895	VIT_06s0061g01520	20568506	20577991	+	inside	6390	6390	2996	NearestLocation	135	14.16	13.33	100	--------	4.9	-	Beta-fructofuranosidase	Carbohydrate Metabolic Process
chr05	1576846	1577045	200	*	77	X05.1576945	VIT_05s0077g00510	1568764	1573018	-	upstream	-3928	-3928	3828	NearestLocation	124	6.38	6	100	CTTGCGTG_66/7	3.4	-	Beta-fructofuranosidase	Carbohydrate Metabolic Process
chr08	17104864	17105063	200	*	59	X08.17104963	VIT_08s0007g03060	17099338	17102569	-	upstream	-2395	-2395	2295	NearestLocation	118	4.09	3.83	100	--------	2.6	-	Beta-fructofuranosidase	Carbohydrate Metabolic Process
chr06	3770294	3770493	200	*	103	X06.3770393	VIT_06s0004g03020	3765540	3775290	-	inside	4896	4896	4754	NearestLocation	133	9.99	9.39	100	TGNCGTGT_43/2	9999.9	-	Beta-galactosidase	Carbohydrate Metabolic Process
chr10	4069661	4069860	200	*	70	X10.4069760	VIT_00s0404g00010	4069152	4071643	+	inside	608	608	509	NearestLocation	122	2.78	2.6	100	TGGCGTGT_97/7	2.1	-	Beta-galactosidase	Carbohydrate Metabolic Process
chr04	19594271	19594470	200	*	58	X04.19594370	VIT_04s0023g02690	19598295	19604894	+	upstream	-3925	-3925	3825	NearestLocation	118	2.74	2.55	100	GNTTGCGT_36/0	2.6	-	Beta-galactosidase	Carbohydrate Metabolic Process
chr17	1438747	1438946	200	*	100	X17.1438846	VIT_17s0000g01760	1439453	1440583	-	downstream	1737	607	507	NearestLocation	132	5.21	4.89	100	TGACGTGTT_58/3	4.5	-	Beta-glucosidase 24	Cellular Amino Acids and Derivative Metabolic Process
chr01	6412224	6412423	200	*	122	X01.6412323	VIT_01s0011g06570	6411341	6412579	+	inside	983	983	156	NearestLocation	139	16.27	15.33	100	--------	10.9	-	Beta-Ig-H3/fasciclin	Cellular Process
chr17	8778038	8778237	200	*	144	X17.8778137	VIT_17s0000g07670	8760609	8777785	-	upstream	-353	-353	253	NearestLocation	146	29.47	27.93	100	--------	12.9	-	Betaine-aldehyde dehydrogenase	Cellular Amino Acids and Derivative Metabolic Process
chr11	600088	600287	200	*	48	X11.600187	VIT_11s0016g00600	586791	595557	-	upstream	-4631	-4631	4531	NearestLocation	115	2.54	2.37	100	GCTTGCGTG_76/7	2.1	-	Beta-ketoacyl ACP synthase, plastidic	Lipid Metabolic Process
chr11	3989037	3989236	200	*	93	X11.3989136	VIT_11s0016g04700	3988735	3992060	+	inside	401	401	302	NearestLocation	129	10.44	9.82	100	GNTTGCGTA_44/0	8.3	-	Beta-ketoacyl-CoA synthase	Lipid Metabolic Process
chr06	4980447	4980646	200	*	81	X06.4980546	VIT_06s0004g04000	4978437	4980309	-	upstream	-237	-237	138	NearestLocation	126	7.07	6.65	100	CTTGCGTG_66/7	3.6	-	Beta-ketoacyl-CoA synthase	Lipid Metabolic Process
chr11	3989677	3989876	200	*	82.8	X11.3989776	VIT_11s0016g04700	3988735	3992060	+	inside	1041	1041	942	NearestLocation	126	6.96	6.54	100	--------	3.7	-	Beta-ketoacyl-CoA synthase	Lipid Metabolic Process
chr14	25163287	25163486	200	*	53	X14.25163386	VIT_14s0068g01440	25152786	25178457	+	inside	10600	10600	10501	NearestLocation	117	4.86	4.56	100	TGGCGTGT_97/7	4.7	-	Beta-ketoacyl-CoA synthase	Lipid Metabolic Process
chr14	5930110	5930309	200	*	57	X14.5930209	VIT_14s0030g01340	5857829	5919059	-	upstream	-11151	-11151	11051	NearestLocation	118	4.33	4.06	100	ATTGCTTGT_92/19	5.1	-	Beta-ketoacyl-CoA synthase	Lipid Metabolic Process
chr11	3990143	3990342	200	*	69.2	X11.3990242	VIT_11s0016g04700	3988735	3992060	+	inside	1507	1507	1408	NearestLocation	122	4.09	3.83	100	ATGGCGTGT_110/8	3.1	-	Beta-ketoacyl-CoA synthase	Lipid Metabolic Process
chr02	3891902	3892101	200	*	68	X02.3892001	VIT_02s0025g04540	3894569	3905708	+	upstream	-2567	-2567	2468	NearestLocation	121	5.9	5.54	100	ATAGCGTG_42/2	3	-	Beta-lactamase, class A	Cellular Amino Acids and Derivative Metabolic Process
chr14	18305603	18305802	200	*	81	X14.18305702	VIT_14s0006g01790	18305226	18309107	+	inside	476	476	377	NearestLocation	126	3.72	3.49	100	CTTGCGTA_32/1	3.6	-	Beta-mannosidase	Carbohydrate Metabolic Process
chr14	18308131	18308330	200	*	64	X14.18308230	VIT_14s0006g01790	18305226	18309107	+	inside	3004	3004	777	NearestLocation	120	2.36	2.2	100	--------	5.7	-	Beta-mannosidase	Carbohydrate Metabolic Process
chr18	8471875	8472074	200	*	173	X18.8471974	VIT_18s0001g10110	8470824	8472314	-	inside	340	340	240	NearestLocation	155	23.19	21.92	100	GGTTGCGTA_56/5	5.2	-	Betanidin-5-O-glucosyltransferase	Cellular Amino Acids and Derivative Metabolic Process
chr13	26794752	26794951	200	*	100	X13.26794851	VIT_13s0064g00480	26782891	26787503	+	downstream	11961	7349	7249	NearestLocation	132	8.3	7.81	100	--------	3	-	Beta-primeverosidase	Secondary Metabolic Process
chr13	26782082	26782281	200	*	50.7	X13.26782181	VIT_13s0064g00480	26782891	26787503	+	upstream	-709	-709	610	NearestLocation	116	3.57	3.34	100	GNTTGCGTA_44/0	2.4	-	Beta-primeverosidase	Secondary Metabolic Process
chr13	26781834	26782033	200	*	46.3	X13.26781933	VIT_13s0064g00480	26782891	26787503	+	upstream	-957	-957	858	NearestLocation	114	2.39	2.23	100	--------	31.5	-	Beta-primeverosidase	Secondary Metabolic Process
chr05	14483524	14483723	200	*	81	X05.14483623	VIT_05s0029g00050	14487252	14489015	+	upstream	-3628	-3628	3529	NearestLocation	126	6.84	6.43	100	--------	3.6	bHLH022	BHLH transcription factor FMA (FAMA)	Transcription Factor Activity
chr05	14513998	14514197	200	*	90	X05.14514097	VIT_05s0029g00050	14487252	14489015	+	downstream	26846	25083	24983	NearestLocation	128	6.59	6.2	100	GCTTGCGTGT_103/11	2.7	bHLH022	BHLH transcription factor FMA (FAMA)	Transcription Factor Activity
chr06	19390437	19390636	200	*	118	X06.19390536	VIT_06s0061g00720	19389652	19390894	+	inside	884	884	258	NearestLocation	137	11.64	10.95	100	--------	3.5	bHLH027	BHLH transcriptional regulator bHLH029	Transcription Factor Activity
chr03	3293897	3294096	200	*	78	X03.3293996	VIT_03s0038g04500	3293150	3300375	+	inside	846	846	747	NearestLocation	125	4.71	4.41	100	--------	2.3	-	Bifunctional dihydrofolate reductase-thymidylate synthase 1	DNA/RNA Metabolic Process
chr11	305774	305973	200	*	77	X11.305873	VIT_11s0016g00280	284026	305778	-	overlapStart	-96	-96	4	NearestLocation	124	4.56	4.27	100	GGTTGCGTA_56/5	2.3	-	Bifunctional lysine-ketoglutarate reductase/saccharopine dehydrogenase	Cellular Amino Acids and Derivative Metabolic Process
chr12	22199015	22199214	200	*	113	X12.22199114	VIT_12s0035g00990	22198295	22202601	-	inside	3487	3487	720	NearestLocation	136	15.04	14.17	100	--------	5	-	Big apical meristem 1 BAM1	Developmental Process
chr06	21243970	21244169	200	*	66	X06.21244069	VIT_06s0080g00280	21243851	21294012	+	inside	219	219	119	NearestLocation	121	6.74	6.34	100	--------	5.9	-	Bile acid sodium symporter	Transport
chr12	22100033	22100232	200	*	50	X12.22100132	VIT_12s0035g00910	22093840	22100123	-	overlapStart	-9	-9	90	NearestLocation	116	2.97	2.77	100	ATTGCGTG_99/9	9999.9	-	Bile acid sodium symporter	Transport
chr01	16588915	16589114	200	*	89	X01.16589014	VIT_01s0010g00540	16582628	16606071	-	inside	17057	17057	6287	NearestLocation	128	6.43	6.04	100	--------	2.7	bHLH001	BIM2 (BES1-interacting Myc-like protein 2	Response to Hormone Stimulus
chr18	2966878	2967077	200	*	145	X18.2966977	VIT_18s0001g02830	2960201	2973823	-	inside	6845	6845	6677	NearestLocation	146	22.42	21.18	100	--------	6.5	-	Binding	Unknown Protein
chr01	10376446	10376645	200	*	111	X01.10376545	VIT_01s0026g01020	10371912	10376400	+	downstream	4634	146	46	NearestLocation	135	11.29	10.62	100	TGNCGTGT_43/2	5	-	Binding	Unknown Protein
chr09	12896423	12896622	200	*	77	X09.12896522	VIT_09s0070g00020	12866068	12866532	-	upstream	-29990	-29990	29891	NearestLocation	124	9.83	9.24	100	ATGGCGTGTAA_115/9	9999.9	-	Binding	Unknown Protein
chr18	2966197	2966396	200	*	86	X18.2966296	VIT_18s0001g02830	2960201	2973823	-	inside	7527	7527	5996	NearestLocation	127	7.85	7.37	100	--------	3.8	-	Binding	Unknown Protein
chr06	19912727	19912926	200	*	84	X06.19912826	VIT_06s0061g01080	19908829	19923944	+	inside	3997	3997	3898	NearestLocation	126	7.02	6.6	100	--------	3.8	-	Binding	Unknown Protein
chr17	8543698	8543897	200	*	105	X17.8543797	VIT_17s0000g07470	8539732	8543676	+	downstream	4066	122	22	NearestLocation	133	6.28	5.9	100	TAGCGTGT_71/5	2.3	-	Binding	Unknown Protein
chr10	22755429	22755628	200	*	87	X10.22755528	VIT_10s0071g00850	22750890	22752364	+	downstream	4638	3164	3065	NearestLocation	127	6.1	5.73	100	--------	2.6	-	Binding	Unknown Protein
chr14	28419791	28419990	200	*	77	X14.28419890	VIT_14s0066g02210	28424055	28430978	+	upstream	-4165	-4165	4065	NearestLocation	124	4.56	4.27	100	--------	2.3	-	Binding	Unknown Protein
chr14	27879196	27879395	200	*	82	X14.27879295	VIT_14s0066g01470	27883479	27884096	+	upstream	-4183	-4183	4084	NearestLocation	126	2.86	2.67	100	--------	2.4	-	Binding	Unknown Protein
chr14	13960489	13960688	200	*	85	X14.13960588	VIT_14s0006g00410	14020542	14049816	+	upstream	-59954	-59954	59854	NearestLocation	127	2.7	2.52	100	GGTTGCGTA_56/5	7.6	-	Binding	Unknown Protein
chr11	4241695	4241894	200	*	128	X11.4241794	VIT_11s0016g04930	4243218	4244447	+	upstream	-1424	-1424	1324	NearestLocation	141	9.99	9.4	100	GCTTGCGTGTT_110/11	2.9	-	Binding / zinc ion binding	Unknown Protein
chr11	4239732	4239931	200	*	58	X11.4239831	VIT_11s0016g04930	4243218	4244447	+	upstream	-3386	-3386	3287	NearestLocation	118	5.79	5.43	100	GTTGCGTGT_100/13	9999.9	-	Binding / zinc ion binding	Unknown Protein
chr05	5378680	5378879	200	*	76	X05.5378779	VIT_05s0020g03660	5364133	5383593	-	inside	4813	4813	4714	NearestLocation	124	12.24	11.53	100	--------	9999.9	-	Biopterin transport protein BT1	Transport
chr19	6246350	6246549	200	*	84.4	X19.6246449	VIT_19s0090g00060	6246821	6252470	+	upstream	-371	-371	272	NearestLocation	127	6.86	6.45	100	TGACGTGT_48/3	3.8	-	Biopterin transport-related protein BT1	Transport
chr04	17513708	17513907	200	*	135	X04.17513807	VIT_04s0023g00760	17509288	17516702	+	inside	4520	4520	2795	NearestLocation	143	15.02	14.15	100	--------	4	-	Biotin carboxyl carrier protein 2 (BCCP2)	Lipid Metabolic Process
chr04	17508003	17508202	200	*	67	X04.17508102	VIT_04s0023g00760	17509288	17516702	+	upstream	-1186	-1186	1086	NearestLocation	121	2.42	2.25	100	--------	3	-	Biotin carboxyl carrier protein 2 (BCCP2)	Lipid Metabolic Process
chr02	137234	137433	200	*	103	X02.137333	VIT_02s0025g00180	129439	133368	-	upstream	-3966	-3966	3866	NearestLocation	133	5.98	5.62	100	--------	2.3	-	Bisphosphoglycerate mutase	Carbohydrate Metabolic Process
chr01	6674481	6674680	200	*	50	X01.6674580	VIT_01s0137g00180	6670826	6674440	+	downstream	3754	140	41	NearestLocation	116	2.55	2.38	100	GNTTGCGTA_44/0	4.5	-	B-keto acyl reductase	Lipid Metabolic Process
chr18	9009328	9009527	200	*	118	X18.9009427	VIT_18s0001g10690	9009180	9010420	-	inside	992	992	148	NearestLocation	137	11.62	10.93	100	--------	5.3	-	BKI1 (BRI1 kinase inhibitor 1)	Response to Hormone Stimulus
chr08	19665796	19665995	200	*	195	X08.19665895	VIT_08s0007g05740	19658115	19660943	-	upstream	-4953	-4953	4853	NearestLocation	162	43.32	41.31	100	TGCGTGT_37/3	17.4	-	BLADE-ON-PETIOLE2	Transcription Factor Activity
chr08	7240482	7240681	200	*	411	X08.7240581	VIT_08s0105g00230	7221935	7226534	-	upstream	-14048	-14048	13948	NearestLocation	232	92.63	90	100	GGTTGCGTGT_102/13	18.4	-	BLH1 (embryo sac development arrest 29)	Transcription Factor Activity
chr08	7248769	7248968	200	*	101	X08.7248868	VIT_08s0105g00230	7221935	7226534	-	upstream	-22334	-22334	22235	NearestLocation	132	8.48	7.97	100	--------	3	-	BLH1 (embryo sac development arrest 29)	Transcription Factor Activity
chr06	11992716	11992915	200	*	80.3	X06.11992815	VIT_06s0009g00410	11960044	11964732	-	upstream	-28084	-28084	27984	NearestLocation	125	4.23	3.96	100	GATTGCGTA_56/1	9.9	-	BLH1 (embryo sac development arrest 29)	Transcription Factor Activity
chr06	11970763	11970962	200	*	64	X06.11970862	VIT_06s0009g00410	11960044	11964732	-	upstream	-6130	-6130	6031	NearestLocation	120	3.62	3.38	100	TTTGCGTGT_99/11	9999.9	-	BLH1 (embryo sac development arrest 29)	Transcription Factor Activity
chr03	53128	53327	200	*	74	X03.53227	VIT_03s0038g00050	40973	47714	-	upstream	-5514	-5514	5414	NearestLocation	123	6.99	6.57	100	--------	3.3	-	BLH6 (BELL1-like homeodomain 5)	Transcription Factor Activity
chr06	3097958	3098157	200	*	69	X06.3098057	VIT_06s0004g02580	3099564	3107370	+	upstream	-1506	-1506	1407	NearestLocation	122	5.3	4.97	100	--------	3.1	-	BLH8 (BEL1-like homeodomain 8)	Transcription Factor Activity
chr06	3105704	3105903	200	*	76	X06.3105803	VIT_06s0004g02580	3099564	3107370	+	inside	6240	6240	1467	NearestLocation	124	2.51	2.34	100	ATTGCTTGT_92/19	1.7	-	BLH8 (BEL1-like homeodomain 8)	Transcription Factor Activity
chr04	8919102	8919301	200	*	99	X04.8919201	VIT_04s0069g00820	8920373	8921014	+	upstream	-1171	-1171	1072	NearestLocation	131	5.4	5.07	100	--------	2.2	-	Blight-associated protein p12 precursor	Response to Stress
chr10	1877319	1877518	200	*	92	X10.1877418	VIT_00s0187g00370	1875983	1877087	+	downstream	1435	331	232	NearestLocation	129	10.54	9.91	100	--------	4.1	-	Blue (type 1) copper domain	Cellular Process
chr17	9936169	9936368	200	*	78	X17.9936268	VIT_17s0000g08530	9938987	9944240	+	upstream	-2719	-2719	2619	NearestLocation	125	4.71	4.41	100	--------	2.3	-	Boron transporter-like protein 1	Transport
chr01	6172395	6172594	200	*	130	X01.6172494	VIT_01s0011g06380	6173133	6175591	-	downstream	3097	639	539	NearestLocation	141	10.34	9.72	100	--------	2.9	-	BPC2/BBR/BPC2/BPC2 (basic pentacysteine2)	Transcription Factor Activity
chr18	11734245	11734444	200	*	107	X18.11734344	VIT_18s0001g13720	11734395	11741936	+	overlapStart	-51	-51	49	NearestLocation	134	9.56	9	100	--------	3.2	-	BPC6/BBR/BPC6/BPC6	Transcription Factor Activity
chr10	1805421	1805620	200	*	71.6	X10.1805520	VIT_00s0981g00010	1808013	1814346	-	downstream	8826	2493	2393	NearestLocation	122	3.85	3.6	100	--------	2.1	-	Brain protein 44	Cellular Process
chr03	8220452	8220651	200	*	49	X03.8220551	VIT_03s0088g00190	8220525	8221777	-	overlapEnd	1225	1225	73	NearestLocation	115	2.83	2.64	100	--------	2.2	-	Brassinosteroid insensitive 1-associated receptor kinase 1	Response to Hormone Stimulus
chr12	14625191	14625390	200	*	52	X12.14625290	VIT_12s0055g01150	14587004	14597488	+	downstream	38286	27802	27703	NearestLocation	116	2.16	2.01	100	--------	4.6	-	Brassinosteroid insensitive 1-associated receptor kinase 1	Response to Hormone Stimulus
chr18	10237066	10237265	200	*	79	X18.10237165	VIT_18s0001g12020	10237475	10239038	+	upstream	-309	-309	210	NearestLocation	125	4.86	4.56	100	--------	2.4	-	Brassinosteroid Signaling positive regulator (BZR1)	Response to Hormone Stimulus
chr18	10238410	10238609	200	*	74	X18.10238509	VIT_18s0001g12020	10237475	10239038	+	inside	1035	1035	429	NearestLocation	123	4.24	3.97	100	ATGGCGTG_61/5	2.9	-	Brassinosteroid Signaling positive regulator (BZR1)	Response to Hormone Stimulus
chr15	18701481	18701680	200	*	113	X15.18701580	VIT_15s0046g01880	18703282	18703952	-	downstream	2372	1702	1602	NearestLocation	136	7.51	7.06	100	GATTGCGTGTT_144/13	2.5	-	Brassinosteroid-responsive ring-H2 (BRH1)	Response to Hormone Stimulus
chr07	4210464	4210663	200	*	129	X07.4210563	VIT_07s0005g01280	4208566	4210173	+	downstream	1998	391	291	NearestLocation	141	7.39	6.94	100	--------	2.3	-	BRCT domain-containing protein	Transcription Factor Activity
chr04	1791351	1791550	200	*	68	X04.1791450	VIT_04s0008g02180	1786527	1791205	-	upstream	-245	-245	146	NearestLocation	121	3.57	3.34	100	--------	6.1	-	BRCT domain-containing protein	Transcription Factor Activity
chr07	24309732	24309931	200	*	107	X07.24309831	VIT_07s0031g01850	24298440	24302501	-	upstream	-7331	-7331	7231	NearestLocation	134	19.79	18.69	100	TGACGTGT_48/3	9.6	-	BRI1 protein	Response to Hormone Stimulus
chr07	24298812	24299011	200	*	91	X07.24298911	VIT_07s0031g01850	24298440	24302501	-	inside	3589	3589	372	NearestLocation	129	10.33	9.72	100	TAGCGTGT_71/5	4.1	-	BRI1 protein	Response to Hormone Stimulus
chr07	24304504	24304703	200	*	77.1	X07.24304603	VIT_07s0031g01850	24298440	24302501	-	upstream	-2103	-2103	2003	NearestLocation	124	5.67	5.32	100	ATGACGTG_31/1	2.6	-	BRI1 protein	Response to Hormone Stimulus
chr07	24304204	24304403	200	*	41.9	X07.24304303	VIT_07s0031g01850	24298440	24302501	-	upstream	-1803	-1803	1703	NearestLocation	113	2.6	2.42	100	GNTTGCGT_36/0	2.7	-	BRI1 protein	Response to Hormone Stimulus
chr07	24295124	24295323	200	*	45	X07.24295223	VIT_07s0031g01850	24298440	24302501	-	downstream	7277	3216	3117	NearestLocation	114	2.29	2.13	100	ATGACGTG_31/1	2	-	BRI1 protein	Response to Hormone Stimulus
chr11	17818890	17819089	200	*	71	X11.17818989	VIT_11s0052g00300	17839314	17844445	+	upstream	-20324	-20324	20225	NearestLocation	122	6.44	6.05	100	--------	3.2	-	BRI1-KD interacting protein 132	Response to Hormone Stimulus
chr07	8157543	8157742	200	*	65	X07.8157642	VIT_07s0005g04550	8154435	8159182	+	inside	3207	3207	1440	NearestLocation	120	4.36	4.09	100	--------	5.8	-	Brix domain-containing protein	Unknown Protein
chr19	10683238	10683437	200	*	117	X19.10683337	VIT_19s0015g01890	10675549	10679999	-	upstream	-3339	-3339	3239	NearestLocation	137	11.44	10.77	100	--------	3.5	-	BRL3 (BRI1-like 3)	Response to Hormone Stimulus
chr09	5542780	5542979	200	*	123	X09.5542879	VIT_09s0002g05750	5541481	5553413	+	inside	1399	1399	1299	NearestLocation	139	12.61	11.87	100	--------	3.7	-	Bromo adjacent region	Transcription Factor Activity
chr10	1294435	1294634	200	*	285	X10.1294534	VIT_10s0116g00160	1288585	1294918	-	inside	384	384	284	NearestLocation	191	85.79	83.24	100	GATTGCGTGTT_144/13	9999.9	-	Bromo-adjacenty (BAH) domain-containing protein	Transcription Factor Activity
chr17	8973161	8973360	200	*	116	X17.8973260	VIT_17s0000g07880	8963993	8974679	+	inside	9267	9267	1319	NearestLocation	137	15.71	14.8	100	ATTGCTTGT_92/19	5.2	-	Bromo-adjacenty (BAH) domain-containing protein	DNA/RNA Metabolic Process
chr17	8965983	8966182	200	*	91	X17.8966082	VIT_17s0000g07880	8963993	8974679	+	inside	2089	2089	1990	NearestLocation	129	6.76	6.36	100	--------	2.7	-	Bromo-adjacenty (BAH) domain-containing protein	DNA/RNA Metabolic Process
chr14	28057446	28057645	200	*	87.6	X14.28057545	VIT_14s0066g01720	28049151	28057641	-	overlapStart	95	95	4	NearestLocation	128	5.49	5.16	100	--------	7.8	-	Bromo-adjacenty (BAH) domain-containing protein	DNA/RNA Metabolic Process
chr02	2826176	2826375	200	*	59	X02.2826275	VIT_02s0025g03510	2815103	2826658	-	inside	382	382	283	NearestLocation	118	2.59	2.41	100	TGGCGTGT_97/7	2.6	-	Bromo-adjacenty (BAH) domain-containing protein	DNA/RNA Metabolic Process
chr12	22135379	22135578	200	*	61	X12.22135478	VIT_12s0035g00950	22135488	22142747	+	overlapStart	-10	-10	90	NearestLocation	119	3.53	3.3	100	TGGCGTGT_97/7	2.7	-	Bromodomain	Cellular Process
chr03	11096265	11096464	200	*	127	X03.11096364	VIT_03s0097g00570	11093912	11096055	-	upstream	-309	-309	210	NearestLocation	140	31.17	29.57	100	--------	9999.9	-	Bromodomain containing protein	Cellular Process
chr03	11102538	11102737	200	*	50	X03.11102637	VIT_03s0097g00570	11093912	11096055	-	upstream	-6583	-6583	6483	NearestLocation	116	2.36	2.2	100	--------	9999.9	-	Bromodomain containing protein	Cellular Process
chr07	20931389	20931588	200	*	78	X07.20931488	VIT_00s0415g00050	20923096	20925204	+	downstream	8392	6284	6185	NearestLocation	125	12.07	11.37	100	--------	9999.9	-	Bromodomain protein	Cellular Process
chr07	20922217	20922416	200	*	110	X07.20922316	VIT_00s0415g00060	20922542	20923095	+	upstream	-226	-226	126	NearestLocation	135	8.97	8.44	100	GATTGCGTG_106/9	9999.9	-	Bromodomain protein	Cellular Process
chr02	14851053	14851252	200	*	95	X02.14851152	VIT_02s0033g00590	14932630	14936675	+	upstream	-81478	-81478	81378	NearestLocation	130	9.67	9.09	100	--------	8.5	-	BRXL1 (Brevis radix like 1)	Developmental Process
chr18	7281645	7281844	200	*	178	X18.7281744	VIT_18s0001g08780	7278449	7282584	-	inside	840	840	740	NearestLocation	157	15.57	14.67	100	ATTGCGTGT_133/13	3.2	-	BSD domain-containing protein	Transcription Factor Activity
chr00	22433535	22433734	200	*	49	X00.22433634	VIT_00s1238g00010	22432594	22433758	-	inside	124	124	24	NearestLocation	115	4.29	4.02	100	TTTGCGTGT_99/11	4.4	-	BSD domain-containing protein	Transcription Factor Activity
chr13	14378061	14378260	200	*	113.8	X13.14378160	VIT_13s0073g00440	14356256	14386750	+	inside	21904	21904	8490	NearestLocation	136	14.27	13.44	100	--------	5.1	-	BSU1-like protein 3 BSL3	Response to Hormone Stimulus
chr13	14357767	14357966	200	*	81	X13.14357866	VIT_13s0073g00440	14356256	14386750	+	inside	1610	1610	1511	NearestLocation	126	5.16	4.84	100	GTTGCGTG_71/9	2.4	-	BSU1-like protein 3 BSL3	Response to Hormone Stimulus
chr17	11781360	11781559	200	*	100	X17.11781459	VIT_17s0000g09790	11774503	11777260	-	upstream	-4200	-4200	4100	NearestLocation	132	8.3	7.81	100	--------	3	-	BT1 (BTB and TAZ domain protein 1)	Transcription Factor Activity
chr05	24918993	24919192	200	*	71	X05.24919092	VIT_05s0094g00950	24906126	24911244	-	upstream	-7848	-7848	7749	NearestLocation	122	3.71	3.47	100	GGTTGCGTG_75/9	2.1	-	BT3 (BTB and TAZ domain protein 3)	Transcription Factor Activity
chr19	9758430	9758629	200	*	126	X19.9758529	VIT_19s0015g01430	9756759	9758455	-	overlapStart	-75	-75	25	NearestLocation	140	17.37	16.38	100	CTTGCGTG_66/7	11.3	-	BTB/POZ domain-containing protein	Transcription Factor Activity
chr18	937267	937466	200	*	85	X18.937366	VIT_18s0122g01340	938192	944699	+	upstream	-826	-826	726	NearestLocation	127	5.57	5.23	100	ATTGCGTGT_133/13	2.5	-	BTB/POZ domain-containing protein	Transcription Factor Activity
chr15	18461755	18461954	200	*	55	X15.18461854	VIT_15s0046g01510	18449365	18454092	-	upstream	-7762	-7762	7663	NearestLocation	117	5.29	4.97	100	--------	9999.9	-	BTB/POZ domain-containing protein	Transcription Factor Activity
chr18	2174953	2175152	200	*	68	X18.2175052	VIT_18s0001g01590	2174967	2177070	+	overlapStart	85	85	14	NearestLocation	121	2.67	2.49	100	--------	2	-	BTB/POZ domain-containing protein	Transcription Factor Activity
chr02	676327	676526	200	*	102	X02.676426	VIT_02s0025g00880	676067	680254	+	inside	359	359	260	NearestLocation	132	7.62	7.16	100	--------	4.6	-	BTB/POZ domain-containing protein POB1	Transcription Factor Activity
chr05	4195089	4195288	200	*	153	X05.4195188	VIT_05s0020g02520	4194227	4204900	+	inside	961	961	862	NearestLocation	149	11.17	10.51	100	--------	2.7	-	BTB-POZ and math Domain 2 ATBPM2	Transcription Factor Activity
chr07	2170980	2171179	200	*	122	X07.2171079	VIT_07s0104g00570	2164256	2168953	-	upstream	-2127	-2127	2027	NearestLocation	139	8.97	8.44	100	CTTGCGTGT_94/11	2.7	-	BTB-POZ and math Domain 2 ATBPM2	Transcription Factor Activity
chr13	3623967	3624166	200	*	101	X13.3624066	VIT_13s0019g02260	3624272	3635254	+	upstream	-206	-206	106	NearestLocation	132	7.77	7.3	100	--------	4.5	-	BTB-POZ and math Domain 3 ATBPM3	Transcription Factor Activity
chr15	18606230	18606429	200	*	72	X15.18606329	VIT_15s0046g01760	18605132	18607483	-	inside	1153	1153	1054	NearestLocation	123	4.64	4.35	100	--------	3.2	-	BTI1 (VIRB2- interacting protein 1)	Cellular Homeostasis
chr06	4743166	4743365	200	*	149	X06.4743265	VIT_06s0004g03750	4742554	4743482	-	inside	216	216	117	NearestLocation	147	23.37	22.09	100	ATGGCGTGT_110/8	6.7	-	Bulb chitinase-1	Carbohydrate Metabolic Process
chr03	3870669	3870868	200	*	115	X03.3870768	VIT_03s0063g02320	3867678	3868772	+	downstream	3090	1996	1897	NearestLocation	136	15.49	14.59	100	--------	5.1	VvBNM2-like2	BURP domain containing protein	Unknown Protein
chr04	3280276	3280475	200	*	87	X04.3280375	VIT_04s0008g03940	3279191	3287256	+	inside	1185	1185	1085	NearestLocation	127	6.1	5.73	100	TGNCGTGT_43/2	2.6	-	BURP domain-containing protein	Unknown Protein
chr13	14327308	14327507	200	*	48	X13.14327407	VIT_13s0073g00430	14331922	14342882	-	downstream	15474	4514	4415	NearestLocation	115	2.69	2.51	100	--------	2.1	-	BZIP transcription factor	Transcription Factor Activity
chr15	20012995	20013194	200	*	151	X15.20013094	VIT_15s0046g03400	20011267	20016081	+	inside	1827	1827	1728	NearestLocation	148	14.16	13.33	100	--------	3.4	-	C-1-tetrahydrofolate synthase, cytoplasmic	Carbohydrate Metabolic Process
chr08	14729665	14729864	200	*	127.6	X08.14729764	VIT_08s0007g00430	14729936	14730654	+	upstream	-172	-172	72	NearestLocation	140	5.47	5.13	100	ATTGCGTA_36/1	2	-	C2 domain containing protein	Signal Transduction
chr18	8351970	8352169	200	*	149	X18.8352069	VIT_18s0001g09970	8350811	8352434	-	inside	364	364	265	NearestLocation	147	17.95	16.92	100	GATTGCGTG_106/9	4.4	-	C2 domain-containing protein	Signal Transduction
chr01	18665768	18665967	200	*	116	X01.18665867	VIT_01s0010g01430	18649750	18666638	-	inside	770	770	671	NearestLocation	137	15.71	14.79	100	--------	5.2	-	C2 domain-containing protein	Signal Transduction
chr06	17807939	17808138	200	*	114	X06.17808038	VIT_06s0009g03420	17803371	17805192	-	upstream	-2846	-2846	2747	NearestLocation	136	10.87	10.23	100	--------	3.4	-	C2 domain-containing protein	Signal Transduction
chr13	4584374	4584573	200	*	78	X13.4584473	VIT_13s0019g03420	4584351	4585347	+	inside	123	123	23	NearestLocation	125	5.32	4.99	100	--------	3.5	-	C2 domain-containing protein	Signal Transduction
chr05	2275886	2276085	200	*	92	X05.2275985	VIT_05s0020g00410	2215342	2322487	-	inside	46501	46501	46402	NearestLocation	129	4.44	4.16	100	--------	2.1	-	C2 domain-containing protein	Signal Transduction
chr16	19306724	19306923	200	*	54	X16.19306823	VIT_16s0050g00850	19306629	19307670	-	inside	846	846	95	NearestLocation	117	3.57	3.34	100	ATGACGTG_31/1	2.4	-	C2 domain-containing protein	Signal Transduction
chr15	18497224	18497423	200	*	78	X15.18497323	VIT_15s0046g01550	18494259	18495400	-	upstream	-1924	-1924	1824	NearestLocation	125	3.39	3.17	100	--------	2.3	-	C2 domain-containing protein	Signal Transduction
chr16	672351	672550	200	*	48	X16.672450	VIT_16s0039g01220	671121	674559	+	inside	1329	1329	1230	NearestLocation	115	2.69	2.51	100	--------	2.1	-	C2 domain-containing protein	Signal Transduction
chr13	16164005	16164204	200	*	115	X13.16164104	VIT_13s0047g00310	16163505	16176552	+	inside	599	599	500	NearestLocation	136	11.06	10.41	100	--------	3.4	-	C2H2 zinc-finger protein SERRATE (SE)	DNA/RNA Metabolic Process
chr06	14530043	14530242	200	*	85	X06.14530142	VIT_06s0009g01570	14551280	14589963	-	downstream	59821	21138	21038	NearestLocation	127	9.12	8.58	100	--------	3.8	-	C2H2 zinc-finger protein SERRATE (SE)	DNA/RNA Metabolic Process
chr02	5393291	5393490	200	*	89	X02.5393390	VIT_00s0229g00050	5391527	5392605	-	upstream	-785	-785	686	NearestLocation	128	6.43	6.04	100	TGCGTGT_37/3	2.7	ZFP11	C2H2 zinc-finger protein ZPT3-3	Transcription Factor Activity
chr09	12266852	12267051	200	*	71.8	X09.12266951	VIT_09s0096g00720	12211233	12212802	-	upstream	-54150	-54150	54050	NearestLocation	123	11.69	11	100	ATTGCTTGT_92/19	6.9	-	C2-HC type zinc finger protein C.e-MyT1	DNA/RNA Metabolic Process
chr09	22727059	22727258	200	*	71	X09.22727158	VIT_09s0054g01700	22734039	22735350	-	downstream	8192	6881	6781	NearestLocation	122	10.12	9.52	100	--------	6.3	-	C2-HC type zinc finger protein C.e-MyT1	DNA/RNA Metabolic Process
chr09	12266950	12267149	200	*	59.2	X09.12267049	VIT_09s0096g00720	12211233	12212802	-	upstream	-54248	-54248	54148	NearestLocation	119	2.17	2.02	100	ATTGCTTGT_92/19	1.7	-	C2-HC type zinc finger protein C.e-MyT1	DNA/RNA Metabolic Process
chr13	1211055	1211254	200	*	48.2	X13.1211154	VIT_13s0067g02160	1211450	1213888	+	upstream	-296	-296	196	NearestLocation	115	2.55	2.38	100	GATTGCGT_52/1	4.3	-	Ca(2+)-dependent nuclease	DNA/RNA Metabolic Process
chr05	5997399	5997598	200	*	78	X05.5997498	VIT_05s0020g04280	5997101	6009831	-	inside	12333	12333	298	NearestLocation	125	12.97	12.22	100	--------	9999.9	-	Ca2+-ATPase 13 ACA13, plasma membrane	Signal Transduction
chr19	1704166	1704365	200	*	67	X19.1704265	VIT_19s0014g01620	1702005	1703823	-	upstream	-443	-443	343	NearestLocation	121	5.72	5.37	100	GTTTGCGTG_82/7	3	-	Ca2+-ATPase 13 ACA13, plasma membrane	Signal Transduction
chr08	22293667	22293866	200	*	108	X08.22293766	VIT_08s0007g08960	22291945	22308685	+	inside	1821	1821	1722	NearestLocation	134	15.12	14.24	100	--------	9.7	-	Ca2+-transporting ATPase type 2 isoform 4	Signal Transduction
chr14	7202956	7203155	200	*	84	X14.7203055	VIT_14s0030g02110	7207209	7210299	-	downstream	7243	4153	4054	NearestLocation	126	8.71	8.2	100	--------	3.8	-	Ca2+-transporting ATPase type 2 isoform 8	Signal Transduction
chr02	542392	542591	200	*	126	X02.542491	VIT_02s0025g00670	534645	539377	-	upstream	-3115	-3115	3015	NearestLocation	140	13.2	12.43	100	--------	3.8	-	CAAX amino terminal protease	Cellular Homeostasis
chr02	540940	541139	200	*	93	X02.541039	VIT_02s0025g00670	534645	539377	-	upstream	-1663	-1663	1563	NearestLocation	129	10.75	10.11	100	GATTGCGTA_56/1	4.2	-	CAAX amino terminal protease	Cellular Homeostasis
chr01	12246353	12246552	200	*	69	X01.12246452	VIT_01s0026g02350	12245777	12253239	+	inside	675	675	576	NearestLocation	122	3.12	2.91	100	ATAGCGTG_42/2	2.1	-	CAAX amino terminal protease	Cellular Homeostasis
chr12	6048511	6048710	200	*	91	X12.6048610	VIT_12s0059g01120	6043798	6045557	-	upstream	-3053	-3053	2954	NearestLocation	129	9.93	9.34	100	--------	8.1	-	CAF protein	DNA/RNA Metabolic Process
chr18	23260775	23260974	200	*	87.5	X18.23260874	VIT_18s0072g00920	23256640	23261151	+	inside	4234	4234	177	NearestLocation	128	7.37	6.93	100	ATTGCGTA_36/1	3	-	Caffeate 3-O-methyltransferase 1 (COMT2)	Secondary Metabolic Process
chr12	6632687	6632886	200	*	104.1	X12.6632786	VIT_12s0059g01770	6628197	6632949	-	inside	163	163	63	NearestLocation	133	8.31	7.81	100	--------	2.8	-	Caffeic acid O-methyltransferase	Secondary Metabolic Process
chr12	6624464	6624663	200	*	64	X12.6624563	VIT_12s0059g01760	6624408	6627687	+	inside	156	156	56	NearestLocation	120	7.81	7.34	100	ATGGCGTGT_110/8	5.7	-	Caffeic acid O-methyltransferase	Secondary Metabolic Process
chr12	6632579	6632778	200	*	62.3	X12.6632678	VIT_12s0059g01770	6628197	6632949	-	inside	271	271	171	NearestLocation	120	3.2	2.99	100	GATTGCGT_52/1	2	-	Caffeic acid O-methyltransferase	Secondary Metabolic Process
chr16	22694547	22694746	200	*	38.6	X16.22694646	VIT_16s0098g00850	22684991	22697630	+	inside	9655	9655	2884	NearestLocation	112	3.32	3.1	100	--------	3.4	COMT2	Caffeic acid O-methyltransferase (COMT1)	Secondary Metabolic Process
chr16	22688022	22688221	200	*	47	X16.22688121	VIT_16s0098g00850	22684991	22697630	+	inside	3131	3131	3031	NearestLocation	115	3.3	3.09	100	TGACGTGT_48/3	9999.9	COMT2	Caffeic acid O-methyltransferase (COMT1)	Secondary Metabolic Process
chr01	12398459	12398658	200	*	110	X01.12398558	VIT_01s0026g02430	12399551	12407412	+	upstream	-993	-993	893	NearestLocation	135	16.46	15.51	100	--------	9.8	-	Calcineurin B	Cellular Process
chr01	12400068	12400267	200	*	117	X01.12400167	VIT_01s0026g02430	12399551	12407412	+	inside	617	617	517	NearestLocation	137	15.93	15.01	100	GTTGCGTGTAA_107/14	5.2	-	Calcineurin B	Cellular Process
chr04	833123	833322	200	*	145	X04.833222	VIT_04s0008g00950	833320	838806	+	overlapStart	-98	-98	2	NearestLocation	146	22.42	21.18	100	TGNCGTGT_43/2	6.5	-	Calcineurin B protein 10	Cellular Process
chr04	834001	834200	200	*	78	X04.834100	VIT_04s0008g00950	833320	838806	+	inside	780	780	681	NearestLocation	125	4.71	4.41	100	--------	2.3	-	Calcineurin B protein 10	Cellular Process
chr07	103070	103269	200	*	146	X07.103169	VIT_07s0141g00990	103764	108438	-	downstream	5268	594	495	NearestLocation	146	30.01	28.45	100	--------	13	-	Calcineurin phosphoesterase	Cellular Process
chr07	91007	91206	200	*	161	X07.91106	VIT_07s0141g00990	103764	108438	-	downstream	17332	12658	12558	NearestLocation	151	26.27	24.87	100	--------	7.2	-	Calcineurin phosphoesterase	Cellular Process
chr18	9375591	9375790	200	*	152	X18.9375690	VIT_18s0001g11060	9356072	9381165	-	inside	5475	5475	5375	NearestLocation	148	18.59	17.54	100	--------	4.5	-	Calcineurin phosphoesterase	Cellular Process
chr07	87922	88121	200	*	81	X07.88021	VIT_07s0141g00990	103764	108438	-	downstream	20416	15742	15643	NearestLocation	126	12.19	11.48	100	ATGGCGTG_61/5	9999.9	-	Calcineurin phosphoesterase	Cellular Process
chr17	6549761	6549960	200	*	91	X17.6549860	VIT_17s0000g05880	6551358	6555258	-	downstream	5398	1498	1398	NearestLocation	129	10.33	9.72	100	--------	4.1	-	Calcineurin phosphoesterase	Cellular Process
chr07	114942	115141	200	*	78	X07.115041	VIT_07s0141g00990	103764	108438	-	upstream	-6604	-6604	6504	NearestLocation	125	7.75	7.29	100	--------	3.5	-	Calcineurin phosphoesterase	Cellular Process
chr18	9380144	9380343	200	*	103	X18.9380243	VIT_18s0001g11060	9356072	9381165	-	inside	921	921	822	NearestLocation	133	5.98	5.62	100	--------	2.3	-	Calcineurin phosphoesterase	Cellular Process
chr03	16353908	16354107	200	*	63	X03.16354007	VIT_03s0017g00480	16367231	16368541	+	upstream	-13223	-13223	13124	NearestLocation	120	3.42	3.2	100	ATTGCTTGT_92/19	2.8	-	Calcineurin phosphoesterase	Cellular Process
chr06	1150680	1150879	200	*	44	X06.1150779	VIT_06s0004g01050	1156314	1156963	+	upstream	-5534	-5534	5435	NearestLocation	114	2.47	2.3	100	ATTGCTTGT_92/19	3.9	-	Calcineurin phosphoesterase	Cellular Process
chr08	7631074	7631273	200	*	106	X08.7631173	VIT_08s0105g00390	7622410	7641888	-	inside	10714	10714	8664	NearestLocation	134	6.43	6.04	100	--------	2.4	CPK10	Calcium Dependent Protein Kinase (VvCPK10)	Signal Transduction
chr19	6572940	6573139	200	*	79	X19.6573039	VIT_19s0090g00410	6574181	6579103	+	upstream	-1141	-1141	1042	NearestLocation	125	14.27	13.44	100	--------	9999.9	CPK17	Calcium Dependent Protein Kinase (VvCPK17)	Signal Transduction
chr06	17450435	17450634	200	*	91	X06.17450534	VIT_06s0009g03150	17447887	17450989	-	inside	455	455	355	NearestLocation	129	6.76	6.35	100	ATTGCTTGT_92/19	2.7	CPK6	Calcium Dependent Protein Kinase (VvCPK6)	Signal Transduction
chr09	10480916	10481115	200	*	78	X09.10481015	VIT_09s0002g08930	10462780	10473501	-	upstream	-7515	-7515	7415	NearestLocation	125	11.35	10.68	100	--------	7	-	Calcium ion binding	Cellular Process
chr09	10479924	10480123	200	*	65	X09.10480023	VIT_09s0002g08930	10462780	10473501	-	upstream	-6523	-6523	6423	NearestLocation	120	5.37	5.04	100	--------	2.9	-	Calcium ion binding	Cellular Process
chr15	16447410	16447609	200	*	91	X15.16447509	VIT_15s0048g02260	16447701	16451310	+	upstream	-191	-191	92	NearestLocation	129	14.62	13.77	100	--------	8.1	-	Calcium-binding EF hand	Cellular Process
chr06	22279914	22280113	200	*	81	X06.22280013	VIT_06s0080g01060	22277099	22280896	+	inside	2915	2915	783	NearestLocation	126	6.63	6.23	100	--------	9999.9	-	Calcium-binding EF hand	Cellular Process
chr11	8893900	8894099	200	*	47	X11.8893999	VIT_11s0037g00600	8900211	8910366	+	upstream	-6211	-6211	6112	NearestLocation	115	3.44	3.22	100	--------	4.2	-	Calcium-binding EF hand	Cellular Process
chr17	2395543	2395742	200	*	60.8	X17.2395642	VIT_17s0000g02480	2395802	2396637	+	upstream	-160	-160	60	NearestLocation	119	7.74	7.27	100	--------	15.7	-	Calcium-binding protein	Cellular Process
chr05	14565835	14566034	200	*	168	X05.14565934	VIT_05s0029g00070	14567771	14573766	+	upstream	-1837	-1837	1737	NearestLocation	153	22.08	20.86	100	GTTGCGTG_71/9	5	-	Calcium-binding protein CML	Signal Transduction
chr01	2247878	2248077	200	*	153	X01.2247977	VIT_01s0011g02470	2251768	2252455	+	upstream	-3790	-3790	3691	NearestLocation	149	14.54	13.69	100	--------	3.4	-	Calcium-binding protein CML	Signal Transduction
chr01	12613908	12614107	200	*	107.5	X01.12614007	VIT_01s0026g02590	12613375	12614078	+	overlapEnd	633	633	29	NearestLocation	134	11.81	11.11	100	TGGCGTGT_97/7	7.6	-	Calcium-binding protein CML	Signal Transduction
chr18	2201962	2202161	200	*	116	X18.2202061	VIT_18s0001g01630	2200625	2201333	-	upstream	-729	-729	629	NearestLocation	137	11.25	10.59	100	TGACGTGT_48/3	3.5	-	Calcium-binding protein CML	Signal Transduction
chr01	12614278	12614477	200	*	133.5	X01.12614377	VIT_01s0026g02590	12613375	12614078	+	downstream	1003	300	200	NearestLocation	142	8.61	8.1	100	--------	2.5	-	Calcium-binding protein CML	Signal Transduction
chr08	413963	414162	200	*	89	X08.414062	VIT_08s0056g00290	414952	415829	+	upstream	-890	-890	790	NearestLocation	128	6.43	6.04	100	TAGCGTGT_71/5	2.7	-	Calcium-binding protein CML	Signal Transduction
chr05	14564343	14564542	200	*	94	X05.14564442	VIT_05s0029g00070	14567771	14573766	+	upstream	-3329	-3329	3229	NearestLocation	130	4.71	4.41	100	TTTGCGTGTT_106/11	2.1	-	Calcium-binding protein CML	Signal Transduction
chr01	21206697	21206896	200	*	69	X01.21206796	VIT_01s0010g02970	21209187	21209802	+	upstream	-2391	-2391	2291	NearestLocation	122	3.44	3.22	100	--------	2.1	-	Calcium-binding protein CML	Signal Transduction
chr17	16990912	16991111	200	*	69	X17.16991011	VIT_17s0053g00710	16992576	16996092	+	upstream	-1564	-1564	1465	NearestLocation	122	7.64	7.19	100	--------	6.2	-	Calcium-dependent protein kinase	Signal Transduction
chr17	16990355	16990554	200	*	59	X17.16990454	VIT_17s0053g00710	16992576	16996092	+	upstream	-2122	-2122	2022	NearestLocation	118	4.94	4.63	100	--------	5.3	-	Calcium-dependent protein kinase	Signal Transduction
chr08	21644120	21644319	200	*	98	X08.21644219	VIT_08s0007g08300	21643656	21648917	+	inside	564	564	464	NearestLocation	131	7.95	7.48	100	ATGACGTG_31/1	2.9	CPK11	Calcium-dependent protein kinase (VvCPK11)	Response to Hormone Stimulus
chr08	21639534	21639733	200	*	78	X08.21639633	VIT_08s0007g08300	21643656	21648917	+	upstream	-4022	-4022	3923	NearestLocation	125	3.4	3.18	100	ATTGCGTG_99/9	9999.9	CPK11	Calcium-dependent protein kinase (VvCPK11)	Response to Hormone Stimulus
chr18	23465008	23465207	200	*	67	X18.23465107	VIT_18s0072g01030	23447772	23469584	-	inside	4476	4476	4377	NearestLocation	121	4.81	4.51	100	CTTGCGTGT_94/11	6	CPK16	Calcium-dependent protein kinase (VvCPK16)	Response to Hormone Stimulus
chr04	20348070	20348269	200	*	48	X04.20348169	VIT_04s0023g03420	20372055	20378107	+	upstream	-23885	-23885	23786	NearestLocation	115	3.82	3.58	100	GTTTGCGTGT_109/11	4.3	CPK3	Calcium-dependent protein kinase (VvCPK3)	Cellular Process
chr17	17025896	17026095	200	*	78	X17.17025995	VIT_17s0053g00730	17035453	17036109	+	upstream	-9457	-9457	9358	NearestLocation	125	4.71	4.41	100	--------	2.3	-	Calcium-dependent protein kinase / CDPK	Signal Transduction
chr11	11351735	11351934	200	*	103	X11.11351834	VIT_11s0037g01430	11339829	11340112	-	upstream	-11722	-11722	11623	NearestLocation	133	2.34	2.18	100	GTTGCGTG_71/9	1.5	-	Calcium-dependent protein kinase 13 CPK13	Signal Transduction
chr06	4834404	4834603	200	*	175.5	X06.4834503	VIT_06s0004g03900	4827983	4833862	-	upstream	-642	-642	542	NearestLocation	156	29.96	28.4	100	CTTGCGTGTT_101/11	7.8	-	Calcium-transporting ATPase 1, endoplasmic reticulum-type ECA1	Signal Transduction
chr08	13892990	13893189	200	*	171	X08.13893089	VIT_08s0040g02830	13892016	13899105	+	inside	1074	1074	974	NearestLocation	154	10.99	10.34	100	CTTGCGTGT_94/11	2.5	-	Calcium-transporting ATPase 1, endoplasmic reticulum-type ECA1	Signal Transduction
chr06	4834011	4834210	200	*	87.5	X06.4834110	VIT_06s0004g03900	4827983	4833862	-	upstream	-248	-248	149	NearestLocation	128	9.72	9.15	100	--------	3.9	-	Calcium-transporting ATPase 1, endoplasmic reticulum-type ECA1	Signal Transduction
chr08	13889854	13890053	200	*	78	X08.13889953	VIT_08s0040g02830	13892016	13899105	+	upstream	-2062	-2062	1963	NearestLocation	125	2.73	2.54	100	GCTTGCGTA_55/1	1.7	-	Calcium-transporting ATPase 1, endoplasmic reticulum-type ECA1	Signal Transduction
chr05	6146067	6146266	200	*	88	X05.6146166	VIT_05s0020g04380	6140681	6143903	-	upstream	-2263	-2263	2164	NearestLocation	128	9.72	9.14	100	--------	3.9	-	Calcium-transporting ATPase 13 ACA13	Signal Transduction
chr15	17133511	17133710	200	*	79	X15.17133610	VIT_15s0046g00040	17129316	17134097	-	inside	487	487	387	NearestLocation	125	5.97	5.6	100	GTTGCGTGTT_107/13	7.1	-	Calcium-transporting ATPase 2, endoplasmic reticulum-type ECA2	Signal Transduction
chr09	20138096	20138295	200	*	127.6	X09.20138195	VIT_09s0018g02130	20056211	20128216	-	upstream	-9980	-9980	9880	NearestLocation	141	10.88	10.23	100	--------	3.1	-	Calcium-transporting ATPase 9 ACA9	Signal Transduction
chr09	20111800	20111999	200	*	39	X09.20111899	VIT_09s0018g02130	20056211	20128216	-	inside	16316	16316	16217	NearestLocation	112	3.53	3.3	100	--------	3.5	-	Calcium-transporting ATPase 9 ACA9	Signal Transduction
chr13	28752898	28753097	200	*	152	X13.28752997	VIT_13s0156g00210	28726071	28753595	-	inside	597	597	498	NearestLocation	148	31.61	30	100	--------	13.6	-	Callose synthase	Carbohydrate Metabolic Process
chr17	12253154	12253353	200	*	143	X17.12253253	VIT_17s0000g10010	12162782	12230146	-	upstream	-23108	-23108	23008	NearestLocation	145	29.21	27.69	100	--------	12.8	-	Callose synthase catalytic subunit	Carbohydrate Metabolic Process
chr17	12221681	12221880	200	*	70	X17.12221780	VIT_17s0000g10010	12162782	12230146	-	inside	8366	8366	8266	NearestLocation	122	3.54	3.32	100	GATTGCGT_52/1	9999.9	-	Callose synthase catalytic subunit	Carbohydrate Metabolic Process
chr17	12218760	12218959	200	*	69	X17.12218859	VIT_17s0000g10010	12162782	12230146	-	inside	11286	11286	11187	NearestLocation	122	3.44	3.22	100	--------	2.1	-	Callose synthase catalytic subunit	Carbohydrate Metabolic Process
chr01	21192865	21193064	200	*	83	X01.21192964	VIT_01s0010g02930	21193191	21193614	+	upstream	-227	-227	127	NearestLocation	126	12.89	12.14	100	TGCGTGT_37/3	7.4	-	Calmodulin	Signal Transduction
chr08	19705263	19705462	200	*	120	X08.19705362	VIT_08s0007g05790	19704984	19705934	-	inside	572	572	279	NearestLocation	138	8.64	8.13	100	--------	2.7	-	Calmodulin	Signal Transduction
chr14	17312506	17312705	200	*	84.2	X14.17312605	VIT_14s0006g01400	17312601	17313438	-	overlapEnd	832	832	95	NearestLocation	127	8.39	7.89	100	--------	5.4	-	Calmodulin	Signal Transduction
chr14	17312904	17313103	200	*	86.8	X14.17313003	VIT_14s0006g01400	17312601	17313438	-	inside	434	434	303	NearestLocation	127	7.19	6.76	100	GGTTGCGT_49/5	3	-	Calmodulin	Signal Transduction
chr08	19704326	19704525	200	*	92.4	X08.19704425	VIT_08s0007g05790	19704984	19705934	-	downstream	1508	558	459	NearestLocation	129	7.06	6.64	100	--------	7.4	-	Calmodulin	Signal Transduction
chr02	8873340	8873539	200	*	67	X02.8873439	VIT_02s0012g02060	8876177	8876668	+	upstream	-2737	-2737	2638	NearestLocation	121	2.5	2.33	100	--------	3	-	Calmodulin	Signal Transduction
chr03	16588375	16588574	200	*	82	X03.16588474	VIT_03s0017g00600	16604908	16607814	-	downstream	19340	16434	16334	NearestLocation	126	5.31	4.99	100	--------	2.4	-	Calmodulin binding heat shock protein	Signal Transduction
chr17	6503477	6503676	200	*	74	X17.6503576	VIT_17s0000g05840	6500096	6510955	+	inside	3480	3480	3381	NearestLocation	123	2.22	2.07	100	--------	9999.9	-	Calmodulin binding IQD31 (IQ-domain 31)	Signal Transduction
chr13	5227023	5227222	200	*	142	X13.5227122	VIT_13s0019g03890	5224894	5229200	-	inside	2078	2078	1978	NearestLocation	145	16.47	15.53	100	--------	4.2	-	Calmodulin binding protein	Signal Transduction
chr18	11861165	11861364	200	*	130	X18.11861264	VIT_18s0001g13870	11862607	11871541	+	upstream	-1343	-1343	1243	NearestLocation	141	14	13.19	100	GGTTGCGTG_75/9	3.9	-	Calmodulin binding protein	Signal Transduction
chr17	3398382	3398581	200	*	115	X17.3398481	VIT_17s0000g03390	3393510	3397137	-	upstream	-1345	-1345	1245	NearestLocation	136	7.83	7.36	100	TAGCGTGT_71/5	2.6	-	Calmodulin binding protein	Signal Transduction
chr08	19844647	19844846	200	*	102	X08.19844746	VIT_08s0007g05960	19843662	19845717	+	inside	1084	1084	871	NearestLocation	132	5.83	5.48	100	--------	2.3	-	Calmodulin binding protein	Signal Transduction
chr02	3457286	3457485	200	*	96	X02.3457385	VIT_02s0025g04120	3457087	3461472	+	inside	299	299	199	NearestLocation	130	5.01	4.7	100	TAGCGTGT_71/5	2.9	-	Calmodulin binding protein	Signal Transduction
chr02	3451785	3451984	200	*	108	X02.3451884	VIT_02s0025g04120	3457087	3461472	+	upstream	-5203	-5203	5103	NearestLocation	134	4.52	4.24	100	ATTGCGTG_99/9	1.9	-	Calmodulin binding protein	Signal Transduction
chr18	228480	228679	200	*	97	X18.228579	VIT_18s0122g00180	227392	228170	+	downstream	1188	410	310	NearestLocation	131	11.58	10.9	100	TTTGCGTG_70/7	4.3	-	Calmodulin CML37	Signal Transduction
chr01	21203397	21203596	200	*	51	X01.21203496	VIT_01s0010g02960	21201906	21206924	+	inside	1590	1590	1491	NearestLocation	116	3.61	3.38	100	ATGGCGTGT_110/8	4.6	-	Calmodulin CML37	Signal Transduction
chr18	227934	228133	200	*	82	X18.228033	VIT_18s0122g00180	227392	228170	+	inside	642	642	37	NearestLocation	126	3.18	2.98	100	--------	1.8	-	Calmodulin CML37	Signal Transduction
chr11	5235150	5235349	200	*	108	X11.5235249	VIT_11s0016g05740	5232257	5233563	-	upstream	-1687	-1687	1587	NearestLocation	134	6.73	6.33	100	--------	2.4	-	Calmodulin-5 (CAM5)	Signal Transduction
chr06	15252378	15252577	200	*	150	X06.15252477	VIT_06s0009g01910	15251636	15254101	+	inside	842	842	742	NearestLocation	148	10.67	10.04	100	--------	2.7	-	Calmodulin-7 (CAM7)	Signal Transduction
chr08	11426168	11426367	200	*	118.1	X08.11426267	VIT_08s0040g00470	11423225	11425683	-	upstream	-585	-585	485	NearestLocation	137	10.67	10.04	100	--------	3.5	-	Calmodulin-7 (CAM7)	Signal Transduction
chr15	19400823	19401022	200	*	109	X15.19400922	VIT_15s0046g02650	19400686	19405392	-	inside	4470	4470	137	NearestLocation	135	6.88	6.47	100	--------	2.4	-	Calmodulin-binding heat shock protein	Signal Transduction
chr07	7211652	7211851	200	*	185	X07.7211751	VIT_07s0005g03830	7214051	7220322	+	upstream	-2299	-2299	2200	NearestLocation	159	16.87	15.9	100	TGCGTGT_37/3	3.3	-	Calmodulin-binding protein	Signal Transduction
chr11	19347366	19347565	200	*	55	X11.19347465	VIT_11s0052g01380	19333937	19346956	-	upstream	-510	-510	410	NearestLocation	117	3.9	3.65	100	--------	4.9	-	Calmodulin-binding protein	Signal Transduction
chr17	3383530	3383729	200	*	65	X17.3383629	VIT_17s0000g03370	3380279	3383340	-	upstream	-290	-290	190	NearestLocation	120	3.37	3.15	100	TGCGTGT_37/3	9999.9	-	Calmodulin-binding protein	Signal Transduction
chr06	818476	818675	200	*	138	X06.818575	VIT_06s0004g00690	818852	822710	-	downstream	4134	276	177	NearestLocation	144	15.64	14.73	100	ATGACGTGT_61/3	4.1	-	Calmodulin-binding region IQ	Signal Transduction
chr06	828653	828852	200	*	75	X06.828752	VIT_06s0004g00690	818852	822710	-	upstream	-6042	-6042	5943	NearestLocation	124	4.27	4	100	--------	2.2	-	Calmodulin-binding region IQ	Signal Transduction
chr06	823769	823968	200	*	87	X06.823868	VIT_06s0004g00690	818852	822710	-	upstream	-1158	-1158	1059	NearestLocation	127	3.79	3.55	100	--------	1.9	-	Calmodulin-binding region IQ	Signal Transduction
chr16	23376569	23376768	200	*	97	X16.23376668	VIT_16s0098g01790	23372938	23376045	-	upstream	-623	-623	524	NearestLocation	131	16.42	15.48	100	GCTTGCGTGT_103/11	9999.9	-	Calmodulin-binding region IQD21	Signal Transduction
chr16	23374201	23374400	200	*	79	X16.23374300	VIT_16s0098g01790	23372938	23376045	-	inside	1745	1745	1263	NearestLocation	125	9.93	9.34	100	CTTGCGTG_66/7	7.1	-	Calmodulin-binding region IQD21	Signal Transduction
chr11	1598220	1598419	200	*	172	X11.1598319	VIT_11s0016g01970	1596759	1599916	-	inside	1596	1596	1461	NearestLocation	155	37.02	35.19	100	ATTGCGTGTAA_138/14	15.4	-	Calmodulin-binding region IQD6	Signal Transduction
chr05	906377	906576	200	*	280	X05.906476	VIT_05s0077g01240	912832	925789	+	upstream	-6356	-6356	6256	NearestLocation	189	20.14	19.02	100	--------	2.8	-	Calmodulin-binding transcription activator 6	Transcription Factor Activity
chr05	913041	913240	200	*	125	X05.913140	VIT_05s0077g01240	912832	925789	+	inside	308	308	209	NearestLocation	140	13	12.25	100	--------	3.7	-	Calmodulin-binding transcription activator 6	Transcription Factor Activity
chr01	23959025	23959224	200	*	122.4	X01.23959124	VIT_01s0150g00400	23964744	23970047	+	upstream	-5620	-5620	5520	NearestLocation	139	16.32	15.39	100	--------	5	-	Calnexin 1 (CNX1)	Cellular Process
chr01	23959391	23959590	200	*	162.6	X01.23959490	VIT_01s0150g00400	23964744	23970047	+	upstream	-5254	-5254	5154	NearestLocation	152	13.48	12.69	100	--------	3	-	Calnexin 1 (CNX1)	Cellular Process
chr17	33978	34177	200	*	91	X17.34077	VIT_00s0283g00030	38125	41395	-	downstream	7317	4047	3948	NearestLocation	129	6.66	6.26	100	--------	4.1	-	Calnexin 1 (CNX1)	Cellular Process
chr07	23189179	23189378	200	*	85	X07.23189278	VIT_07s0031g00700	23190261	23194870	+	upstream	-983	-983	883	NearestLocation	127	5.28	4.95	100	ATGACGTG_31/1	3.8	-	Caltractin / centrin	DNA/RNA Metabolic Process
chr08	11919327	11919526	200	*	102	X08.11919426	VIT_08s0040g00910	11900519	11919405	-	overlapStart	-21	-21	78	NearestLocation	132	5.83	5.48	100	ATAGCGTGT_88/6	2.3	-	CAM interacting protein 111	Transport
chr18	3362333	3362532	200	*	77	X18.3362432	VIT_18s0001g03520	3359393	3369207	-	inside	6775	6775	2940	NearestLocation	124	5.29	4.96	100	--------	3.4	-	Camphor resistance CrcB	DNA/RNA Metabolic Process
chr12	3930009	3930208	200	*	63	X12.3930108	VIT_12s0028g03150	3932300	3940031	-	downstream	9923	2192	2092	NearestLocation	120	5.03	4.71	100	CTTGCGTGTT_101/11	2.8	-	Cap-binding protein CBP20	DNA/RNA Metabolic Process
chr06	1035123	1035322	200	*	114.9	X06.1035222	VIT_06s0004g00940	1032125	1035572	-	inside	350	350	250	NearestLocation	136	7.83	7.36	100	TTTGCGTGTT_106/11	2.6	-	Carbamoyl-phosphate synthase, large subunit	DNA/RNA Metabolic Process
chr18	8258118	8258317	200	*	108	X18.8258217	VIT_18s0001g09870	8258032	8260204	+	inside	186	186	86	NearestLocation	134	9.75	9.17	100	TGNCGTGT_43/2	3.2	-	Carbohydrate esterase	Carbohydrate Metabolic Process
chr16	1201550	1201749	200	*	47	X16.1201649	VIT_16s0039g01580	1194033	1198419	-	upstream	-3231	-3231	3131	NearestLocation	115	3.99	3.74	100	ATTGCTTGT_92/19	4.2	-	Carbohydrate kinase	Carbohydrate Metabolic Process
chr16	1199966	1200165	200	*	87	X16.1200065	VIT_16s0039g01580	1194033	1198419	-	upstream	-1647	-1647	1547	NearestLocation	127	3.79	3.55	100	--------	1.9	-	Carbohydrate kinase	Carbohydrate Metabolic Process
chr05	4502319	4502518	200	*	58	X05.4502418	VIT_05s0020g02800	4495946	4502757	-	inside	339	339	239	NearestLocation	118	3.62	3.38	100	ATGGCGTG_61/5	9999.9	-	Carbohydrate kinase	Carbohydrate Metabolic Process
chr10	14007318	14007517	200	*	58	X10.14007417	VIT_10s0003g05620	13994439	13996050	-	upstream	-11368	-11368	11268	NearestLocation	118	9.65	9.08	100	--------	9999.9	-	Carbohydrate oxidase	Carbohydrate Metabolic Process
chr10	13911738	13911937	200	*	84.2	X10.13911837	VIT_10s0003g05580	13918136	13919747	-	downstream	7909	6298	6199	NearestLocation	127	3.54	3.32	100	--------	1.9	-	Carbohydrate oxidase	Carbohydrate Metabolic Process
chr11	11748199	11748398	200	*	74	X11.11748298	VIT_11s0065g00100	11690169	11690762	+	downstream	58129	57536	57437	NearestLocation	123	14	13.18	100	--------	9999.9	-	Carbonic anhydrase	Generation of Energy
chr06	3141754	3141953	200	*	59	X06.3141853	VIT_06s0004g02590	3142691	3144527	+	upstream	-837	-837	738	NearestLocation	118	2.26	2.11	100	GGTTGCGTA_56/5	2.6	-	Carbonic anhydrase	Generation of Energy
chr01	8460726	8460925	200	*	159	X01.8460825	VIT_01s0127g00720	8457507	8464314	+	inside	3319	3319	3219	NearestLocation	151	12.19	11.48	100	ATAGCGTGTAA_96/7	2.8	-	Carbonic anhydrase, beta	Generation of Energy
chr17	9818514	9818713	200	*	75.8	X17.9818613	VIT_17s0000g08460	9819288	9821046	+	upstream	-674	-674	575	NearestLocation	124	9.35	8.79	100	--------	8.2	-	Carbonic anhydrase, chloroplast precursor	Generation of Energy
chr18	5667490	5667689	200	*	80	X18.5667589	VIT_18s0001g07400	5663321	5667171	-	upstream	-419	-419	319	NearestLocation	125	2.95	2.76	100	--------	1.8	-	Carbonic anhydrase, chloroplast precursor	Generation of Energy
chr16	16660457	16660656	200	*	41.6	X16.16660556	VIT_16s0022g02440	16658913	16659634	-	upstream	-922	-922	823	NearestLocation	113	6.49	6.1	100	--------	9999.9	-	Carboxyesterase 20 CXE20	Lipid Metabolic Process
chr04	4840662	4840861	200	*	86	X04.4840761	VIT_04s0008g05390	4839707	4840639	-	upstream	-123	-123	23	NearestLocation	127	9.32	8.77	100	GGTTGCGTG_75/9	3.8	-	Carboxyesterase17 CXE17	Lipid Metabolic Process
chr01	2297381	2297580	200	*	86	X01.2297480	VIT_01s0011g02530	2301129	2308314	+	upstream	-3649	-3649	3549	NearestLocation	127	5.94	5.58	100	ATTGCTTGT_92/19	2.6	-	Carboxylesterase	Lipid Metabolic Process
chr05	4754031	4754230	200	*	108	X05.4754130	VIT_05s0020g03010	4745806	4746810	-	upstream	-7320	-7320	7221	NearestLocation	134	6.73	6.33	100	--------	2.4	-	Carboxylesterase CXE	Lipid Metabolic Process
chr10	5888479	5888678	200	*	50	X10.5888578	VIT_10s0003g00960	5896185	5901061	-	downstream	12483	7607	7507	NearestLocation	116	5.93	5.57	100	--------	9999.9	-	Carboxylic ester hydrolase	Cellular Homeostasis
chr13	10178056	10178255	200	*	70.9	X13.10178155	VIT_13s0106g00440	10174397	10178420	+	inside	3759	3759	165	NearestLocation	122	2.83	2.64	100	--------	1.8	-	Carboxylic ester hydrolase	Cellular Homeostasis
chr01	7720873	7721072	200	*	157	X01.7720972	VIT_00s0394g00010	7723943	7724604	-	downstream	3632	2971	2871	NearestLocation	150	19.67	18.56	100	--------	4.7	-	Carboxyl-terminal proteinase	Cellular Homeostasis
chr01	7740740	7740939	200	*	113	X01.7740839	VIT_01s0127g00010	7726384	7729144	-	upstream	-11696	-11696	11596	NearestLocation	136	10.68	10.05	100	--------	3.4	-	Carboxyl-terminal proteinase	Cellular Homeostasis
chr01	7734802	7735001	200	*	51	X01.7734901	VIT_01s0127g00010	7726384	7729144	-	upstream	-5758	-5758	5658	NearestLocation	116	3.12	2.92	100	ATTGCTTGT_92/19	2.3	-	Carboxyl-terminal proteinase	Cellular Homeostasis
chr18	21136728	21136927	200	*	80	X18.21136827	VIT_18s0157g00050	21136719	21180130	+	inside	109	109	9	NearestLocation	125	4.24	3.98	100	--------	2.4	-	Carboxypeptidase D	Cellular Homeostasis
chr15	18313327	18313526	200	*	123	X15.18313426	VIT_15s0046g01290	18317677	18324770	+	upstream	-4251	-4251	4151	NearestLocation	139	37.03	35.2	100	GATTGCGTGTT_144/13	9999.9	-	Carrier protein, Mitochondrial	Transport
chr12	1083437	1083636	200	*	113	X12.1083536	VIT_12s0028g00450	1081475	1092736	+	inside	2061	2061	1962	NearestLocation	136	10.68	10.05	100	--------	3.4	-	Carrier protein, Mitochondrial	Transport
chr07	19317255	19317454	200	*	71	X07.19317354	VIT_00s0665g00020	19314729	19317259	-	overlapStart	-95	-95	4	NearestLocation	122	6.44	6.05	100	--------	3.2	-	Carrier protein, Mitochondrial	Transport
chr01	12999562	12999761	200	*	102	X01.12999661	VIT_01s0026g02750	12996756	12999624	+	overlapEnd	2906	2906	62	NearestLocation	132	5.83	5.48	100	--------	2.3	-	Carrier protein, Mitochondrial	Transport
chr04	70022	70221	200	*	69	X04.70121	VIT_04s0008g00160	69576	78197	+	inside	546	546	446	NearestLocation	122	5.27	4.95	100	ATGGCGTGT_110/8	6.2	-	Casein kinase	#N/A
chr07	21964980	21965179	200	*	80	X07.21965079	VIT_07s0129g00410	21964951	21978125	+	inside	129	129	29	NearestLocation	125	5.01	4.7	100	TTTGCGTG_70/7	2.4	-	Casein kinase II alpha chain 2	DNA/RNA Metabolic Process
chr18	7812868	7813067	200	*	76	X18.7812967	VIT_18s0001g09320	7813668	7832933	+	upstream	-700	-700	601	NearestLocation	124	4.69	4.4	100	TGCGTGT_37/3	6.8	-	Casein kinase II subunit alpha-2	DNA/RNA Metabolic Process
chr15	11018021	11018220	200	*	167.9	X15.11018120	VIT_15s0021g01020	11003550	11012476	-	upstream	-5644	-5644	5545	NearestLocation	153	24.05	22.74	100	--------	5.6	-	Casein kinase II subunit beta-2	DNA/RNA Metabolic Process
chr15	11018480	11018679	200	*	44.1	X15.11018579	VIT_15s0021g01020	11003550	11012476	-	upstream	-6104	-6104	6004	NearestLocation	114	4.03	3.78	100	--------	2.9	-	Casein kinase II subunit beta-2	DNA/RNA Metabolic Process
chr16	4789931	4790130	200	*	75	X16.4790030	VIT_16s0013g00230	4793572	4794262	+	upstream	-3542	-3542	3442	NearestLocation	124	4.27	4	100	TGACGTGT_48/3	2.2	-	Caspase	Cellular Homeostasis
chr08	11432386	11432585	200	*	81	X08.11432485	VIT_08s0040g00490	11430947	11432140	-	upstream	-346	-346	246	NearestLocation	126	3.07	2.87	100	CTTGCGTA_32/1	1.8	-	Caspase	Cellular Homeostasis
chr04	2975109	2975308	200	*	116.2	X04.2975208	VIT_04s0008g03620	2974889	2984448	+	inside	319	319	220	NearestLocation	137	8.15	7.66	100	--------	2.6	-	Catalytic	#N/A
chr04	12101394	12101593	200	*	100	X04.12101493	VIT_04s0079g00840	12070216	12084459	-	upstream	-17035	-17035	16935	NearestLocation	132	26.71	25.3	100	ATTGCTTGT_92/19	9999.9	-	Catenin, beta like 1	DNA/RNA Metabolic Process
chr13	15278970	15279169	200	*	106	X13.15279069	VIT_13s0175g00180	15260342	15276912	+	downstream	18728	2158	2058	NearestLocation	134	6.43	6.04	100	--------	2.4	-	Catenin, beta like 1	DNA/RNA Metabolic Process
chr07	5549149	5549348	200	*	101.5	X07.5549248	VIT_07s0005g02820	5539112	5549633	-	inside	385	385	285	NearestLocation	132	8.66	8.15	100	ATGGCGTG_61/5	3	-	Cathepsin B cysteine protease	#N/A
chr19	23760470	23760669	200	*	103	X19.23760569	VIT_19s0085g00650	23760773	23763784	+	upstream	-203	-203	104	NearestLocation	133	12.86	12.11	100	--------	4.6	-	Cation efflux family	Transport
chr08	20426814	20427013	200	*	248	X08.20426913	VIT_08s0007g06760	20420758	20424824	+	downstream	6156	2090	1990	NearestLocation	179	34.73	32.96	100	--------	5.5	-	Cation efflux family protein MTPc3	Transport
chr09	20511437	20511636	200	*	66	X09.20511536	VIT_09s0054g00220	20518433	20527477	-	downstream	15941	6897	6797	NearestLocation	121	9.76	9.18	100	--------	5.9	-	Cation efflux family protein MTPc4	Transport
chr09	20522701	20522900	200	*	70.7	X09.20522800	VIT_09s0054g00220	20518433	20527477	-	inside	4677	4677	4268	NearestLocation	122	3.36	3.14	100	--------	6.3	-	Cation efflux family protein MTPc4	Transport
chr18	27798748	27798947	200	*	151	X18.27798847	VIT_18s0041g00090	27802937	27806480	+	upstream	-4089	-4089	3990	NearestLocation	148	18.37	17.33	100	GCTTGCGTGT_103/11	4.5	-	Cation efflux MTP11	Transport
chr13	2344628	2344827	200	*	109	X13.2344727	VIT_13s0019g00020	2343110	2347308	-	inside	2580	2580	1518	NearestLocation	135	14.16	13.33	100	--------	4.9	-	Cation efflux MTP11	Transport
chr14	3227345	3227544	200	*	92	X14.3227444	VIT_14s0128g00240	3222206	3226823	-	upstream	-621	-621	522	NearestLocation	129	6.93	6.51	100	--------	2.7	-	Cation exchanger (CAX11)	Transport
chr09	19319106	19319305	200	*	79	X09.19319205	VIT_09s0018g01840	19317140	19328801	-	inside	9595	9595	1966	NearestLocation	125	4.03	3.78	100	--------	7.1	-	Cation exchanger (CAX2)	Transport
chr08	2368031	2368230	200	*	114.9	X08.2368130	VIT_08s0056g01480	2369266	2371052	+	upstream	-1136	-1136	1036	NearestLocation	136	12.89	12.14	100	--------	4	-	Cation exchanger, CAX7	Transport
chr08	2367658	2367857	200	*	59.1	X08.2367757	VIT_08s0056g01480	2369266	2371052	+	upstream	-1508	-1508	1409	NearestLocation	118	2.18	2.03	100	--------	2.2	-	Cation exchanger, CAX7	Transport
chr06	13396609	13396808	200	*	87	X06.13396708	VIT_06s0009g00990	13382680	13385431	-	upstream	-11277	-11277	11178	NearestLocation	127	6.1	5.73	100	--------	2.6	-	Cation/hydrogen exchanger (CHX1)	Transport
chr04	23839548	23839747	200	*	95	X04.23839647	VIT_04s0044g01470	23838755	23841666	-	inside	2018	2018	793	NearestLocation	130	7.88	7.41	100	TGCGTGT_37/3	8.5	-	Cation/hydrogen exchanger (CHX15)	Transport
chr06	8267572	8267771	200	*	102	X06.8267671	VIT_06s0004g07470	8264468	8267029	-	upstream	-643	-643	543	NearestLocation	132	4.78	4.48	100	--------	3	-	Cation/hydrogen exchanger (CHX15)	Transport
chr05	2904102	2904301	200	*	70	X05.2904201	VIT_05s0020g01150	2902757	2906283	+	inside	1445	1445	1345	NearestLocation	122	6.1	5.73	100	--------	3.3	-	Cation/hydrogen exchanger (CHX19)	Transport
chr13	27031524	27031723	200	*	106	X13.27031623	VIT_13s0064g00610	27029137	27031318	+	downstream	2487	306	206	NearestLocation	134	12.73	11.99	100	--------	4.7	-	Cation/hydrogen exchanger 28 (CHX28)	Transport
chr07	18762508	18762707	200	*	75	X07.18762607	VIT_00s0577g00040	18761521	18763653	+	inside	1087	1087	946	NearestLocation	124	10.15	9.55	100	ATTGCGTA_36/1	6.7	-	Cation/hydrogen exchanger 28 (CHX28)	Transport
chr10	11483544	11483743	200	*	65	X10.11483643	VIT_10s0003g04530	11485367	11541265	+	upstream	-1723	-1723	1624	NearestLocation	120	9.53	8.96	100	--------	5.8	-	Cation:chloride symporter	Transport
chr00	4683026	4683225	200	*	112	X00.4683125	VIT_00s0204g00030	4676055	4678627	-	upstream	-4499	-4499	4399	NearestLocation	135	14.82	13.95	100	GGTTGCGTG_75/9	5	-	Cationic amino acid transporter 6	Transport
chr13	13139578	13139777	200	*	88	X13.13139677	VIT_13s0073g00050	13175099	13178180	+	upstream	-35421	-35421	35322	NearestLocation	128	9.72	9.14	100	--------	3.9	-	Cationic amino acid transporter 6	Transport
chr13	13174017	13174216	200	*	87	X13.13174116	VIT_13s0073g00050	13175099	13178180	+	upstream	-983	-983	883	NearestLocation	127	9.52	8.96	100	TGGCGTGT_97/7	3.9	-	Cationic amino acid transporter 6	Transport
chr12	15387664	15387863	200	*	182	X12.15387763	VIT_12s0055g00810	15379092	15381666	+	downstream	8672	6098	5998	NearestLocation	158	20.3	19.17	100	--------	4.1	PrxIII20a	Cationic peroxidase	Cellular Amino Acids and Derivative Metabolic Process
chr10	1050635	1050834	200	*	145	X10.1050734	VIT_10s0116g01780	1056785	1058642	+	upstream	-6051	-6051	5951	NearestLocation	146	17.1	16.12	100	--------	4.3	PrxIII27a	Cationic peroxidase	Cellular Amino Acids and Derivative Metabolic Process
chr12	15369130	15369329	200	*	56	X12.15369229	VIT_12s0055g00810	15379092	15381666	+	upstream	-9862	-9862	9763	NearestLocation	117	3.88	3.63	100	--------	2.5	PrxIII20a	Cationic peroxidase	Cellular Amino Acids and Derivative Metabolic Process
chr12	14867640	14867839	200	*	105	X12.14867739	VIT_12s0055g01080	14848903	14857336	-	upstream	-10404	-10404	10304	NearestLocation	133	9.2	8.66	100	--------	3.1	-	Cationic peroxidase 2	Cellular Amino Acids and Derivative Metabolic Process
chr05	3845638	3845837	200	*	137	X05.3845737	VIT_05s0020g02120	3846138	3847499	+	upstream	-400	-400	301	NearestLocation	144	20.53	19.38	100	--------	6.1	PrxIII03a	Cationic peroxidase isozyme 40K precursor	Cellular Amino Acids and Derivative Metabolic Process
chr07	26558459	26558658	200	*	164	X07.26558558	VIT_07s0130g00070	26574110	26609948	+	upstream	-15552	-15552	15452	NearestLocation	152	13.06	12.3	100	GTTGCGTGT_100/13	2.9	-	Cation-transporting ATPase	Transport
chr07	26559709	26559908	200	*	120	X07.26559808	VIT_07s0130g00070	26574110	26609948	+	upstream	-14302	-14302	14202	NearestLocation	138	12.02	11.32	100	--------	3.6	-	Cation-transporting ATPase	Transport
chr10	17361322	17361521	200	*	106	X10.17361421	VIT_10s0116g00950	17360972	17382611	-	inside	21189	21189	350	NearestLocation	134	9.38	8.83	100	--------	3.2	-	CbbY protein haloacid dehalogenase	Carbohydrate Metabolic Process
chr05	2677369	2677568	200	*	98	X05.2677468	VIT_05s0020g00830	2672344	2676586	-	upstream	-882	-882	783	NearestLocation	131	11.79	11.1	100	TGNCGTGT_43/2	4.4	-	CBL-interacting protein kinase 1 (CIPK1)	#N/A
chr06	8645665	8645864	200	*	74	X06.8645764	VIT_06s0004g07870	8640468	8642137	-	upstream	-3627	-3627	3528	NearestLocation	123	8.41	7.91	100	--------	9999.9	-	CBL-interacting protein kinase 16	#N/A
chr11	19776790	19776989	200	*	89	X11.19776889	VIT_11s0052g01700	19755211	19758299	-	upstream	-18591	-18591	18491	NearestLocation	128	15.27	14.38	100	TGCGTGT_37/3	8	-	CBL-interacting protein kinase 21 (CIPK21)	#N/A
chr04	5295559	5295758	200	*	216	X04.5295658	VIT_04s0008g05770	5291827	5293589	-	upstream	-2069	-2069	1970	NearestLocation	169	49.12	47	100	--------	19.3	-	CBL-interacting protein kinase 25 (CIPK25)	#N/A
chr06	15081709	15081908	200	*	120	X06.15081808	VIT_06s0009g01840	15066892	15076987	+	downstream	14916	4821	4722	NearestLocation	138	12.02	11.32	100	--------	3.6	-	CBL-interacting protein kinase 3 CIPK3	#N/A
chr06	15079303	15079502	200	*	77.2	X06.15079402	VIT_06s0009g01840	15066892	15076987	+	downstream	12510	2415	2316	NearestLocation	124	4.71	4.41	100	--------	2.3	-	CBL-interacting protein kinase 3 CIPK3	#N/A
chr17	991435	991634	200	*	130	X17.991534	VIT_17s0000g01200	982891	991526	-	overlapStart	-8	-8	91	NearestLocation	141	24.52	23.19	100	TGACGTGTT_58/3	11.6	-	CBS domain containing protein	Cellular Process
chr00	17605147	17605346	200	*	57	X00.17605246	VIT_00s0587g00030	17611084	17612557	+	upstream	-5838	-5838	5738	NearestLocation	118	7.73	7.27	100	--------	5.1	-	CBS domain-containing protein	Unknown Protein
chr00	17610674	17610873	200	*	87	X00.17610773	VIT_00s0587g00030	17611084	17612557	+	upstream	-310	-310	211	NearestLocation	127	6.1	5.73	100	--------	2.6	-	CBS domain-containing protein	Unknown Protein
chr14	14603720	14603919	200	*	74	X14.14603819	VIT_14s0006g00590	14603634	14604173	+	inside	186	186	86	NearestLocation	123	4.13	3.87	100	--------	2.2	-	CC-NBS-LRR class	Response to Stress
chr12	20255717	20255916	200	*	94	X12.20255816	VIT_12s0034g02270	20255213	20255829	+	overlapEnd	603	603	87	NearestLocation	130	10.95	10.3	100	--------	4.2	-	Cc-nbs-lrr resistance protein	#N/A
chr07	6959861	6960060	200	*	77	X07.6959960	VIT_07s0005g03680	6960115	6967605	+	upstream	-155	-155	55	NearestLocation	124	4.12	3.86	100	ATGACGTGTT_68/3	6.9	-	CCR4-NOT complex subunit CAF16	DNA/RNA Metabolic Process
chr16	12853623	12853822	200	*	65	X16.12853722	VIT_16s0022g00380	12853553	12854995	+	inside	169	169	70	NearestLocation	120	9.53	8.96	100	--------	5.8	-	CCR4-NOT transcription complex subunit 1	DNA/RNA Metabolic Process
chr16	12854571	12854770	200	*	61	X16.12854670	VIT_16s0022g00380	12853553	12854995	+	inside	1117	1117	225	NearestLocation	119	4.69	4.4	100	--------	2.7	-	CCR4-NOT transcription complex subunit 1	DNA/RNA Metabolic Process
chr06	22361882	22362081	200	*	116	X06.22361981	VIT_06s0080g01090	22362059	22363037	+	overlapStart	-77	-77	22	NearestLocation	137	15.71	14.8	100	GTTGCGTG_71/9	5.2	-	CCR4-NOT transcription complex subunit 7/8	DNA/RNA Metabolic Process
chr09	12978659	12978858	200	*	99	X09.12978758	VIT_09s0070g00060	12984667	12985582	+	upstream	-5909	-5909	5809	NearestLocation	131	8.13	7.64	100	--------	2.9	-	CCR4-NOT transcription complex subunit 7/8	DNA/RNA Metabolic Process
chr06	22362967	22363166	200	*	80	X06.22363066	VIT_06s0080g01090	22362059	22363037	+	overlapEnd	1007	1007	70	NearestLocation	125	5.01	4.7	100	ATTGCGTA_36/1	2.4	-	CCR4-NOT transcription complex subunit 7/8	DNA/RNA Metabolic Process
chr09	12974850	12975049	200	*	72	X09.12974949	VIT_09s0070g00060	12984667	12985582	+	upstream	-9717	-9717	9618	NearestLocation	123	3.55	3.32	100	ATTGCGTG_99/9	2.1	-	CCR4-NOT transcription complex subunit 7/8	DNA/RNA Metabolic Process
chr16	12108263	12108462	200	*	94	X16.12108362	VIT_16s0022g00030	12093049	12109076	-	inside	714	714	614	NearestLocation	130	10.5	9.88	100	--------	4.2	-	CCR4-NOT transcription complex, subunit 1	DNA/RNA Metabolic Process
chr13	3860481	3860680	200	*	84	X13.3860580	VIT_13s0019g02510	3863882	3864187	-	downstream	3607	3302	3202	NearestLocation	126	8.92	8.39	100	TGCGTGT_37/3	3.8	-	CCR4-NOT transcription complex, subunit 4	DNA/RNA Metabolic Process
chr06	4815862	4816061	200	*	221	X06.4815961	VIT_06s0004g03870	4819054	4820348	+	upstream	-3092	-3092	2993	NearestLocation	170	23.93	22.63	100	GATTGCGTA_56/1	4	-	CCT motif constans-like	Transcription Factor Activity
chr06	4820262	4820461	200	*	110.5	X06.4820361	VIT_06s0004g03870	4819054	4820348	+	overlapEnd	1308	1308	86	NearestLocation	135	15.23	14.34	100	--------	9.9	-	CCT motif constans-like	Transcription Factor Activity
chr06	4818874	4819073	200	*	132	X06.4818973	VIT_06s0004g03870	4819054	4820348	+	overlapStart	-80	-80	19	NearestLocation	142	10.69	10.05	100	ATGACGTG_31/1	2.9	-	CCT motif constans-like	Transcription Factor Activity
chr02	88692	88891	200	*	72	X02.88791	VIT_02s0025g00120	91878	93140	-	downstream	4348	3086	2987	NearestLocation	123	6.48	6.09	100	TGCGTGT_37/3	9999.9	-	CCT motif constans-like	Transcription Factor Activity
chr11	16358967	16359166	200	*	298	X11.16359066	VIT_11s0103g00370	16380065	16385707	+	upstream	-20999	-20999	20899	NearestLocation	195	46.48	44.43	100	TGACGTGTT_58/3	6.7	-	Cd2+-exporting ATPase HMA2 (Heavy metal ATPase 2)	Transport
chr11	16385915	16386114	200	*	96	X11.16386014	VIT_11s0103g00380	16385708	16386693	+	inside	306	306	207	NearestLocation	130	9.18	8.64	100	--------	4.3	-	Cd2+-exporting ATPase HMA2 (Heavy metal ATPase 2)	Transport
chr11	19195606	19195805	200	*	60	X11.19195705	VIT_11s0052g01130	19174119	19202300	-	inside	6594	6594	6495	NearestLocation	119	8.13	7.65	100	--------	5.4	-	CD2-binding protein-related	#N/A
chr18	23812517	23812716	200	*	48	X18.23812616	VIT_18s0072g01190	23800521	23810293	-	upstream	-2323	-2323	2224	NearestLocation	115	4.41	4.14	100	GATTGCGTA_56/1	9999.9	-	CDK5 regulatory subunit-associated protein 1-like 1	Signal Transduction
chr11	9486118	9486317	200	*	111	X11.9486217	VIT_11s0037g00750	9472052	9486583	+	inside	14166	14166	266	NearestLocation	135	14.6	13.75	100	--------	5	-	CDK-activating kinase assembly factor MAT1	DNA/RNA Metabolic Process
chr06	14970484	14970683	200	*	68.1	X06.14970583	VIT_06s0009g01800	14958673	14982930	-	inside	12346	12346	11811	NearestLocation	121	7.67	7.21	100	--------	6.1	-	CDKC;1; CDKC;1 (CYCLIN-dependent kinase C;1)	Cellular Process
chr05	22910619	22910818	200	*	74	X05.22910718	VIT_05s0102g00550	22903739	22905308	-	upstream	-5410	-5410	5311	NearestLocation	123	4.13	3.87	100	--------	2.2	-	Cell division cycle 20, cofactor of APC complex	Cellular Homeostasis
chr02	4056510	4056709	200	*	112	X02.4056609	VIT_02s0025g04680	4047267	4056403	-	upstream	-207	-207	107	NearestLocation	135	10.49	9.87	100	GNTTGCGTA_44/0	3.3	-	Cell division cycle 20-like protein 1	Cellular Homeostasis
chr16	4867594	4867793	200	*	62	X16.4867693	VIT_16s0013g00280	4866864	4870166	-	inside	2472	2472	730	NearestLocation	119	2.55	2.38	100	TGNCGTGT_43/2	1.8	-	Cell division cycle 20-like protein 1	Cellular Homeostasis
chr06	7091110	7091309	200	*	161	X06.7091209	VIT_06s0004g06300	7085859	7092094	+	inside	5351	5351	785	NearestLocation	151	30.86	29.28	100	--------	14.4	-	Cell division cycle 6	Cellular Process
chr05	22549108	22549307	200	*	140	X05.22549207	VIT_05s0102g00260	22553981	22563421	-	downstream	14213	4773	4674	NearestLocation	144	28.41	26.92	100	--------	12.5	-	Cell division cycle protein 48	Cellular Process
chr08	12644567	12644766	200	*	64	X08.12644666	VIT_08s0040g01480	12644715	12650894	+	overlapStart	-49	-49	51	NearestLocation	120	2.41	2.24	100	--------	2.9	-	Cell division cycle protein 48	Cellular Process
chr12	482065	482264	200	*	84	X12.482164	VIT_12s0142g00280	482075	483862	+	overlapStart	89	89	10	NearestLocation	126	8.92	8.39	100	--------	3.8	-	Cell division cyle protein 45	Cellular Process
chr12	484663	484862	200	*	86	X12.484762	VIT_12s0142g00280	482075	483862	+	downstream	2687	900	801	NearestLocation	127	4.39	4.11	100	--------	3.8	-	Cell division cyle protein 45	Cellular Process
chr12	486511	486710	200	*	93	X12.486610	VIT_12s0142g00280	482075	483862	+	downstream	4535	2748	2649	NearestLocation	129	4.35	4.07	100	--------	4.2	-	Cell division cyle protein 45	Cellular Process
chr18	1219581	1219780	200	*	87	X18.1219680	VIT_18s0001g00190	1214938	1217846	-	upstream	-1834	-1834	1735	NearestLocation	127	6.78	6.37	100	--------	3.9	-	Cell division protease FtsH	Transport
chr01	18124361	18124560	200	*	68	X01.18124460	VIT_01s0010g01200	18123337	18134306	-	inside	9846	9846	1024	NearestLocation	121	6.97	6.55	100	--------	6.1	-	Cell elongation protein / DWARF1 / DIMINUTO (DIM)	Lipid Metabolic Process
chr04	19955453	19955652	200	*	179	X04.19955552	VIT_04s0023g02990	19954993	19964142	+	inside	559	559	460	NearestLocation	157	50.59	48.42	100	TGCGTGT_37/3	9999.9	-	Cell growth defect factor 1	#N/A
chr14	28215665	28215864	200	*	77	X14.28215764	VIT_14s0066g01920	28209117	28215657	-	upstream	-107	-107	8	NearestLocation	124	3.39	3.17	100	GATTGCGTA_56/1	6.9	-	Cellular repressor of E1A-stimulated genes (CREG)	Cellular Homeostasis
chr19	2955959	2956158	200	*	66	X19.2956058	VIT_19s0014g02860	2951996	2954550	-	upstream	-1508	-1508	1409	NearestLocation	121	15.33	14.44	100	TGGCGTGT_97/7	9999.9	-	Cellulase	Cell Wall Metabolism
chr19	2971875	2972074	200	*	57	X19.2971974	VIT_19s0014g02870	2974614	2980210	-	downstream	8236	2640	2540	NearestLocation	118	10.22	9.61	100	GGTTGCGT_49/5	9999.9	-	Cellulase	Cell Wall Metabolism
chr01	6958693	6958892	200	*	94	X01.6958792	VIT_01s0137g00430	6955265	6957995	-	upstream	-797	-797	698	NearestLocation	130	7.3	6.86	100	TGGCGTGT_97/7	4.2	-	Cellulase	Cell Wall Metabolism
chr04	4727764	4727963	200	*	128	X04.4727863	VIT_04s0008g05220	4723790	4732570	+	inside	4074	4074	3974	NearestLocation	141	9.99	9.4	100	--------	2.9	-	Cellulose synthase CESA1	Cell Wall Metabolism
chr18	22522158	22522357	200	*	201	X18.22522257	VIT_18s0072g00370	22510308	22518232	-	upstream	-4026	-4026	3926	NearestLocation	164	44.97	42.94	100	--------	18	-	Cellulose synthase CESA2	Cell Wall Metabolism
chr18	163800	163999	200	*	87	X18.163899	VIT_18s0122g00120	159746	165435	-	inside	1535	1535	1436	NearestLocation	127	6.95	6.53	100	TAGCGTGT_71/5	3.9	-	Cellulose synthase CESA2	Cell Wall Metabolism
chr18	22519131	22519330	200	*	73	X18.22519230	VIT_18s0072g00370	22510308	22518232	-	upstream	-998	-998	899	NearestLocation	123	6.57	6.18	100	--------	6.5	-	Cellulose synthase CESA2	Cell Wall Metabolism
chr07	24544388	24544587	200	*	74	X07.24544487	VIT_07s0031g02060	24543917	24551216	-	inside	6728	6728	471	NearestLocation	123	4.68	4.39	100	GCTTGCGTA_55/1	3.3	-	Cellulose synthase CESA2	Cell Wall Metabolism
chr07	24547405	24547604	200	*	76	X07.24547504	VIT_07s0031g02060	24543917	24551216	-	inside	3712	3712	3488	NearestLocation	124	2.79	2.6	100	--------	2.3	-	Cellulose synthase CESA2	Cell Wall Metabolism
chr07	5206928	5207127	200	*	90	X07.5207027	VIT_07s0005g02470	5201835	5210008	+	inside	5193	5193	2881	NearestLocation	128	4.17	3.91	100	--------	2	-	Cellulose synthase CESA3	Response to Hormone Stimulus
chr10	6512849	6513048	200	*	122	X10.6512948	VIT_10s0003g01560	6501024	6507795	-	upstream	-5153	-5153	5054	NearestLocation	139	12.41	11.69	100	--------	3.6	-	Cellulose synthase CESA8	Cell Wall Metabolism
chr06	20163143	20163342	200	*	92	X06.20163242	VIT_06s0061g01230	20168400	20173784	+	upstream	-5158	-5158	5058	NearestLocation	129	6.93	6.51	100	GTTGCGTG_71/9	2.7	-	Cellulose synthase CSLA02	Cell Wall Metabolism
chr13	8456650	8456849	200	*	151	X13.8456749	VIT_13s0074g00500	8452727	8456967	-	inside	217	217	118	NearestLocation	148	31.35	29.74	100	--------	13.5	-	Cellulose synthase CSLA09	Cell Wall Metabolism
chr08	18003541	18003740	200	*	189	X08.18003640	VIT_08s0007g03990	17999545	18003884	-	inside	244	244	144	NearestLocation	160	21.75	20.55	100	--------	4.2	-	Cellulose synthase CSLA09	Cell Wall Metabolism
chr08	12406268	12406467	200	*	64	X08.12406367	VIT_08s0040g01340	12410662	12416243	+	upstream	-4294	-4294	4195	NearestLocation	120	2.59	2.42	100	TTTGCGTGTT_106/11	2.9	-	Cellulose synthase CSLA09	Cell Wall Metabolism
chr12	5895187	5895386	200	*	88	X12.5895286	VIT_12s0059g01000	5894279	5904767	+	inside	1007	1007	908	NearestLocation	128	6.27	5.89	100	--------	2.6	-	Cellulose synthase CSLB04	Cell Wall Metabolism
chr12	5790639	5790838	200	*	46	X12.5790738	VIT_12s0059g00960	5789674	5793745	+	inside	1064	1064	965	NearestLocation	114	5.39	5.05	100	GGTTGCGT_49/5	4.1	-	Cellulose synthase CSLB04	Cell Wall Metabolism
chr12	5824066	5824265	200	*	65	X12.5824165	VIT_12s0059g00970	5810075	5815812	+	downstream	14091	8354	8254	NearestLocation	120	5.37	5.04	100	TGGCGTGT_97/7	2.9	-	Cellulose synthase CSLB04	Cell Wall Metabolism
chr12	5744650	5744849	200	*	42	X12.5744749	VIT_12s0059g00930	5734361	5760667	+	inside	10389	10389	10289	NearestLocation	113	4.27	4.01	100	--------	9999.9	-	Cellulose synthase CSLB04	Cell Wall Metabolism
chr04	8878684	8878883	200	*	118	X04.8878783	VIT_04s0069g00780	8878850	8882164	+	overlapStart	-66	-66	33	NearestLocation	137	13.95	13.13	100	TTTGCGTG_70/7	5.3	-	Cellulose synthase CSLC05	Cell Wall Metabolism
chr14	7246151	7246350	200	*	95	X14.7246250	VIT_14s0030g02140	7249077	7252898	-	downstream	6648	2827	2727	NearestLocation	130	11.16	10.5	100	--------	4.2	-	Cellulose synthase CSLD1	Cell Wall Metabolism
chr02	9118062	9118261	200	*	41	X02.9118161	VIT_02s0012g02190	9124133	9129245	+	upstream	-5971	-5971	5872	NearestLocation	113	3.04	2.84	100	--------	3.7	-	Cellulose synthase CSLD2	Cell Wall Metabolism
chr16	14902508	14902707	200	*	83	X16.14902607	VIT_16s0022g01400	14900577	14901340	-	upstream	-1268	-1268	1168	NearestLocation	126	10.13	9.53	100	--------	7.4	-	Cellulose synthase CSLD5	Cell Wall Metabolism
chr07	3971677	3971876	200	*	98	X07.3971776	VIT_07s0005g01030	3971234	3974999	+	inside	542	542	443	NearestLocation	131	8.81	8.29	100	--------	8.8	-	Cellulose synthase CSLD5	Cell Wall Metabolism
chr07	3975614	3975813	200	*	110	X07.3975713	VIT_07s0005g01030	3971234	3974999	+	downstream	4480	715	615	NearestLocation	135	7.04	6.62	100	--------	2.5	-	Cellulose synthase CSLD5	Cell Wall Metabolism
chr19	8810963	8811162	200	*	57.2	X19.8811062	VIT_19s0015g00730	8806095	8809770	-	upstream	-1292	-1292	1193	NearestLocation	118	3.77	3.53	100	--------	9999.9	-	Cellulose synthase CSLE1	Cell Wall Metabolism
chr05	7019539	7019738	200	*	164.2	X05.7019638	VIT_05s0020g05060	7020819	7024033	+	upstream	-1181	-1181	1081	NearestLocation	152	20.51	19.37	100	GTTGCGTGTT_107/13	4.6	-	Cellulose synthase CSLG2	Cell Wall Metabolism
chr05	7063156	7063355	200	*	91	X05.7063255	VIT_05s0049g00040	7062224	7063711	+	inside	1032	1032	356	NearestLocation	129	15.76	14.84	100	TTTGCGTGT_99/11	8.1	-	Cellulose synthase CSLG2	Cell Wall Metabolism
chr05	7028015	7028214	200	*	131	X05.7028114	VIT_05s0049g00010	7030489	7035383	+	upstream	-2375	-2375	2275	NearestLocation	142	12.79	12.05	100	ATTGCTTGT_92/19	5.9	-	Cellulose synthase CSLG2	Cell Wall Metabolism
chr02	1481256	1481455	200	*	138	X02.1481355	VIT_02s0025g01760	1480345	1485694	+	inside	1011	1011	911	NearestLocation	144	15.64	14.73	100	GTTGCGTG_71/9	4.1	-	Cellulose synthase CSLG3	Cell Wall Metabolism
chr02	1503417	1503616	200	*	99	X02.1503516	VIT_02s0025g01790	1498804	1500761	+	downstream	4712	2755	2656	NearestLocation	131	8.13	7.64	100	--------	2.9	-	Cellulose synthase CSLG3	Cell Wall Metabolism
chr02	1521312	1521511	200	*	68	X02.1521411	VIT_02s0025g01850	1524165	1527343	+	upstream	-2753	-2753	2654	NearestLocation	121	5.9	5.54	100	--------	3	-	Cellulose synthase CSLG3	Cell Wall Metabolism
chr02	1478595	1478794	200	*	96	X02.1478694	VIT_02s0025g01760	1480345	1485694	+	upstream	-1651	-1651	1551	NearestLocation	130	3.24	3.03	100	TGNCGTGT_43/2	1.7	-	Cellulose synthase CSLG3	Cell Wall Metabolism
chr02	1499947	1500146	200	*	48	X02.1500046	VIT_02s0025g01790	1498804	1500761	+	inside	1242	1242	615	NearestLocation	115	2.69	2.51	100	GNTTGCGTA_44/0	2.1	-	Cellulose synthase CSLG3	Cell Wall Metabolism
chr02	1551348	1551547	200	*	76	X02.1551447	VIT_02s0025g01880	1552920	1557246	+	upstream	-1472	-1472	1373	NearestLocation	124	2.51	2.34	100	--------	1.7	-	Cellulose synthase CSLG3	Cell Wall Metabolism
chr02	1507301	1507500	200	*	46	X02.1507400	VIT_02s0025g01800	1503169	1510588	-	inside	3188	3188	3088	NearestLocation	114	2.42	2.25	100	GGTTGCGTA_56/5	2.1	-	Cellulose synthase CSLG3	Cell Wall Metabolism
chr04	5095520	5095719	200	*	127	X04.5095619	VIT_04s0008g05610	5088370	5092097	-	upstream	-3523	-3523	3423	NearestLocation	140	24.98	23.63	100	TTTGCGTGT_99/11	11.3	-	Centromeric protein	Cellular Process
chr08	15764471	15764670	200	*	81	X08.15764570	VIT_08s0007g01680	15760822	15769203	+	inside	3748	3748	3649	NearestLocation	126	4.46	4.18	100	--------	3.6	-	Ceramidase	Lipid Metabolic Process
chr11	2506172	2506371	200	*	73	X11.2506271	VIT_11s0016g03130	2508651	2516201	+	upstream	-2379	-2379	2280	NearestLocation	123	6.06	5.7	100	TGACGTGT_48/3	6.5	-	Ceramide glucosyltransferase	Lipid Metabolic Process
chr16	8416482	8416681	200	*	146	X16.8416581	VIT_16s0013g01750	8398115	8421116	+	inside	18467	18467	4435	NearestLocation	146	10.02	9.42	100	--------	2.6	-	Ceramide kinase	Lipid Metabolic Process
chr16	8393476	8393675	200	*	93	X16.8393575	VIT_16s0013g01750	8398115	8421116	+	upstream	-4539	-4539	4440	NearestLocation	129	4.57	4.28	100	--------	2.1	-	Ceramide kinase	Lipid Metabolic Process
chr03	13049415	13049614	200	*	73	X03.13049514	VIT_03s0110g00170	13041265	13053006	-	inside	3492	3492	3392	NearestLocation	123	3.99	3.73	100	--------	2.2	-	CF4	Response to Stress
chr14	20500306	20500505	200	*	156	X14.20500405	VIT_14s0006g02620	20500800	20518764	+	upstream	-394	-394	295	NearestLocation	150	19.45	18.36	100	TGNCGTGT_43/2	4.6	-	Cgi67 serine protease	#N/A
chr14	20500903	20501102	200	*	107	X14.20501002	VIT_14s0006g02620	20500800	20518764	+	inside	202	202	103	NearestLocation	134	8.64	8.13	100	TGACGTGT_48/3	3.2	-	Cgi67 serine protease	#N/A
chr05	204302	204501	200	*	101.7	X05.204401	VIT_05s0077g02190	203491	205088	+	inside	911	911	587	NearestLocation	132	8.66	8.15	100	--------	3	-	Chalcone reductase	Secondary Metabolic Process
chr05	220367	220566	200	*	73	X05.220466	VIT_05s0077g02150	220563	222130	+	overlapStart	-97	-97	3	NearestLocation	123	6.81	6.4	100	--------	3.3	CHR1	Chalcone reductase	Secondary Metabolic Process
chr05	221671	221870	200	*	120	X05.221770	VIT_05s0077g02150	220563	222130	+	inside	1207	1207	260	NearestLocation	138	6.1	5.73	100	--------	2.1	CHR1	Chalcone reductase	Secondary Metabolic Process
chr14	24672514	24672713	200	*	164	X14.24672613	VIT_14s0068g00920	24673459	24675059	+	upstream	-845	-845	746	NearestLocation	152	21.19	20.02	100	TGNCGTGT_43/2	4.9	CHS1	chalcone synthase 2 (CHS2)	Secondary Metabolic Process
chr05	14020836	14021035	200	*	126	X05.14020935	VIT_05s0136g00260	14019165	14021256	+	inside	1771	1771	221	NearestLocation	140	13.2	12.43	100	GCTTGCGTGTT_110/11	3.8	CHS3	chalcone synthase 3 (CHS3)	Secondary Metabolic Process
chr05	14014997	14015196	200	*	79	X05.14015096	VIT_05s0136g00260	14019165	14021256	+	upstream	-4069	-4069	3969	NearestLocation	125	4.86	4.56	100	--------	2.4	CHS3	chalcone synthase 3 (CHS3)	Secondary Metabolic Process
chr08	8901576	8901775	200	*	50	X08.8901675	VIT_08s0058g00210	8901763	8902216	+	overlapStart	-87	-87	12	NearestLocation	116	2.4	2.24	100	GNTTGCGTA_44/0	9999.9	-	Chaperone	Cellular Homeostasis
chr01	21072927	21073126	200	*	118	X01.21073026	VIT_01s0010g02840	21073297	21076551	+	upstream	-271	-271	171	NearestLocation	137	22.63	21.38	100	--------	10.5	-	Chaperone BCS1 mitochondrial	Cellular Homeostasis
chr04	19268432	19268631	200	*	64	X04.19268531	VIT_04s0023g02360	19269399	19271492	+	upstream	-867	-867	768	NearestLocation	120	2.8	2.61	100	TAGCGTGT_71/5	1.9	-	Chaperone BCS1 mitochondrial	Cellular Homeostasis
chr08	4956691	4956890	200	*	92	X08.4956790	VIT_08s0032g00960	4909037	4919266	+	downstream	47753	37524	37425	NearestLocation	129	16.01	15.09	100	--------	8.2	-	Chaperone binding	Cellular Homeostasis
chr19	7239081	7239280	200	*	139	X19.7239180	VIT_19s0090g01190	7236505	7240520	+	inside	2675	2675	1240	NearestLocation	144	11.94	11.24	100	--------	3.1	-	Chaperone GrpE type 2	Transport
chr17	3002874	3003073	200	*	202	X17.3002973	VIT_17s0000g03040	3002523	3004335	+	inside	451	451	351	NearestLocation	164	20.13	19	100	--------	3.6	-	Chaperonin	Cellular Homeostasis
chr17	3004145	3004344	200	*	75	X17.3004244	VIT_17s0000g03040	3002523	3004335	+	overlapEnd	1721	1721	9	NearestLocation	124	7.18	6.75	100	TGNCGTGT_43/2	3.4	-	Chaperonin	Cellular Homeostasis
chr17	9367358	9367557	200	*	83	X17.9367457	VIT_17s0000g08170	9356461	9371413	-	inside	3955	3955	3856	NearestLocation	126	3.59	3.36	100	--------	2.5	-	Chaperonin	Cellular Homeostasis
chr06	18727954	18728153	200	*	108	X06.18728053	VIT_06s0061g00270	18727324	18731238	+	inside	730	730	630	NearestLocation	134	6.73	6.33	100	--------	2.4	-	Chaperonin GroEL	DNA/RNA Metabolic Process
chr01	1511069	1511268	200	*	120	X01.1511168	VIT_01s0011g01680	1508271	1513658	+	inside	2897	2897	2390	NearestLocation	138	6.1	5.73	100	ATTGCTTGT_92/19	2.1	-	Chaperonin GroEL	DNA/RNA Metabolic Process
chr01	17598537	17598736	200	*	79	X01.17598636	VIT_01s0010g00920	17580366	17586979	+	downstream	18270	11657	11558	NearestLocation	125	4.86	4.56	100	--------	2.4	-	Chaperonin GroEL	DNA/RNA Metabolic Process
chr14	17496480	17496679	200	*	81	X14.17496579	VIT_14s0006g01460	17494206	17495744	-	upstream	-836	-836	736	NearestLocation	126	8.33	7.83	100	ATAGCGTG_42/2	3.6	-	CHAT (acetyl coa:(z)-3-hexen-1-ol acetyltransferase)	Lipid Metabolic Process
chr02	863063	863262	200	*	138.9	X02.863162	VIT_02s0025g01070	862912	864955	+	inside	250	250	151	NearestLocation	144	21	19.83	100	GATTGCGT_52/1	6.2	-	CHCH domain containing protein	Cellular Process
chr03	2346350	2346549	200	*	82	X03.2346449	VIT_03s0038g03220	2338609	2344558	-	upstream	-1892	-1892	1792	NearestLocation	126	5.78	5.43	100	--------	3.7	-	Chitin elicitor-binding CEBIP LysM domain-containing	Response to Stress
chr17	3823935	3824134	200	*	71	X17.3824034	VIT_17s0000g03750	3822045	3825627	-	inside	1593	1593	1493	NearestLocation	122	3.71	3.47	100	TGCGTGT_37/3	2.1	-	Chitin elicitor-binding CEBIP LysM domain-containing	Response to Stress
chr05	20596359	20596558	200	*	67	X05.20596458	VIT_05s0062g01320	20596547	20598695	+	overlapStart	-89	-89	11	NearestLocation	121	5.72	5.37	100	TTTGCGTGT_99/11	3	-	Chitinase	Carbohydrate Metabolic Process
chr04	20860425	20860624	200	*	130	X04.20860524	VIT_04s0008g00140	20860743	20862088	+	upstream	-219	-219	119	NearestLocation	141	7.53	7.08	100	--------	2.3	-	Chitinase [Vitis vinifera]	Carbohydrate Metabolic Process
chr05	24288534	24288733	200	*	83.8	X05.24288633	VIT_05s0094g00340	24287068	24288292	-	upstream	-342	-342	242	NearestLocation	126	20.62	19.47	100	ATGACGTGT_61/3	9999.9	-	Chitinase class IV	Carbohydrate Metabolic Process
chr05	24289004	24289203	200	*	48.2	X05.24289103	VIT_05s0094g00340	24287068	24288292	-	upstream	-812	-812	712	NearestLocation	115	5.13	4.82	100	TGNCGTGT_43/2	9999.9	-	Chitinase class IV	Carbohydrate Metabolic Process
chr04	20851755	20851954	200	*	237	X04.20851854	VIT_04s0008g00120	20856405	20857865	+	upstream	-4551	-4551	4451	NearestLocation	176	32.23	30.58	100	TGGCGTGT_97/7	5.3	-	Chitinase precursor	Carbohydrate Metabolic Process
chr05	24285504	24285703	200	*	87	X05.24285603	VIT_05s0094g00330	24279029	24287067	-	inside	1463	1463	1364	NearestLocation	127	9.52	8.96	100	TGNCGTGT_43/2	3.9	-	Chitinase, class IV [Vitis vinifera]	Carbohydrate Metabolic Process
chr05	24284123	24284322	200	*	67	X05.24284222	VIT_05s0094g00330	24279029	24287067	-	inside	2845	2845	2745	NearestLocation	121	5.72	5.37	100	GATTGCGTGT_140/13	3	-	Chitinase, class IV [Vitis vinifera]	Carbohydrate Metabolic Process
chr05	24188937	24189136	200	*	46	X05.24189036	VIT_05s0094g00240	24185542	24186609	-	upstream	-2427	-2427	2328	NearestLocation	114	4.23	3.96	100	--------	4.1	-	Chitinase, class IV [Vitis vinifera]	Carbohydrate Metabolic Process
chr05	24280916	24281115	200	*	54	X05.24281015	VIT_05s0094g00330	24279029	24287067	-	inside	6051	6051	1887	NearestLocation	117	2.61	2.43	100	ATGACGTGT_61/3	2.4	-	Chitinase, class IV [Vitis vinifera]	Carbohydrate Metabolic Process
chr19	5279994	5280193	200	*	75	X19.5280093	VIT_19s0014g04940	5275817	5279566	-	upstream	-528	-528	428	NearestLocation	124	2.95	2.75	100	ATGACGTGTT_68/3	3.4	PAT4	Chitin-inducible gibberellin-responsive protein 1	Response to Hormone Stimulus
chr12	23384629	23384828	200	*	91	X12.23384728	VIT_12s0035g01720	23379331	23386861	+	inside	5397	5397	2033	NearestLocation	129	10.33	9.72	100	GGTTGCGTA_56/5	4.1	-	Chloride channel protein (CLC-c)	Transport
chr11	5838233	5838432	200	*	201	X11.5838332	VIT_11s0118g00220	5827372	5836861	-	upstream	-1471	-1471	1372	NearestLocation	164	19.93	18.82	100	TGACGTGT_48/3	3.6	-	Chloride channel protein CLC	Transport
chr08	7956605	7956804	200	*	102	X08.7956704	VIT_08s0105g00590	7943796	7957090	+	inside	12908	12908	286	NearestLocation	132	8.66	8.14	100	--------	3	-	Chlorophyll synthetase	Generation of Energy
chr07	1174491	1174690	200	*	47	X07.1174590	VIT_07s0151g00190	1171172	1172409	-	upstream	-2181	-2181	2082	NearestLocation	115	3.84	3.59	100	--------	9999.9	-	Chlorophyllase 1	Generation of Energy
chr07	24181484	24181683	200	*	100	X07.24181583	VIT_07s0031g01760	24179303	24183634	+	inside	2281	2281	1951	NearestLocation	132	5.54	5.21	100	TGNCGTGT_43/2	2.2	-	Chloroplast lumen common family protein	#N/A
chr09	6879437	6879636	200	*	90	X09.6879536	VIT_09s0002g06980	6879497	6883661	+	overlapStart	39	39	60	NearestLocation	128	3.55	3.32	100	GTTGCGTG_71/9	9999.9	-	Chloroplast post-illumination chlorophyll fluorescence increase protein	#N/A
chr17	1149346	1149545	200	*	81	X17.1149445	VIT_17s0000g01430	1149485	1153852	+	overlapStart	-39	-39	60	NearestLocation	126	3.92	3.67	100	GTTTGCGTGT_109/11	3.6	-	Chlororespiratory reduction 2 (CRR2)	#N/A
chr02	10159178	10159377	200	*	135	X02.10159277	VIT_02s0012g02540	10157476	10159508	-	inside	230	230	131	NearestLocation	143	15.02	14.15	100	--------	4	-	Chlororespiratory reduction 4 (CRR4)	Generation of Energy
chr13	21582970	21583169	200	*	158	X13.21583069	VIT_13s0084g00150	21571359	21583435	-	inside	365	365	266	NearestLocation	150	33.23	31.52	100	GCTTGCGT_49/1	14.1	-	Choline kinase	Cellular Amino Acids and Derivative Metabolic Process
chr11	17947789	17947988	200	*	78.8	X11.17947888	VIT_11s0052g00330	17940233	17947915	-	overlapStart	27	27	73	NearestLocation	125	4.86	4.56	100	GATTGCGTGT_140/13	2.3	-	Choline monooxygenase (CMO)	Cellular Amino Acids and Derivative Metabolic Process
chr13	26145520	26145719	200	*	73	X13.26145619	VIT_13s0064g00030	26142113	26145282	-	upstream	-338	-338	238	NearestLocation	123	6.81	6.4	100	ATGACGTGT_61/3	3.3	-	Choline transporter	Transport
chr01	2935528	2935727	200	*	96	X01.2935627	VIT_01s0011g03220	2928959	2935184	-	upstream	-444	-444	344	NearestLocation	130	6.62	6.22	100	--------	8.6	-	Choline transporter	Transport
chr03	1523360	1523559	200	*	80	X03.1523459	VIT_03s0038g02210	1519055	1524015	+	inside	4405	4405	456	NearestLocation	125	5.89	5.53	100	CTTGCGTGTT_101/11	3.6	-	Choline transporter	Transport
chr11	4361126	4361325	200	*	78	X11.4361225	VIT_11s0016g05070	4357981	4360345	-	upstream	-881	-881	781	NearestLocation	125	2.73	2.55	100	--------	1.7	-	Choline/ethanolamine kinase	Cellular Amino Acids and Derivative Metabolic Process
chr04	16141619	16141818	200	*	108	X04.16141718	VIT_04s0023g00030	16143862	16146288	-	downstream	4570	2144	2044	NearestLocation	134	9.75	9.17	100	--------	3.2	-	CHR4/MI-2-like (chromatin remodeling 4)	Transcription Factor Activity
chr12	11660452	11660651	200	*	37	X12.11660551	VIT_12s0028g00840	11662482	11662830	+	upstream	-1930	-1930	1831	NearestLocation	111	2.86	2.67	100	--------	3.3	-	Chromatin remodeling 17	Transcription Factor Activity
chr08	20461999	20462198	200	*	140.2	X08.20462098	VIT_08s0007g06800	20455686	20461582	+	downstream	6412	516	417	NearestLocation	145	16.67	15.72	100	--------	4.3	-	Chromomethylase	#N/A
chr02	15054880	15055079	200	*	74	X02.15054979	VIT_02s0033g00610	15055455	15095871	+	upstream	-475	-475	376	NearestLocation	123	4.13	3.87	100	ATTGCTTGT_92/19	2.2	-	Chromomethylase 2	#N/A
chr02	15015896	15016095	200	*	69	X02.15015995	VIT_02s0033g00610	15055455	15095871	+	upstream	-39459	-39459	39360	NearestLocation	122	2.71	2.53	100	--------	6.2	-	Chromomethylase 2	#N/A
chr12	5982677	5982876	200	*	96	X12.5982776	VIT_12s0059g01070	5982133	5989606	-	inside	6830	6830	544	NearestLocation	130	11.37	10.7	100	ATGACGTG_31/1	4.3	-	Chromosome associate protein subunit H	DNA/RNA Metabolic Process
chr17	6612522	6612721	200	*	231	X17.6612621	VIT_17s0000g05940	6603493	6610953	+	downstream	9129	1669	1569	NearestLocation	174	36.75	34.93	100	--------	6.9	-	Chromosome structural maintenance protein MAG2	#N/A
chr17	6603464	6603663	200	*	142	X17.6603563	VIT_17s0000g05940	6603493	6610953	+	overlapStart	71	71	29	NearestLocation	145	16.47	15.53	100	--------	4.2	-	Chromosome structural maintenance protein MAG2	#N/A
chr17	6604362	6604561	200	*	82	X17.6604461	VIT_17s0000g05940	6603493	6610953	+	inside	969	969	869	NearestLocation	126	3.24	3.03	100	GTTGCGTG_71/9	2.4	-	Chromosome structural maintenance protein MAG2	#N/A
chr01	2537362	2537561	200	*	202	X01.2537461	VIT_01s0011g02860	2536230	2541355	+	inside	1232	1232	1132	NearestLocation	164	36.5	34.69	100	--------	9	-	CHUP1 (chloroplast unusual positioning 1)	Cellular Process
chr10	5997414	5997613	200	*	108	X10.5997513	VIT_10s0003g01050	6000554	6003905	+	upstream	-3040	-3040	2941	NearestLocation	134	9.75	9.17	100	--------	3.2	-	CHUP1 (chloroplast unusual positioning 1)	Cellular Process
chr01	2536459	2536658	200	*	85	X01.2536558	VIT_01s0011g02860	2536230	2541355	+	inside	328	328	229	NearestLocation	127	5.62	5.28	100	--------	2.5	-	CHUP1 (chloroplast unusual positioning 1)	Cellular Process
chr08	18292575	18292774	200	*	77	X08.18292674	VIT_08s0007g04330	18292879	18294427	+	upstream	-205	-205	105	NearestLocation	124	5.56	5.21	100	TGGCGTGT_97/7	6.9	-	CHUP1 (chloroplast unusual positioning 1)	Cellular Process
chr08	18293312	18293511	200	*	75	X08.18293411	VIT_08s0007g04330	18292879	18294427	+	inside	533	533	433	NearestLocation	124	4.97	4.67	100	--------	3.4	-	CHUP1 (chloroplast unusual positioning 1)	Cellular Process
chr19	17709831	17710030	200	*	44	X19.17709930	VIT_19s0176g00140	17640922	17655135	-	upstream	-54795	-54795	54696	NearestLocation	114	2.16	2.01	100	ATTGCGTA_36/1	2	-	CID9 (CTC-Interacting Domain 9)	Cellular Process
chr06	17657295	17657494	200	*	100	X06.17657394	VIT_06s0009g03330	17656765	17665203	+	inside	629	629	530	NearestLocation	132	8.3	7.81	100	--------	3	-	Cig3	DNA/RNA Metabolic Process
chr11	10254219	10254418	200	*	61	X11.10254318	VIT_11s0037g01030	10252518	10254941	-	inside	623	623	523	NearestLocation	119	3.22	3.01	100	TGNCGTGT_43/2	5.5	-	Cinnamoyl CoA reductase	Secondary Metabolic Process
chr02	7950503	7950702	200	*	111	X02.7950602	VIT_02s0012g01570	7950290	7952466	-	inside	1864	1864	213	NearestLocation	135	14.6	13.75	100	TGACGTGTAA_61/4	5	CCR2	Cinnamoyl-CoA reductase	Secondary Metabolic Process
chr02	7951582	7951781	200	*	92	X02.7951681	VIT_02s0012g01570	7950290	7952466	-	inside	784	784	685	NearestLocation	129	10.54	9.91	100	ATTGCTTGT_92/19	4.1	CCR2	Cinnamoyl-CoA reductase	Secondary Metabolic Process
chr18	518021	518220	200	*	92	X18.518120	VIT_18s0122g00640	515004	519853	+	inside	3116	3116	1633	NearestLocation	129	5.95	5.59	100	--------	2.7	-	Cinnamoyl-CoA reductase	Secondary Metabolic Process
chr12	85096	85295	200	*	62	X12.85195	VIT_12s0142g00710	82434	84868	+	downstream	2762	328	228	NearestLocation	119	2.55	2.38	100	TGGCGTGT_97/7	1.8	-	Cinnamyl alcohol dehydrogenase	Secondary Metabolic Process
chr14	30026499	30026698	200	*	113	X14.30026598	VIT_14s0108g01460	30027477	30028846	+	upstream	-879	-879	779	NearestLocation	136	10.68	10.05	100	--------	3.4	-	Circadian clock coupling factor	Developmental Process
chr07	1991636	1991835	200	*	93	X07.1991735	VIT_07s0104g00350	1991863	1993147	+	upstream	-127	-127	28	NearestLocation	129	16.26	15.33	100	GTTGCGTG_71/9	8.3	-	Circadian clock coupling factor ZGT	#N/A
chr07	1992673	1992872	200	*	87	X07.1992772	VIT_07s0104g00350	1991863	1993147	+	inside	909	909	275	NearestLocation	127	3.79	3.55	100	--------	1.9	-	Circadian clock coupling factor ZGT	#N/A
chr08	22243452	22243651	200	*	89	X08.22243551	VIT_08s0007g08910	22239268	22243588	-	overlapStart	36	36	63	NearestLocation	128	14.12	13.3	100	--------	9999.9	-	Cis-zeatin O-beta-D-glucosyltransferase	Secondary Metabolic Process
chr14	19247646	19247845	200	*	84	X14.19247745	VIT_14s0006g02140	19246798	19248528	-	inside	782	782	683	NearestLocation	126	13.93	13.11	100	--------	7.5	-	Cis-zeatin O-beta-D-glucosyltransferase	Secondary Metabolic Process
chr03	17862886	17863085	200	*	111	X03.17862985	VIT_03s0017g01040	17887365	17890212	-	downstream	27226	24379	24280	NearestLocation	135	10.31	9.7	100	--------	3.3	-	Cis-zeatin O-beta-D-glucosyltransferase	Secondary Metabolic Process
chr13	4216166	4216365	200	*	116	X13.4216265	VIT_13s0019g02940	4215539	4218012	+	inside	727	727	627	NearestLocation	137	7.99	7.51	100	--------	2.6	-	Cis-zeatin O-beta-D-glucosyltransferase	Secondary Metabolic Process
chr14	19265384	19265583	200	*	99	X14.19265483	VIT_14s0006g02140	19246798	19248528	-	upstream	-16956	-16956	16856	NearestLocation	131	6.31	5.93	100	--------	2.9	-	Cis-zeatin O-beta-D-glucosyltransferase	Secondary Metabolic Process
chr03	18151344	18151543	200	*	45	X03.18151443	VIT_03s0017g01140	18126947	18128937	-	upstream	-22507	-22507	22407	NearestLocation	114	5.14	4.82	100	--------	4	-	Cis-zeatin O-beta-D-glucosyltransferase	Secondary Metabolic Process
chr13	4217011	4217210	200	*	51	X13.4217110	VIT_13s0019g02940	4215539	4218012	+	inside	1571	1571	802	NearestLocation	116	5.08	4.77	100	TGACGTGT_48/3	4.6	-	Cis-zeatin O-beta-D-glucosyltransferase	Secondary Metabolic Process
chr08	22239163	22239362	200	*	72	X08.22239262	VIT_08s0007g08900	22237416	22238157	-	upstream	-1105	-1105	1006	NearestLocation	123	4.2	3.93	100	GATTGCGTGT_140/13	6.4	-	Cis-zeatin O-beta-D-glucosyltransferase	Secondary Metabolic Process
chr03	17872577	17872776	200	*	42	X03.17872676	VIT_03s0017g01040	17887365	17890212	-	downstream	17536	14689	14589	NearestLocation	113	3.79	3.55	100	--------	3.8	-	Cis-zeatin O-beta-D-glucosyltransferase	Secondary Metabolic Process
chr08	12639558	12639757	200	*	79	X08.12639657	VIT_08s0040g01470	12639897	12641957	+	upstream	-239	-239	140	NearestLocation	125	2.5	2.33	100	GTTGCGTG_71/9	3.5	-	Cis-zeatin O-beta-D-glucosyltransferase	Secondary Metabolic Process
chr12	177820	178019	200	*	158	X12.177919	VIT_12s0142g00610	157526	178769	-	inside	849	849	750	NearestLocation	150	25.54	24.17	100	--------	7.1	-	Citrate synthase, glyoxysomal precursor	Carbohydrate Metabolic Process
chr12	178756	178955	200	*	122	X12.178855	VIT_12s0142g00610	157526	178769	-	overlapStart	-87	-87	13	NearestLocation	139	23.67	22.38	100	--------	10.9	-	Citrate synthase, glyoxysomal precursor	Carbohydrate Metabolic Process
chr08	10150017	10150216	200	*	129	X08.10150116	VIT_08s0058g00880	10148976	10154643	+	inside	1140	1140	1041	NearestLocation	141	10.16	9.56	100	CTTGCGTG_66/7	2.9	-	Class E vacuolar protein-sorting machinery protein HSE1	Transport
chr18	34465924	34466123	200	*	84	X18.34466023	VIT_18s0089g01340	34457515	34471938	-	inside	5914	5914	5815	NearestLocation	126	8.92	8.39	100	--------	3.8	-	Class I peptide chain release factor; Helix-turn-helix, Fis-type	#N/A
chr07	20340769	20340968	200	*	83.7	X07.20340868	VIT_00s0477g00040	20339498	20340827	-	overlapStart	-41	-41	58	NearestLocation	126	3.94	3.69	100	GATTGCGT_52/1	2	-	Clathrin assembly protein 16	Transport
chr07	20341104	20341303	200	*	57.3	X07.20341203	VIT_00s0477g00040	20339498	20340827	-	upstream	-377	-377	277	NearestLocation	118	3.84	3.6	100	--------	15.5	-	Clathrin assembly protein 16	Transport
chr08	16188441	16188640	200	*	159	X08.16188540	VIT_08s0007g02140	16185479	16185971	+	downstream	3061	2569	2470	NearestLocation	151	25.78	24.41	100	--------	7.1	-	Clathrin, light polypeptide B	Transport
chr13	302297	302496	200	*	41.6	X13.302396	VIT_13s0067g00550	304987	309160	+	upstream	-2591	-2591	2491	NearestLocation	113	4.06	3.8	100	CTTGCGTA_32/1	9999.9	-	Clathrin, light polypeptide B	Transport
chr18	12669382	12669581	200	*	157	X18.12669481	VIT_18s0001g14610	12668387	12671744	-	inside	2262	2262	995	NearestLocation	150	25.3	23.94	100	--------	7	-	Clavata1 receptor kinase (CLV1)	#N/A
chr11	6918237	6918436	200	*	131	X11.6918336	VIT_11s0149g00090	6930032	6933594	+	upstream	-11696	-11696	11596	NearestLocation	142	14.21	13.38	100	--------	3.9	-	Clavata1 receptor kinase (CLV1)	#N/A
chr04	218034	218233	200	*	86	X04.218133	VIT_04s0008g00300	212861	224640	+	inside	5273	5273	5173	NearestLocation	127	9.32	8.77	100	TGCGTGT_37/3	3.8	-	Clavata1 receptor kinase (CLV1)	Signal Transduction
chr04	396377	396576	200	*	48	X04.396476	VIT_04s0008g00440	397192	400374	+	upstream	-716	-716	616	NearestLocation	115	3.82	3.58	100	GCTTGCGTG_76/7	4.3	-	Clavata1 receptor kinase (CLV1)	#N/A
chr04	16785168	16785367	200	*	80	X04.16785267	VIT_04s0023g00300	16785284	16787609	-	overlapEnd	2341	2341	83	NearestLocation	125	4.36	4.09	100	--------	3.3	-	Clavata2 receptor protein (CLV2)	Signal Transduction
chr19	10616134	10616333	200	*	83.5	X19.10616233	VIT_19s0015g01850	10605105	10620036	+	inside	11129	11129	3703	NearestLocation	126	8.92	8.39	100	--------	3.7	-	CLC-F (chloride channel F)	Transport
chr19	10605154	10605353	200	*	97	X19.10605253	VIT_19s0015g01850	10605105	10620036	+	inside	149	149	49	NearestLocation	131	5.12	4.8	100	--------	2.2	-	CLC-F (chloride channel F)	Transport
chr10	11726919	11727118	200	*	67	X10.11727018	VIT_10s0003g04600	11724838	11767024	+	inside	2180	2180	2081	NearestLocation	121	2.59	2.42	100	ATTGCTTGT_92/19	3	-	Cleavage and polyadenylation specificity factor 30 kDa subunit	Transcription Factor Activity
chr16	15636140	15636339	200	*	131	X16.15636239	VIT_16s0022g01860	15611019	15730450	+	inside	25221	25221	25121	NearestLocation	142	14.21	13.38	100	--------	3.9	-	Cleavage and polyadenylation specificity factor subunit 1	DNA/RNA Metabolic Process
chr16	15633556	15633755	200	*	82	X16.15633655	VIT_16s0022g01860	15611019	15730450	+	inside	22637	22637	22537	NearestLocation	126	13.55	12.76	100	--------	7.3	-	Cleavage and polyadenylation specificity factor subunit 1	DNA/RNA Metabolic Process
chr18	20290353	20290552	200	*	108	X18.20290452	VIT_18s0001g01800	20279108	20293493	-	inside	3041	3041	2941	NearestLocation	134	6.73	6.33	100	--------	2.4	-	Cleavage stimulation factor 64	DNA/RNA Metabolic Process
chr11	13110989	13111188	200	*	60	X11.13111088	VIT_11s0065g00710	13042739	13129343	-	inside	18255	18255	18155	NearestLocation	119	8.13	7.65	100	--------	5.4	-	Cleavage stimulation factor subunit 3	DNA/RNA Metabolic Process
chr11	13132271	13132470	200	*	59	X11.13132370	VIT_11s0065g00710	13042739	13129343	-	upstream	-3027	-3027	2928	NearestLocation	118	4.36	4.09	100	--------	2.6	-	Cleavage stimulation factor subunit 3	DNA/RNA Metabolic Process
chr16	9225715	9225914	200	*	109	X16.9225814	VIT_16s0013g01990	9191538	9197526	-	upstream	-28288	-28288	28189	NearestLocation	135	9.93	9.34	100	--------	3.2	-	CLL1B clavata1-like receptor S/T protein kinase	Signal Transduction
chr11	17164561	17164760	200	*	59	X11.17164660	VIT_11s0103g00750	17159704	17168020	-	inside	3360	3360	3260	NearestLocation	118	5.44	5.1	100	ATTGCTTGT_92/19	5.3	-	CMP/dCMP deaminase, zinc-binding	DNA/RNA Metabolic Process
chr19	5784355	5784554	200	*	259	X19.5784454	VIT_19s0014g05400	5766319	5778298	-	upstream	-6156	-6156	6057	NearestLocation	183	23.07	21.8	100	--------	3.3	-	C-myc binding protein	Cellular Process
chr14	8820701	8820900	200	*	107	X14.8820800	VIT_14s0081g00600	8830988	8843500	+	upstream	-10188	-10188	10088	NearestLocation	134	9.56	9	100	--------	3.2	-	C-myc binding protein	Cellular Process
chr09	19896096	19896295	200	*	40	X09.19896195	VIT_09s0018g02080	19877495	19887205	-	upstream	-8991	-8991	8891	NearestLocation	112	3.82	3.58	100	--------	3.6	-	Coatomer beta subunit	Transport
chr09	4272933	4273132	200	*	85	X09.4273032	VIT_09s0002g04720	4274061	4276381	-	downstream	3349	1029	929	NearestLocation	127	9.12	8.58	100	TAGCGTGT_71/5	3.8	-	Coatomer protein complex, subunit beta 2	Transport
chr11	3432700	3432899	200	*	102	X11.3432799	VIT_11s0016g04180	3427205	3452429	+	inside	5595	5595	5495	NearestLocation	132	5.83	5.48	100	--------	2.3	-	Coatomer protein complex, subunit beta 2	Transport
chr01	1360818	1361017	200	*	127	X01.1360917	VIT_01s0011g01570	1361591	1369503	+	upstream	-673	-673	574	NearestLocation	140	24.98	23.63	100	GTTGCGTGTT_107/13	11.3	-	Coatomer subunit delta	Transport
chr10	14032090	14032289	200	*	105	X10.14032189	VIT_10s0003g05630	14030631	14039371	+	inside	1559	1559	1459	NearestLocation	133	9.2	8.66	100	--------	3.1	-	Coatomer subunit epsilon	Transport
chr14	23526914	23527113	200	*	115	X14.23527013	VIT_14s0083g01150	23524839	23527545	+	inside	2175	2175	432	NearestLocation	136	14.01	13.19	100	TGGCGTGT_97/7	5.1	-	COBRA protein	Cell Wall Metabolism
chr08	1282256	1282455	200	*	125	X08.1282355	VIT_08s0056g00810	1274224	1282429	-	overlapStart	73	73	26	NearestLocation	140	13	12.24	100	GATTGCGTG_106/9	3.7	-	Co-chaperone grpE	Transport
chr18	3774169	3774368	200	*	126	X18.3774268	VIT_18s0001g04190	3759293	3763520	+	downstream	14975	10748	10649	NearestLocation	140	11.19	10.53	100	--------	3.8	-	Co-chaperone grpE	Transport
chr09	16898596	16898795	200	*	77	X09.16898695	VIT_09s0018g00620	16881863	16882927	-	upstream	-15769	-15769	15669	NearestLocation	124	7.56	7.11	100	--------	3.4	-	Co-chaperone-curved DNA binding protein A	Transport
chr05	10762596	10762795	200	*	41	X05.10762695	VIT_05s0051g00070	10721771	10737521	-	upstream	-25175	-25175	25075	NearestLocation	113	2.18	2.03	100	ATTGCGTA_36/1	3.7	-	Coenzyme F420 hydrogenase/dehydrogenase beta subunit	Cellular Process
chr13	2656787	2656986	200	*	96	X13.2656886	VIT_13s0019g00550	2657543	2660345	+	upstream	-657	-657	557	NearestLocation	130	17.01	16.04	100	--------	8.6	-	Cofilin	Cellular Process
chr13	2657308	2657507	200	*	114	X13.2657407	VIT_13s0019g00550	2657543	2660345	+	upstream	-135	-135	36	NearestLocation	136	15.26	14.38	100	GTTGCGTG_71/9	5.1	-	Cofilin	Cellular Process
chr06	5234725	5234924	200	*	146	X06.5234824	VIT_06s0004g04280	5236574	5237661	+	upstream	-1750	-1750	1650	NearestLocation	146	7.29	6.85	100	--------	2.2	-	Cofilin	Cellular Process
chr16	18545064	18545263	200	*	75	X16.18545163	VIT_16s0050g00220	18545638	18546152	-	downstream	988	474	375	NearestLocation	124	4.27	4	100	--------	2.2	-	Cofilin	Cellular Process
chr06	22058951	22059150	200	*	73	X06.22059050	VIT_06s0080g00870	22054511	22058508	+	downstream	4539	542	443	NearestLocation	123	5.59	5.24	100	GCTTGCGT_49/1	9999.9	-	Coiled-coil domain-containing protein 94	Unknown Protein
chr10	8336145	8336344	200	*	92	X10.8336244	VIT_10s0003g02710	8335948	8339882	+	inside	296	296	197	NearestLocation	129	6.93	6.51	100	ATGGCGTG_61/5	2.7	-	Cold acclimation protein COR413-TM1	#N/A
chr07	2860268	2860467	200	*	109	X07.2860367	VIT_07s0104g01480	2860393	2867258	+	overlapStart	-25	-25	74	NearestLocation	135	9.93	9.34	100	GTTTGCGTG_82/7	3.2	-	Cold-induced thioredoxin domain	#N/A
chr17	2270665	2270864	200	*	68	X17.2270764	VIT_17s0000g02410	2272821	2280044	+	upstream	-2057	-2057	1957	NearestLocation	121	5.9	5.54	100	--------	3	-	Cold-induced wall associated kinase	Signal Transduction
chr07	3567390	3567589	200	*	90	X07.3567489	VIT_07s0005g00460	3567232	3569254	+	inside	258	258	158	NearestLocation	128	10.33	9.72	100	--------	4	-	Complex 1 LYR	Cellular Process
chr12	1096396	1096595	200	*	104.6	X12.1096495	VIT_12s0028g00470	1094088	1100083	+	inside	2408	2408	2308	NearestLocation	133	9.2	8.66	100	--------	3.1	-	Component of oligomeric golgi complex 5	Transport
chr12	1095128	1095327	200	*	69	X12.1095227	VIT_12s0028g00470	1094088	1100083	+	inside	1140	1140	1040	NearestLocation	122	6.08	5.71	100	--------	3.1	-	Component of oligomeric golgi complex 5	Transport
chr18	14072370	14072569	200	*	168	X18.14072469	VIT_18s0166g00120	14071620	14072689	-	inside	219	219	120	NearestLocation	153	17.46	16.47	100	GTTTGCGTGT_109/11	3.8	-	Concanavalin A lectin	DNA/RNA Metabolic Process
chr03	9991155	9991354	200	*	45	X03.9991254	VIT_03s0097g00120	9991550	9993565	-	downstream	2311	296	196	NearestLocation	114	5.14	4.82	100	GNTTGCGTA_44/0	4	-	Concanavalin A lectin	#N/A
chr03	9867771	9867970	200	*	46	X03.9867870	VIT_03s0097g00030	9871902	9873992	-	downstream	6122	4032	3932	NearestLocation	114	2.42	2.25	100	TGCGTGTAA_47/4	2.1	-	Concanavalin A lectin	#N/A
chr09	22785987	22786186	200	*	83	X09.22786086	VIT_09s0054g01730	22785961	22787669	+	inside	125	125	26	NearestLocation	126	5.47	5.13	100	TAGCGTGT_71/5	2.5	-	Coniferyl alcohol acyltransferase	Secondary Metabolic Process
chr09	22784071	22784270	200	*	77	X09.22784170	VIT_09s0054g01730	22785961	22787669	+	upstream	-1791	-1791	1691	NearestLocation	124	2.62	2.44	100	TTTGCGTG_70/7	1.7	-	Coniferyl alcohol acyltransferase	Secondary Metabolic Process
chr16	13070868	13071067	200	*	45	X16.13070967	VIT_16s0022g00490	13055492	13067627	-	upstream	-3341	-3341	3241	NearestLocation	114	7.73	7.27	100	ATGGCGTG_61/5	9999.9	-	Conserved oligomeric Golgi complex 7	Transport
chr03	1702200	1702399	200	*	86	X03.1702299	VIT_03s0038g02450	1707800	1708798	+	upstream	-5500	-5500	5401	NearestLocation	127	7.68	7.22	100	--------	3.8	-	Constans interacting protein 4	#N/A
chr13	26965504	26965703	200	*	90	X13.26965603	VIT_13s0064g00570	26960037	26965241	-	upstream	-363	-363	263	NearestLocation	128	15.51	14.61	100	CTTGCGTA_32/1	8	-	Constans interacting protein 6	Developmental Process
chr13	26961250	26961449	200	*	78	X13.26961349	VIT_13s0064g00570	26960037	26965241	-	inside	3891	3891	1213	NearestLocation	125	6.11	5.74	100	GTTGCGTGT_100/13	7	-	Constans interacting protein 6	Developmental Process
chr13	26967702	26967901	200	*	58	X13.26967801	VIT_13s0064g00570	26960037	26965241	-	upstream	-2561	-2561	2461	NearestLocation	118	4.2	3.93	100	--------	2.6	-	Constans interacting protein 6	Developmental Process
chr07	2768115	2768314	200	*	74	X07.2768214	VIT_07s0104g01360	2762308	2765523	-	upstream	-2691	-2691	2592	NearestLocation	123	6.5	6.11	100	TGACGTGTT_58/3	9999.9	-	Constans-like 13	Developmental Process
chr17	3814643	3814842	200	*	86.5	X17.3814742	VIT_17s0000g03740	3813174	3814202	-	upstream	-540	-540	441	NearestLocation	127	13.33	12.55	100	ATTGCGTG_99/9	9999.9	-	Constans-like 16	Developmental Process
chr01	3192263	3192462	200	*	80	X01.3192362	VIT_01s0011g03520	3190826	3192777	+	inside	1536	1536	315	NearestLocation	125	5.01	4.7	100	TGACGTGTT_58/3	2.4	-	Constans-like 16	Developmental Process
chr07	23884074	23884273	200	*	138	X07.23884173	VIT_07s0031g01470	23880853	23885800	+	inside	3321	3321	1527	NearestLocation	144	27.76	26.29	100	--------	12.3	-	Constitutive expression of PR genes 5 (CPR5)	#N/A
chr18	10587478	10587677	200	*	94	X18.10587577	VIT_18s0001g12380	10583930	10587897	-	inside	319	319	220	NearestLocation	130	7.26	6.83	100	--------	2.8	-	Continuous vascular ring (COV1)	Response to Hormone Stimulus
chr18	10590740	10590939	200	*	72	X18.10590839	VIT_18s0001g12380	10583930	10587897	-	upstream	-2943	-2943	2843	NearestLocation	123	3.85	3.6	100	GGTTGCGTG_75/9	2.1	-	Continuous vascular ring (COV1)	Response to Hormone Stimulus
chr13	77860	78059	200	*	115	X13.77959	VIT_13s0067g00080	64796	72713	-	upstream	-5247	-5247	5147	NearestLocation	136	22.17	20.95	100	--------	9999.9	-	COP1-interacting protein 7	Cellular Homeostasis
chr19	3338201	3338400	200	*	85	X19.3338300	VIT_19s0014g03200	3337412	3340860	-	inside	2560	2560	789	NearestLocation	127	7.92	7.45	100	--------	9999.9	-	COP1-interacting protein 7	Cellular Homeostasis
chr05	8511457	8511656	200	*	96	X05.8511556	VIT_05s0049g01280	8511036	8520945	+	inside	520	520	421	NearestLocation	130	7.61	7.15	100	--------	2.9	-	COP1-interacting protein 7	Cellular Homeostasis
chr13	74305	74504	200	*	76.1	X13.74404	VIT_13s0067g00080	64796	72713	-	upstream	-1691	-1691	1592	NearestLocation	124	4.39	4.12	100	--------	6.8	-	COP1-interacting protein 7	Cellular Homeostasis
chr15	16098276	16098475	200	*	257	X15.16098375	VIT_15s0048g01980	16098098	16109673	+	inside	278	278	178	NearestLocation	182	19.32	18.24	100	GTTGCGTGTT_107/13	2.9	-	COP9 signalosome complex subunit 1	Cellular Homeostasis
chr14	26104556	26104755	200	*	191.7	X14.26104655	VIT_14s0171g00270	26101902	26112298	+	inside	2754	2754	2654	NearestLocation	161	49.57	47.43	100	--------	52.8	-	COP9 signalosome complex subunit 3	#N/A
chr19	10946771	10946970	200	*	74	X19.10946870	VIT_19s0015g01950	10934550	10947138	-	inside	268	268	168	NearestLocation	123	11.63	10.94	100	GGTTGCGTG_75/9	6.6	-	COP9 signalosome complex subunit 6a	#N/A
chr12	16292933	16293132	200	*	112	X12.16293032	VIT_12s0055g00390	16288884	16295253	-	inside	2221	2221	2121	NearestLocation	135	13.19	12.41	100	--------	5	-	COP9 signalosome complex subunit 8	#N/A
chr12	13287832	13288031	200	*	62	X12.13287931	VIT_12s0121g00080	13323864	13334342	+	upstream	-35932	-35932	35833	NearestLocation	119	8.85	8.32	100	--------	5.5	-	Copine BON3 (BONZAI 3)	Signal Transduction
chr12	13289137	13289336	200	*	61	X12.13289236	VIT_12s0121g00080	13323864	13334342	+	upstream	-34628	-34628	34528	NearestLocation	119	4.69	4.4	100	--------	2.7	-	Copine BON3 (BONZAI 3)	Signal Transduction
chr02	3916619	3916818	200	*	75	X02.3916718	VIT_02s0025g04560	3923168	3926117	+	upstream	-6450	-6450	6350	NearestLocation	124	8.38	7.88	100	--------	6.7	-	Copper amine oxidase	Cellular Amino Acids and Derivative Metabolic Process
chr05	5054989	5055188	200	*	51.3	X05.5055088	VIT_05s0020g03280	5055644	5058990	+	upstream	-556	-556	456	NearestLocation	116	3.27	3.06	100	TGNCGTGT_43/2	2.3	-	Copper amine oxidase	Cellular Amino Acids and Derivative Metabolic Process
chr02	2371567	2371766	200	*	99	X02.2371666	VIT_02s0025g03010	2372189	2373764	-	downstream	2098	523	423	NearestLocation	131	7.01	6.58	100	--------	4.4	-	Copper chaperone (CCH)	Cellular Homeostasis
chr13	9284336	9284535	200	*	46.8	X13.9284435	VIT_13s0074g00770	9253343	9255968	-	upstream	-28468	-28468	28368	NearestLocation	115	5.66	5.32	100	TGCGTGT_37/3	9999.9	-	Copper chaperone ATX1	Transport
chr13	9258435	9258634	200	*	62	X13.9258534	VIT_13s0074g00770	9253343	9255968	-	upstream	-2566	-2566	2467	NearestLocation	119	4.86	4.55	100	--------	2.8	-	Copper chaperone ATX1	Transport
chr03	13388936	13389135	200	*	66	X03.13389035	VIT_03s0110g00360	13390981	13391704	+	upstream	-1945	-1945	1846	NearestLocation	121	9.76	9.18	100	--------	5.9	-	Copper transporter 2	Transport
chr03	13390156	13390355	200	*	61	X03.13390255	VIT_03s0110g00360	13390981	13391704	+	upstream	-725	-725	626	NearestLocation	119	4.69	4.4	100	TGNCGTGTAA_56/3	2.7	-	Copper transporter 2	Transport
chr03	13405097	13405296	200	*	60	X03.13405196	VIT_03s0110g00370	13416779	13417465	+	upstream	-11583	-11583	11483	NearestLocation	119	2.32	2.16	100	ATAGCGTG_42/2	1.8	-	Copper transporter 2	Transport
chr10	6110830	6111029	200	*	88	X10.6110929	VIT_10s0003g01220	6111428	6112225	+	upstream	-498	-498	399	NearestLocation	128	14.08	13.26	100	--------	9999.9	-	Copper-binding family protein	#N/A
chr01	4241269	4241468	200	*	103	X01.4241368	VIT_01s0011g04710	4242907	4245658	+	upstream	-1539	-1539	1439	NearestLocation	133	8.84	8.31	100	GATTGCGTG_106/9	3.1	-	Copper-binding family protein	#N/A
chr07	22502456	22502655	200	*	112	X07.22502555	VIT_07s0129g01040	22488196	22515615	+	inside	14360	14360	12960	NearestLocation	135	7.35	6.91	100	--------	2.5	-	Copper-exporting ATPase HMA1 (Heavy metal ATPase 1)	Transport
chr12	12676435	12676634	200	*	64	X12.12676534	VIT_12s0142g00420	12681140	12684577	+	upstream	-4606	-4606	4506	NearestLocation	120	2.65	2.47	100	CTTGCGTG_66/7	9999.9	-	Copper-transporting ATPase PAA1	Transport
chr04	1566406	1566605	200	*	104	X04.1566505	VIT_04s0008g01960	1557780	1570517	+	inside	8726	8726	3912	NearestLocation	133	9.02	8.48	100	--------	3.1	-	Copper-transporting ATPase PAA2	Transport
chr01	1177532	1177731	200	*	99	X01.1177631	VIT_01s0011g01360	1169749	1177375	-	upstream	-257	-257	157	NearestLocation	131	6.68	6.28	100	CTTGCGTGTT_101/11	4.4	-	Copper-transporting ATPase RAN1	Transport
chr08	21283979	21284178	200	*	66	X08.21284078	VIT_08s0007g07860	21285345	21289232	+	upstream	-1267	-1267	1167	NearestLocation	121	4.94	4.63	100	ATGGCGTG_61/5	2.9	-	Cornichon family	Signal Transduction
chr13	4525772	4525971	200	*	137	X13.4525871	VIT_13s0019g03380	4513649	4518582	-	upstream	-7290	-7290	7190	NearestLocation	144	11.58	10.9	100	--------	3.1	-	Coronatine-insensitive protein 1	Response to Hormone Stimulus
chr13	4513817	4514016	200	*	87	X13.4513916	VIT_13s0019g03380	4513649	4518582	-	inside	4666	4666	168	NearestLocation	127	5.31	4.98	100	--------	2.6	-	Coronatine-insensitive protein 1	Response to Hormone Stimulus
chr13	4518944	4519143	200	*	61.6	X13.4519043	VIT_13s0019g03380	4513649	4518582	-	upstream	-462	-462	362	NearestLocation	119	3.68	3.44	100	--------	2.8	-	Coronatine-insensitive protein 1	Response to Hormone Stimulus
chr08	5781786	5781985	200	*	71	X08.5781885	VIT_08s0032g01180	5773241	5775771	-	upstream	-6115	-6115	6015	NearestLocation	122	8.07	7.59	100	TGCGTGT_37/3	6.3	-	CP33 (pigment defective 322)	Transport
chr08	13008541	13008740	200	*	183.1	X08.13008640	VIT_08s0040g01920	13007229	13010172	+	inside	1411	1411	1312	NearestLocation	158	20.71	19.56	100	--------	4.1	-	Crinkly4	Carbohydrate Metabolic Process
chr13	25943477	25943676	200	*	108	X13.25943576	VIT_13s0158g00150	25945857	25947671	+	upstream	-2281	-2281	2181	NearestLocation	134	9.75	9.17	100	--------	3.2	-	Crinkly4	Carbohydrate Metabolic Process
chr08	13008205	13008404	200	*	91.9	X08.13008304	VIT_08s0040g01920	13007229	13010172	+	inside	1075	1075	976	NearestLocation	129	5.78	5.43	100	TGACGTGTT_58/3	4.1	-	Crinkly4	Carbohydrate Metabolic Process
chr03	5060860	5061059	200	*	92	X03.5060959	VIT_03s0063g00940	5052076	5072325	+	inside	8884	8884	8784	NearestLocation	129	7.47	7.03	100	--------	8.2	-	CRK (CDPK-related kinase)	#N/A
chr08	12286815	12287014	200	*	95.9	X08.12286914	VIT_08s0040g01250	12291992	12300356	+	upstream	-5078	-5078	4978	NearestLocation	130	5.39	5.06	100	--------	2.3	-	CRK (CDPK-related kinase) CRK1	#N/A
chr08	12287274	12287473	200	*	72.2	X08.12287373	VIT_08s0040g01250	12291992	12300356	+	upstream	-4618	-4618	4519	NearestLocation	123	4.41	4.13	100	--------	2.3	-	CRK (CDPK-related kinase) CRK1	#N/A
chr08	12288294	12288493	200	*	71.4	X08.12288393	VIT_08s0040g01250	12291992	12300356	+	upstream	-3598	-3598	3499	NearestLocation	122	3.47	3.24	100	--------	2	-	CRK (CDPK-related kinase) CRK1	#N/A
chr12	7330243	7330442	200	*	85	X12.7330342	VIT_12s0059g02570	7332233	7334558	+	upstream	-1891	-1891	1791	NearestLocation	127	4.89	4.59	100	TGACGTGTT_58/3	2.5	-	CRK10 (cysteine-rich RLK10)	#N/A
chr02	18871758	18871957	200	*	38.6	X02.18871857	VIT_02s0087g01010	18858618	18863137	+	downstream	13240	8721	8621	NearestLocation	112	2.61	2.43	100	ATGACGTG_31/1	3.4	-	CRK10 (cysteine-rich RLK10)	#N/A
chr00	16844963	16845162	200	*	84.1	X00.16845062	VIT_00s0532g00070	16847442	16849187	-	downstream	4125	2380	2280	NearestLocation	127	5.9	5.54	100	--------	45.9	-	CRK10 (cysteine-rich RLK10); kinase	Signal Transduction
chr06	15675090	15675289	200	*	174.5	X06.15675189	VIT_06s0009g02220	15674730	15675587	-	inside	397	397	298	NearestLocation	156	20.91	19.74	100	TGCGTGT_37/3	4.4	-	CRR2 (chlororespiratory reduction 2)	DNA/RNA Metabolic Process
chr06	15631077	15631276	200	*	116	X06.15631176	VIT_06s0009g02170	15617178	15650398	-	inside	19222	19222	13899	NearestLocation	137	11.25	10.59	100	--------	3.5	-	CRR2 (chlororespiratory reduction 2)	DNA/RNA Metabolic Process
chr06	15634441	15634640	200	*	96.8	X06.15634540	VIT_06s0009g02170	15617178	15650398	-	inside	15858	15858	15758	NearestLocation	131	8.39	7.89	100	--------	8.7	-	CRR2 (chlororespiratory reduction 2)	DNA/RNA Metabolic Process
chr06	12516484	12516683	200	*	59.2	X06.12516583	VIT_06s0009g00660	12512883	12514329	-	upstream	-2255	-2255	2155	NearestLocation	119	4.59	4.3	100	GATTGCGTA_56/1	41.1	-	CRR2 (chlororespiratory reduction 2)	#N/A
chr06	15675576	15675775	200	*	95.5	X06.15675675	VIT_06s0009g02220	15674730	15675587	-	overlapStart	-89	-89	11	NearestLocation	130	3.89	3.64	100	--------	1.9	-	CRR2 (chlororespiratory reduction 2)	DNA/RNA Metabolic Process
chr19	6348387	6348586	200	*	71	X19.6348486	VIT_19s0090g00220	6347055	6349298	+	inside	1431	1431	712	NearestLocation	122	4.73	4.43	100	TGNCGTGT_43/2	3.2	-	CRS2-associated factor 2, mitochondrial precursor	DNA/RNA Metabolic Process
chr18	4431326	4431525	200	*	132	X18.4431425	VIT_18s0001g05680	4433417	4440032	+	upstream	-1991	-1991	1892	NearestLocation	142	10.69	10.05	100	GATTGCGTA_56/1	2.9	-	Cryptochrome 1	Response to Hormone Stimulus
chr01	23477476	23477675	200	*	105	X01.23477575	VIT_01s0244g00060	23477589	23484112	+	overlapStart	-13	-13	86	NearestLocation	133	9.2	8.65	100	--------	3.1	-	C-Terminal Domain Phosphatase-like 3	Developmental Process
chr19	24606483	24606682	200	*	152	X19.24606582	VIT_19s0085g01200	24595527	24605252	+	downstream	11055	1330	1231	NearestLocation	148	29.42	27.88	100	--------	13.6	-	CTP synthase	DNA/RNA Metabolic Process
chr19	24604140	24604339	200	*	73	X19.24604239	VIT_19s0085g01200	24595527	24605252	+	inside	8713	8713	913	NearestLocation	123	4.47	4.19	100	--------	3.3	-	CTP synthase	DNA/RNA Metabolic Process
chr01	15864437	15864636	200	*	75	X01.15864536	VIT_01s0010g00240	15866255	15874089	+	upstream	-1719	-1719	1619	NearestLocation	124	7.47	7.02	100	--------	9999.9	-	CTP-synthetase	DNA/RNA Metabolic Process
chr01	15863408	15863607	200	*	59.5	X01.15863507	VIT_01s0010g00240	15866255	15874089	+	upstream	-2747	-2747	2648	NearestLocation	119	3.37	3.16	100	--------	2.2	-	CTP-synthetase	DNA/RNA Metabolic Process
chr05	5824336	5824535	200	*	95	X05.5824435	VIT_05s0020g04180	5824109	5839413	+	inside	327	327	227	NearestLocation	130	7.44	6.99	100	--------	2.8	-	CTR1 protein kinase	Response to Hormone Stimulus
chr05	5823701	5823900	200	*	70	X05.5823800	VIT_05s0020g04180	5824109	5839413	+	upstream	-309	-309	209	NearestLocation	122	7.44	7	100	--------	9999.9	-	CTR1 protein kinase	Response to Hormone Stimulus
chr13	18533369	18533568	200	*	86	X13.18533468	VIT_13s0047g01240	18511678	18533327	-	upstream	-141	-141	42	NearestLocation	127	24.61	23.28	100	TGNCGTGT_43/2	9999.9	-	CTV.12	DNA/RNA Metabolic Process
chr13	18780006	18780205	200	*	55	X13.18780105	VIT_13s0067g02180	18783350	18791187	-	downstream	11081	3244	3145	NearestLocation	117	3.72	3.49	100	GTTTGCGTG_82/7	2.5	-	CTV.12	DNA/RNA Metabolic Process
chr19	23747179	23747378	200	*	69	X19.23747278	VIT_19s0085g00640	23734135	23735421	+	downstream	13143	11857	11758	NearestLocation	122	3.12	2.91	100	GATTGCGTGT_140/13	2.1	-	CTV.20	#N/A
chr08	11688297	11688496	200	*	110	X08.11688396	VIT_08s0040g00740	11673290	11682299	-	upstream	-6097	-6097	5998	NearestLocation	135	20.56	19.42	100	--------	9.8	-	CTV.22	Transcription Factor Activity
chr02	2998976	2999175	200	*	51	X02.2999075	VIT_02s0025g03650	2996638	2999192	-	inside	116	116	17	NearestLocation	116	3.12	2.92	100	ATGACGTG_31/1	2.3	-	Cu2+-exporting ATPase HMA5 (heavy metal ATPase 5)	Transport
chr07	1949620	1949819	200	*	101	X07.1949719	VIT_07s0104g00310	1948379	1953356	+	inside	1341	1341	1241	NearestLocation	132	8.38	7.88	100	--------	9	-	CUE domain containing protein	#N/A
chr14	29260181	29260380	200	*	103	X14.29260280	VIT_14s0108g00490	29255307	29264737	+	inside	4973	4973	4357	NearestLocation	133	8.84	8.31	100	--------	3.1	-	Cullin 3a	Cellular Homeostasis
chr01	12081470	12081669	200	*	82	X01.12081569	VIT_01s0026g02230	12073992	12079967	+	downstream	7578	1603	1503	NearestLocation	126	8.53	8.02	100	--------	3.7	-	Cullin 3a	Cellular Homeostasis
chr14	29257397	29257596	200	*	85	X14.29257496	VIT_14s0108g00490	29255307	29264737	+	inside	2189	2189	2090	NearestLocation	127	5.78	5.43	100	--------	2.5	-	Cullin 3a	Cellular Homeostasis
chr04	14571914	14572113	200	*	162	X04.14572013	VIT_04s0043g00650	14611026	14611383	-	downstream	39369	39012	38913	NearestLocation	152	34.31	32.55	100	--------	14.5	-	Cullin-1	Cellular Homeostasis
chr04	14598027	14598226	200	*	113	X04.14598126	VIT_04s0043g00650	14611026	14611383	-	downstream	13257	12900	12800	NearestLocation	136	10.68	10.05	100	--------	3.4	-	Cullin-1	Cellular Homeostasis
chr04	14586205	14586404	200	*	64.9	X04.14586304	VIT_04s0043g00650	14611026	14611383	-	downstream	25079	24722	24622	NearestLocation	120	3.73	3.49	100	--------	2.9	-	Cullin-1	Cellular Homeostasis
chr04	14619462	14619661	200	*	78	X04.14619561	VIT_04s0043g00650	14611026	14611383	-	upstream	-8179	-8179	8079	NearestLocation	125	2.73	2.54	100	ATTGCTTGT_92/19	1.7	-	Cullin-1	Cellular Homeostasis
chr10	9798178	9798377	200	*	135	X10.9798277	VIT_10s0003g03710	9842469	9879856	+	upstream	-44191	-44191	44092	NearestLocation	143	27.88	26.4	100	ATAGCGTG_42/2	12.5	-	Cullin-4	DNA/RNA Metabolic Process
chr10	9798484	9798683	200	*	42	X10.9798583	VIT_10s0003g03710	9842469	9879856	+	upstream	-43885	-43885	43786	NearestLocation	113	4.19	3.93	100	ATTGCTTGT_92/19	97.6	-	Cullin-4	DNA/RNA Metabolic Process
chr06	4035665	4035864	200	*	59	X06.4035764	VIT_06s0004g03260	4035310	4037390	-	inside	1626	1626	355	NearestLocation	118	6.59	6.19	100	--------	5.3	-	Cupin family protein	#N/A
chr12	5543601	5543800	200	*	142	X12.5543700	VIT_12s0059g00720	5546399	5547450	+	upstream	-2699	-2699	2599	NearestLocation	145	39.19	37.3	100	--------	9999.9	-	Cupin region	#N/A
chr14	28906012	28906211	200	*	78	X14.28906111	VIT_14s0108g00090	28909763	28912820	+	upstream	-3651	-3651	3552	NearestLocation	125	12.28	11.56	100	--------	9999.9	-	Cupin, RmlC-type	#N/A
chr19	4490935	4491134	200	*	75	X19.4491034	VIT_19s0014g04180	4488474	4490260	+	downstream	2560	774	675	NearestLocation	124	17.24	16.26	100	--------	9999.9	-	Curculin (mannose-binding) lectin	Cellular Process
chr19	1441992	1442191	200	*	140	X19.1442091	VIT_19s0014g01360	1440944	1442549	-	inside	457	457	358	NearestLocation	144	16.05	15.13	100	TGNCGTGT_43/2	4.2	-	Curculin (mannose-binding) lectin	#N/A
chr07	22881901	22882100	200	*	138	X07.22882000	VIT_07s0031g00320	22889482	22901386	+	upstream	-7482	-7482	7382	NearestLocation	144	27.88	26.4	100	--------	12.3	-	Curly leaf PHCLF1	Developmental Process
chr09	18339240	18339439	200	*	85	X09.18339339	VIT_09s0018g01360	18329511	18338253	-	upstream	-1087	-1087	987	NearestLocation	127	12.9	12.14	100	--------	7.6	-	Cuticle protein	Cellular Process
chr14	28406939	28407138	200	*	95.4	X14.28407038	VIT_14s0066g02190	28402555	28406810	-	upstream	-228	-228	129	NearestLocation	130	7.54	7.09	100	TAGCGTGT_71/5	4.3	-	CW14	Cellular Process
chr12	20118866	20119065	200	*	72	X12.20118965	VIT_12s0034g02210	20119583	20120356	-	downstream	1390	617	518	NearestLocation	123	6.62	6.22	100	--------	3.2	-	CW14	Unknown Protein
chr11	1730550	1730749	200	*	77	X11.1730649	VIT_11s0016g02130	1733904	1755869	+	upstream	-3254	-3254	3155	NearestLocation	124	3.87	3.62	100	--------	2.3	-	CwfJ protein	Transcription Factor Activity
chr08	4187493	4187692	200	*	124	X08.4187592	VIT_08s0032g00700	4189759	4193273	+	upstream	-2167	-2167	2067	NearestLocation	139	12.81	12.06	100	TGCGTGT_37/3	3.7	-	CXE carboxylesterase	Carbohydrate Metabolic Process
chr01	2962229	2962428	200	*	71	X01.2962328	VIT_01s0011g03270	2958052	2959131	+	downstream	4276	3197	3098	NearestLocation	122	7.25	6.82	100	TAGCGTGT_71/5	6.3	-	CXE carboxylesterase	Cell Wall Metabolism
chr03	5999625	5999824	200	*	104	X03.5999724	VIT_03s0180g00070	5995174	6000876	-	inside	1152	1152	1052	NearestLocation	133	9.02	8.48	100	ATTGCTTGT_92/19	3.1	-	Cyclase	Cellular Process
chr07	25655987	25656186	200	*	101	X07.25656086	VIT_07s0031g02780	25635093	25655654	-	upstream	-432	-432	333	NearestLocation	132	25.83	24.46	100	--------	9999.9	-	Cyclase/dehydrase	Cellular Process
chr17	17402111	17402310	200	*	60	X17.17402210	VIT_17s0053g00850	17364960	17399670	-	upstream	-2540	-2540	2441	NearestLocation	119	7.38	6.94	100	--------	5.4	-	Cyclic nucleotide-binding transporter 1	Transport
chr06	3290130	3290329	200	*	136.4	X06.3290229	VIT_06s0004g02670	3297394	3302026	+	upstream	-7164	-7164	7065	NearestLocation	143	15.43	14.54	100	--------	4.1	-	Cyclic nucleotide-gated ion channel 15	Transport
chr17	9149163	9149362	200	*	358	X17.9149262	VIT_17s0000g08050	9156112	9158503	+	upstream	-6850	-6850	6750	NearestLocation	214	43.06	41.07	100	--------	4.6	-	Cyclic nucleotide-gated ion channel 16	Transport
chr11	13319397	13319596	200	*	104	X11.13319496	VIT_11s0065g00930	13299277	13320819	+	inside	20219	20219	1223	NearestLocation	133	9.02	8.49	100	--------	3.1	-	Cyclic nucleotide-gated ion channel 17	Transport
chr14	27938745	27938944	200	*	116	X14.27938844	VIT_14s0066g01560	27931341	27936505	-	upstream	-2339	-2339	2240	NearestLocation	137	14.82	13.96	100	--------	9999.9	-	Cyclic nucleotide-gated ion channel 18	Transport
chr15	18030626	18030825	200	*	74	X15.18030725	VIT_15s0046g00980	18026130	18036390	-	inside	5664	5664	4496	NearestLocation	123	3.58	3.35	100	--------	2.2	-	Cyclic nucleotide-regulated ion channel 1	Transport
chr19	3820229	3820428	200	*	73	X19.3820328	VIT_19s0014g03700	3814711	3826938	+	inside	5617	5617	5518	NearestLocation	123	5.49	5.15	100	--------	3.3	-	Cyclic nucleotide-regulated ion channel 4	Transport
chr18	7996472	7996671	200	*	90.2	X18.7996571	VIT_18s0001g09580	7996302	7998796	+	inside	270	270	170	NearestLocation	128	10.33	9.72	100	--------	4	-	Cyclin A3;1	Cellular Process
chr03	6569016	6569215	200	*	88	X03.6569115	VIT_03s0091g00280	6566136	6569256	-	inside	140	140	41	NearestLocation	128	3.92	3.67	100	--------	2	-	Cyclin A3;4	Cellular Process
chr06	15520449	15520648	200	*	106.1	X06.15520548	VIT_06s0009g02090	15513038	15515171	-	upstream	-5377	-5377	5278	NearestLocation	134	6.58	6.18	100	--------	2.4	-	Cyclin CYCB1_2	Cellular Process
chr12	761200	761399	200	*	100	X12.761299	VIT_12s0028g00110	758349	766984	-	inside	5684	5684	2851	NearestLocation	132	12.21	11.5	100	--------	4.5	-	Cyclin CycL1;1 RCY1	Cellular Process
chr07	22568331	22568530	200	*	193	X07.22568430	VIT_07s0129g01100	22563036	22564947	-	upstream	-3483	-3483	3384	NearestLocation	161	34.22	32.47	100	--------	8.6	-	Cyclin D	Cellular Process
chr03	5977408	5977607	200	*	87	X03.5977507	VIT_03s0180g00040	5973785	5975813	+	downstream	3723	1695	1595	NearestLocation	127	5.71	5.36	100	ATTGCTTGT_92/19	3.9	-	Cyclin D3_2	Response to Hormone Stimulus
chr18	5458062	5458261	200	*	103.7	X18.5458161	VIT_18s0001g07220	5462890	5465587	-	downstream	7425	4728	4629	NearestLocation	133	14.17	13.34	100	--------	5.4	-	Cyclin delta-2	Cellular Process
chr01	9896778	9896977	200	*	79.8	X01.9896877	VIT_01s0026g00710	9896486	9899757	+	inside	392	392	292	NearestLocation	125	6.82	6.41	100	--------	3.4	-	Cyclin delta-2	Cellular Process
chr18	5457753	5457952	200	*	74.3	X18.5457852	VIT_18s0001g07220	5462890	5465587	-	downstream	7735	5038	4938	NearestLocation	123	5.09	4.78	100	--------	22.6	-	Cyclin delta-2	Cellular Process
chr18	5460779	5460978	200	*	63	X18.5460878	VIT_18s0001g07220	5462890	5465587	-	downstream	4709	2012	1912	NearestLocation	120	2.32	2.16	100	--------	1.9	-	Cyclin delta-2	Cellular Process
chr18	8299662	8299861	200	*	91	X18.8299761	VIT_18s0001g09920	8294435	8296759	-	upstream	-3003	-3003	2903	NearestLocation	129	4.72	4.43	100	CTTGCGTGT_94/11	4.1	-	Cyclin delta-3 (CYCD3_1)	Response to Hormone Stimulus
chr15	6461480	6461679	200	*	104	X15.6461579	VIT_15s0045g00310	6457587	6463150	-	inside	1570	1570	1471	NearestLocation	133	10.67	10.04	100	--------	4.6	-	Cyclin dependent kinase A CDKA1	Cellular Process
chr15	6467146	6467345	200	*	38	X15.6467245	VIT_15s0045g00310	6457587	6463150	-	upstream	-4096	-4096	3996	NearestLocation	112	3.82	3.57	100	CTTGCGTG_66/7	3.4	-	Cyclin dependent kinase A CDKA1	Cellular Process
chr07	11844263	11844462	200	*	89	X07.11844362	VIT_07s0005g06340	11843463	11846913	-	inside	2551	2551	800	NearestLocation	128	8.1	7.61	100	--------	4	-	Cyclin dependent kinase inhibitor KIP-related protein 3	Cellular Process
chr10	3579005	3579204	200	*	74	X10.3579104	VIT_00s0203g00160	3573511	3578576	+	downstream	5593	528	429	NearestLocation	123	4.32	4.05	100	GTTGCGTG_71/9	9999.9	-	Cyclin D-type	Cellular Process
chr14	2493183	2493382	200	*	181	X14.2493282	VIT_14s0060g02680	2484663	2493427	-	inside	145	145	45	NearestLocation	158	16.12	15.2	100	--------	3.2	-	Cyclin H-1	DNA/RNA Metabolic Process
chr07	21483099	21483298	200	*	92.2	X07.21483198	VIT_00s0322g00010	21483256	21484538	-	overlapEnd	1340	1340	42	NearestLocation	129	14.94	14.07	100	GTTTGCGTGT_109/11	11.2	-	Cyclin-D like protein	Cellular Process
chr03	5221662	5221861	200	*	127	X03.5221761	VIT_03s0063g00670	5231144	5232961	+	upstream	-9382	-9382	9283	NearestLocation	140	7.09	6.67	100	--------	2.3	-	Cyclin-dependent kinase inhibitor ICK5	Cellular Process
chr07	23267716	23267915	200	*	127	X07.23267815	VIT_07s0031g00800	23267930	23269587	-	downstream	1771	114	15	NearestLocation	140	13.4	12.62	100	--------	3.8	-	Cyclin-dependent kinase inhibitor KIP-related protein 7	Cellular Process
chr07	23268670	23268869	200	*	69	X07.23268769	VIT_07s0031g00800	23267930	23269587	-	inside	817	817	718	NearestLocation	122	3.5	3.27	100	ATTGCGTG_99/9	6.2	-	Cyclin-dependent kinase inhibitor KIP-related protein 7	Cellular Process
chr19	23816841	23817040	200	*	89.5	X19.23816940	VIT_19s0085g00690	23809065	23819435	-	inside	2495	2495	2395	NearestLocation	128	5.38	5.05	100	--------	2.3	-	Cyclin-dependent protein kinase CYCB3	Cellular Process
chr19	23822896	23823095	200	*	56	X19.23822995	VIT_19s0085g00690	23809065	23819435	-	upstream	-3561	-3561	3461	NearestLocation	117	4.23	3.96	100	CTTGCGTG_66/7	5	-	Cyclin-dependent protein kinase CYCB3	Cellular Process
chr18	12212763	12212962	200	*	74	X18.12212862	VIT_18s0001g14170	12212398	12215228	-	inside	2366	2366	365	NearestLocation	123	6.41	6.03	100	ATGGCGTG_61/5	3.3	-	Cyclin-dependent protein kinase regulator CYCB2_4	Cellular Process
chr08	1924553	1924752	200	*	138	X08.1924652	VIT_08s0056g01230	1937113	1940026	-	downstream	15374	12461	12361	NearestLocation	144	11.76	11.06	100	--------	3.1	-	Cycling DOF factor 2	Transcription Factor Activity
chr17	6974673	6974872	200	*	75	X17.6974772	VIT_17s0000g06310	6977532	6980497	+	upstream	-2760	-2760	2660	NearestLocation	124	2.41	2.24	100	--------	1.7	-	Cycling DOF factor 2	Transcription Factor Activity
chr08	21693638	21693837	200	*	117	X08.21693737	VIT_08s0007g08350	21681158	21706396	-	inside	12658	12658	12480	NearestLocation	137	11.44	10.77	100	--------	3.5	-	Cyclin-related	Cellular Process
chr10	17021986	17022185	200	*	130	X10.17022085	VIT_00s0125g00270	17026764	17044052	+	upstream	-4678	-4678	4579	NearestLocation	141	7.53	7.08	100	--------	2.3	-	Cyclin-T1-5 (CycT1;5)	Cellular Process
chr09	17016461	17016660	200	*	108	X09.17016560	VIT_09s0018g00630	16937757	16965761	+	downstream	78803	50799	50700	NearestLocation	134	6.73	6.33	100	--------	2.4	-	Cycloartenol synthase	Lipid Metabolic Process
chr09	22514051	22514250	200	*	45	X09.22514150	VIT_09s0054g01550	22497219	22512603	-	upstream	-1547	-1547	1448	NearestLocation	114	5.41	5.08	100	--------	9999.9	-	Cycloartenol synthase	Lipid Metabolic Process
chr09	21992250	21992449	200	*	45	X09.21992349	VIT_09s0054g01120	21988380	22007941	+	inside	3970	3970	3870	NearestLocation	114	5.18	4.86	100	--------	4	-	Cycloartenol synthase	Lipid Metabolic Process
chr09	22499464	22499663	200	*	37	X09.22499563	VIT_09s0054g01550	22497219	22512603	-	inside	13039	13039	2245	NearestLocation	111	2.98	2.78	100	GTTGCGTG_71/9	3.3	-	Cycloartenol synthase	Lipid Metabolic Process
chr05	20517051	20517250	200	*	122	X05.20517150	VIT_05s0062g01270	20518026	20519727	-	downstream	2577	876	776	NearestLocation	139	6.38	5.99	100	ATGGCGTGT_110/8	2.2	-	Cyclo-DOPA 5-O-glucosyltransferase	Cellular Amino Acids and Derivative Metabolic Process
chr05	20544618	20544817	200	*	47	X05.20544717	VIT_05s0062g01280	20529782	20531680	-	upstream	-13038	-13038	12938	NearestLocation	115	4.52	4.24	100	ATGACGTG_31/1	4.2	-	Cyclo-DOPA 5-O-glucosyltransferase	Cellular Amino Acids and Derivative Metabolic Process
chr04	1202259	1202458	200	*	105.5	X04.1202358	VIT_04s0008g01450	1197193	1200846	-	upstream	-1512	-1512	1413	NearestLocation	133	13.5	12.72	100	CTTGCGTG_66/7	4.7	-	Cyclopropane-fatty-acyl-phospholipid synthase	Cellular Amino Acids and Derivative Metabolic Process
chr04	1200742	1200941	200	*	87.4	X04.1200841	VIT_04s0008g01450	1197193	1200846	-	overlapStart	4	4	95	NearestLocation	128	8.64	8.13	100	TGNCGTGT_43/2	3.4	-	Cyclopropane-fatty-acyl-phospholipid synthase	Cellular Amino Acids and Derivative Metabolic Process
chr14	3082026	3082225	200	*	92	X14.3082125	VIT_14s0128g00410	3081840	3082554	+	inside	286	286	186	NearestLocation	129	10.54	9.91	100	--------	4.1	-	CYCP4;1 (cyclin p4;1)	Cellular Process
chr16	16089332	16089531	200	*	209	X16.16089431	VIT_16s0022g02140	16087685	16102990	+	inside	1747	1747	1647	NearestLocation	167	31.49	29.87	100	--------	6.2	-	CYP704A2	#N/A
chr10	19450374	19450573	200	*	95	X10.19450473	VIT_10s0042g01010	19415026	19417041	-	upstream	-33433	-33433	33333	NearestLocation	130	7.44	6.99	100	--------	2.8	-	CYP714A1	#N/A
chr16	18864359	18864558	200	*	81	X16.18864458	VIT_16s0050g00480	18863490	18866725	+	inside	968	968	869	NearestLocation	126	5.16	4.84	100	GTTTGCGTG_82/7	2.4	-	CYP715A1	Cellular Process
chr17	11333671	11333870	200	*	85	X17.11333770	VIT_17s0000g09540	11333783	11334268	+	overlapStart	-13	-13	87	NearestLocation	127	3.54	3.32	100	--------	1.9	-	CYP71A26	#N/A
chr08	3313190	3313389	200	*	78	X08.3313289	VIT_08s0032g00270	3295371	3296502	+	downstream	17919	16788	16688	NearestLocation	125	7.75	7.29	100	--------	3.5	-	CYP71D64	Cellular Process
chr06	7206800	7206999	200	*	126	X06.7206899	VIT_06s0004g06480	7205100	7207080	+	inside	1800	1800	81	NearestLocation	140	13.2	12.43	100	GGTTGCGTG_75/9	3.8	CYP71E	CYP71E	Secondary Metabolic Process
chr18	10366169	10366368	200	*	49	X18.10366268	VIT_18s0001g12200	10363578	10366849	-	inside	581	581	481	NearestLocation	115	2.83	2.64	100	--------	2.2	-	CYP721A1	#N/A
chr04	19256270	19256469	200	*	89	X04.19256369	VIT_04s0023g02350	19254482	19258194	-	inside	1824	1824	1725	NearestLocation	128	9.47	8.91	100	--------	9999.9	-	CYP722A1	#N/A
chr19	13579922	13580121	200	*	157	X19.13580021	VIT_19s0015g02910	13603258	13607457	+	upstream	-23236	-23236	23137	NearestLocation	150	8.86	8.33	100	--------	2.3	-	CYP72A1	Secondary Metabolic Process
chr15	11089562	11089761	200	*	65	X15.11089661	VIT_15s0021g01060	11091439	11096249	+	upstream	-1777	-1777	1678	NearestLocation	120	5.37	5.04	100	GATTGCGT_52/1	2.9	-	CYP72A1	Secondary Metabolic Process
chr15	11099074	11099273	200	*	69	X15.11099173	VIT_15s0021g01060	11091439	11096249	+	downstream	7735	2925	2825	NearestLocation	122	5.12	4.81	100	--------	6.2	-	CYP72A1	Secondary Metabolic Process
chr19	17100766	17100965	200	*	39	X19.17100865	VIT_19s0135g00150	17094946	17098064	-	upstream	-2802	-2802	2702	NearestLocation	112	3.92	3.67	100	--------	9999.9	-	CYP72A1	Secondary Metabolic Process
chr19	11234434	11234633	200	*	124.9	X19.11234533	VIT_19s0015g02050	11236194	11240752	+	upstream	-1660	-1660	1561	NearestLocation	140	23.02	21.76	100	GTTGCGTG_71/9	9.2	-	CYP72A15	Secondary Metabolic Process
chr13	21822401	21822600	200	*	91	X13.21822500	VIT_13s0084g00070	21803760	21822443	-	overlapStart	-57	-57	42	NearestLocation	129	15.76	14.85	100	TGCGTGT_37/3	8.1	-	CYP72A53v1	#N/A
chr13	21822972	21823171	200	*	123	X13.21823071	VIT_13s0084g00070	21803760	21822443	-	upstream	-629	-629	529	NearestLocation	139	9.14	8.6	100	GGTTGCGT_49/5	2.7	-	CYP72A53v1	#N/A
chr19	17176700	17176899	200	*	62	X19.17176799	VIT_19s0135g00120	17155170	17157835	-	upstream	-18965	-18965	18865	NearestLocation	119	10.48	9.86	100	--------	9999.9	-	CYP72A59	Secondary Metabolic Process
chr19	17230623	17230822	200	*	73	X19.17230722	VIT_19s0135g00120	17155170	17157835	-	upstream	-72887	-72887	72788	NearestLocation	123	6.81	6.4	100	TGGCGTGT_97/7	3.3	-	CYP72A59	Secondary Metabolic Process
chr19	17020139	17020338	200	*	44	X19.17020238	VIT_19s0135g00190	17020515	17025315	+	upstream	-277	-277	177	NearestLocation	114	4.98	4.67	100	--------	3.9	-	CYP72A59	Secondary Metabolic Process
chr02	4192781	4192980	200	*	56	X02.4192880	VIT_02s0025g04850	4191899	4193146	-	inside	266	266	166	NearestLocation	117	4.35	4.08	100	TGACGTGTT_58/3	5	-	CYP76B1	#N/A
chr02	10888893	10889092	200	*	86	X02.10888992	VIT_02s0012g02810	10896956	10898851	-	downstream	9859	7964	7864	NearestLocation	127	14.53	13.68	100	--------	7.7	-	CYP76C4	Cellular Process
chr02	10894391	10894590	200	*	62	X02.10894490	VIT_02s0012g02810	10896956	10898851	-	downstream	4361	2466	2366	NearestLocation	119	8.85	8.32	100	--------	5.5	-	CYP76C4	Cellular Process
chr13	8161208	8161407	200	*	72	X13.8161307	VIT_13s0074g00390	8129892	8131637	-	upstream	-29671	-29671	29571	NearestLocation	123	3.85	3.6	100	--------	2.1	-	CYP77A2	Cellular Process
chr07	23994126	23994325	200	*	175	X07.23994225	VIT_07s0031g01570	23993103	23994887	-	inside	661	661	562	NearestLocation	156	37.84	35.99	100	TAGCGTGT_71/5	15.6	-	CYP78A11	Cellular Process
chr17	5741398	5741597	200	*	157.6	X17.5741497	VIT_17s0000g05110	5731853	5734268	-	upstream	-7230	-7230	7130	NearestLocation	150	25.54	24.18	100	ATGGCGTGT_110/8	7	-	CYP78A4	#N/A
chr18	21527764	21527963	200	*	122	X18.21527863	VIT_18s0001g00590	21535124	21537036	+	upstream	-7260	-7260	7161	NearestLocation	139	23.67	22.38	100	--------	10.9	-	CYP78A7	#N/A
chr18	21529186	21529385	200	*	63.8	X18.21529285	VIT_18s0001g00590	21535124	21537036	+	upstream	-5838	-5838	5739	NearestLocation	120	5.2	4.88	100	--------	2.9	-	CYP78A7	#N/A
chr02	2041516	2041715	200	*	100	X02.2041615	VIT_02s0025g02570	2044144	2046005	-	downstream	4389	2528	2429	NearestLocation	132	18.02	16.99	100	--------	8.9	-	CYP78A8	Secondary Metabolic Process
chr02	2043092	2043291	200	*	57	X02.2043191	VIT_02s0025g02570	2044144	2046005	-	downstream	2813	952	853	NearestLocation	118	3.82	3.57	100	ATGACGTG_31/1	5.1	-	CYP78A8	Secondary Metabolic Process
chr18	7954126	7954325	200	*	55	X18.7954225	VIT_18s0001g09500	7942455	7953002	-	upstream	-1224	-1224	1124	NearestLocation	117	2.89	2.7	100	TGACGTGT_48/3	9999.9	-	CYP81B2v1	#N/A
chr18	8046962	8047161	200	*	95	X18.8047061	VIT_18s0001g09650	8045625	8049254	+	inside	1437	1437	1337	NearestLocation	130	3.03	2.83	100	CTTGCGTG_66/7	1.7	-	CYP81E1	Secondary Metabolic Process
chr18	9833526	9833725	200	*	130	X18.9833625	VIT_18s0001g11560	9827989	9838662	+	inside	5637	5637	4937	NearestLocation	141	10.34	9.72	100	--------	2.9	-	CyP82A3	Cellular Process
chr07	18203850	18204049	200	*	95	X07.18203949	VIT_07s0255g00090	18198105	18200236	-	upstream	-3714	-3714	3614	NearestLocation	130	9.85	9.27	100	--------	4.2	-	CYP82C1p	Cellular Process
chr07	15002029	15002228	200	*	99	X07.15002128	VIT_00s0189g00110	15036623	15037356	+	upstream	-34495	-34495	34395	NearestLocation	131	5.4	5.07	100	ATGGCGTGT_110/8	2.2	-	CYP82C4	Secondary Metabolic Process
chr06	7006998	7007197	200	*	104	X06.7007097	VIT_06s0004g06210	7005633	7007477	+	inside	1465	1465	280	NearestLocation	133	9.02	8.48	100	--------	3.1	-	CYP86A1	#N/A
chr02	2642374	2642573	200	*	155	X02.2642473	VIT_02s0025g03320	2641559	2645875	+	inside	915	915	815	NearestLocation	149	24.81	23.48	100	GCTTGCGTGT_103/11	6.9	-	CYP86A2	Cellular Process
chr01	6937440	6937639	200	*	169	X01.6937539	VIT_01s0137g00410	6936328	6938135	+	inside	1212	1212	496	NearestLocation	154	13.94	13.13	100	ATGACGTGTT_68/3	3	-	CYP86A2	#N/A
chr15	19174860	19175059	200	*	142	X15.19174959	VIT_15s0046g02380	19173905	19175788	+	inside	1055	1055	729	NearestLocation	145	15.52	14.62	100	TGACGTGT_48/3	6.3	-	CYP86A8	#N/A
chr03	12943843	12944042	200	*	51	X03.12943942	VIT_03s0110g00100	12943324	12943824	-	upstream	-118	-118	19	NearestLocation	116	6.43	6.04	100	--------	4.6	-	CYP86A8	#N/A
chr01	1747415	1747614	200	*	210	X01.1747514	VIT_01s0011g02060	1748090	1751431	+	upstream	-576	-576	476	NearestLocation	167	26.24	24.85	100	TGGCGTGT_97/7	4.7	-	CYP86B1	#N/A
chr02	3409770	3409969	200	*	77	X02.3409869	VIT_02s0025g04080	3403487	3405967	+	downstream	6383	3903	3803	NearestLocation	124	4.72	4.43	100	ATTGCGTA_36/1	6.9	-	CYP87A2	#N/A
chr16	17608716	17608915	200	*	75.5	X16.17608815	VIT_16s0100g00610	17606946	17610511	+	inside	1870	1870	1596	NearestLocation	124	11.26	10.59	100	--------	6.7	-	CYP87A3	#N/A
chr18	1011915	1012114	200	*	79	X18.1012014	VIT_18s0122g01460	1007917	1011014	+	downstream	4097	1000	901	NearestLocation	125	4.86	4.56	100	--------	2.4	-	CYP87A3	Cellular Process
chr15	16073172	16073371	200	*	59	X15.16073271	VIT_15s0048g01950	16070237	16070890	+	downstream	3035	2382	2282	NearestLocation	118	4.36	4.09	100	ATTGCGTG_99/9	2.6	CYP87A3	CYP87A3	Cellular Process
chr16	479737	479936	200	*	79.9	X16.479836	VIT_16s0039g00860	479387	481071	+	inside	449	449	350	NearestLocation	125	8.14	7.65	100	CTTGCGTG_66/7	3.6	-	CYP89A28	#N/A
chr19	7698300	7698499	200	*	130	X19.7698399	VIT_19s0090g01620	7698174	7698611	+	inside	226	226	112	NearestLocation	141	29.28	27.75	100	ATAGCGTG_42/2	9999.9	-	CYP89H3	Cellular Process
chr08	21194188	21194387	200	*	118	X08.21194287	VIT_08s0007g07740	21190543	21191812	-	upstream	-2476	-2476	2376	NearestLocation	137	29.57	28.02	100	GCTTGCGTG_76/7	9999.9	-	CYP93A1 2-hydroxyisoflavanone synthase	Secondary Metabolic Process
chr08	11778348	11778547	200	*	90	X08.11778447	VIT_08s0040g00820	11777899	11779610	+	inside	549	549	449	NearestLocation	128	8.81	8.28	100	--------	4	-	CYP94A1	#N/A
chr06	20931131	20931330	200	*	72.3	X06.20931230	VIT_06s0080g00090	20926768	20928465	-	upstream	-2765	-2765	2666	NearestLocation	123	6.57	6.18	100	--------	9999.9	-	CYP94A1	Cellular Process
chr17	1193333	1193532	200	*	68	X17.1193432	VIT_17s0000g01490	1192477	1194167	+	inside	955	955	635	NearestLocation	121	5.9	5.54	100	ATGACGTG_31/1	3	-	CYP94B3	#N/A
chr08	17608509	17608708	200	*	170	X08.17608608	VIT_08s0007g03660	17604366	17606629	-	upstream	-1979	-1979	1880	NearestLocation	154	14.12	13.3	100	--------	3	-	CYP94C9	Cellular Process
chr13	9347929	9348128	200	*	94	X13.9348028	VIT_13s0074g00790	9347916	9349409	-	inside	1381	1381	13	NearestLocation	130	7.26	6.83	100	--------	2.8	-	CYP94C9	#N/A
chr13	9350391	9350590	200	*	73	X13.9350490	VIT_13s0074g00790	9347916	9349409	-	upstream	-1081	-1081	982	NearestLocation	123	3.68	3.45	100	TGACGTGT_48/3	6.5	-	CYP94C9	#N/A
chr08	18106936	18107135	200	*	111.1	X08.18107035	VIT_08s0007g04120	18099069	18101173	-	upstream	-5863	-5863	5763	NearestLocation	135	8.11	7.63	100	--------	2.6	-	CYPLXXVIA2	#N/A
chr08	18107212	18107411	200	*	73.9	X08.18107311	VIT_08s0007g04120	18099069	18101173	-	upstream	-6139	-6139	6039	NearestLocation	123	3.55	3.32	100	CTTGCGTG_66/7	2	-	CYPLXXVIA2	#N/A
chr10	2093052	2093251	200	*	95	X10.2093151	VIT_00s0187g00110	2091024	2091586	+	downstream	2128	1566	1466	NearestLocation	130	11.16	10.5	100	--------	4.2	-	Cystatin	#N/A
chr05	15377949	15378148	200	*	94	X05.15378048	VIT_05s0029g00370	15377346	15377945	-	upstream	-103	-103	4	NearestLocation	130	7.26	6.83	100	TTTGCGTGT_99/11	2.8	-	Cystatin	#N/A
chr17	6130835	6131034	200	*	246	X17.6130934	VIT_17s0000g05500	6120295	6131114	-	inside	180	180	80	NearestLocation	179	24.39	23.07	100	--------	3.7	-	Cysteine endopeptidase	#N/A
chr18	584874	585073	200	*	117	X18.584973	VIT_18s0122g00790	582136	583697	-	upstream	-1277	-1277	1177	NearestLocation	137	11.44	10.77	100	--------	3.5	-	Cysteine endopeptidase, papain-type (XCP1)	Cellular Homeostasis
chr09	11134782	11134981	200	*	75	X09.11134881	VIT_09s0002g09280	11125421	11147833	+	inside	9461	9461	9361	NearestLocation	124	10.39	9.77	100	--------	6.7	-	Cysteine peptidase	#N/A
chr09	11141894	11142093	200	*	103	X09.11141993	VIT_09s0002g09280	11125421	11147833	+	inside	16573	16573	5740	NearestLocation	133	8.84	8.31	100	--------	3.1	-	Cysteine peptidase	#N/A
chr06	22005519	22005718	200	*	58	X06.22005618	VIT_06s0080g00850	22006038	22016938	+	upstream	-420	-420	320	NearestLocation	118	3.01	2.81	100	TGCGTGT_37/3	2.6	-	Cysteine peptidase	#N/A
chr10	6268181	6268380	200	*	74	X10.6268280	VIT_10s0003g01360	6272306	6276376	+	upstream	-4026	-4026	3926	NearestLocation	123	8.64	8.13	100	--------	6.6	-	Cysteine protease (PhCAC16.5)	#N/A
chr18	8372569	8372768	200	*	262	X18.8372668	VIT_18s0001g09990	8369187	8372858	-	inside	190	190	90	NearestLocation	184	20.19	19.06	100	--------	2.9	-	Cysteine protease CP1	#N/A
chr08	11728991	11729190	200	*	102	X08.11729090	VIT_08s0040g00770	11729122	11732849	+	overlapStart	-32	-32	68	NearestLocation	132	10.64	10.01	100	--------	4.6	-	Cysteine protease inhibitor	Cellular Homeostasis
chr03	256722	256921	200	*	117	X03.256821	VIT_03s0038g00280	256915	260014	+	overlapStart	-93	-93	6	NearestLocation	137	18.9	17.83	100	--------	10.5	-	Cysteine proteinase	#N/A
chr17	11764235	11764434	200	*	100.7	X17.11764334	VIT_17s0000g09770	11764725	11766577	+	upstream	-391	-391	291	NearestLocation	132	13.5	12.71	100	--------	85	-	Cysteine proteinase	Cellular Homeostasis
chr17	11763291	11763490	200	*	82	X17.11763390	VIT_17s0000g09770	11764725	11766577	+	upstream	-1335	-1335	1235	NearestLocation	126	8.53	8.02	100	TGNCGTGT_43/2	3.7	-	Cysteine proteinase	Cellular Homeostasis
chr17	11764388	11764587	200	*	108.3	X17.11764487	VIT_17s0000g09770	11764725	11766577	+	upstream	-237	-237	138	NearestLocation	134	7.12	6.7	100	ATTGCTTGT_92/19	2.5	-	Cysteine proteinase	Cellular Homeostasis
chr03	5929027	5929226	200	*	57	X03.5929126	VIT_03s0180g00010	5934501	5937492	+	upstream	-5375	-5375	5275	NearestLocation	118	4.04	3.78	100	--------	2.5	-	Cysteine proteinase	Cellular Homeostasis
chr08	19079032	19079231	200	*	56.2	X08.19079131	VIT_08s0007g05150	19080970	19081258	-	downstream	2126	1838	1739	NearestLocation	118	3.43	3.21	100	GGTTGCGTG_75/9	5	-	Cysteine proteinase A494	#N/A
chr14	6149297	6149496	200	*	100	X14.6149396	VIT_14s0030g01520	6132781	6138218	+	downstream	16615	11178	11079	NearestLocation	132	12.21	11.5	100	--------	4.5	-	Cysteine synthase [Vitis pseudoreticulata]	Cellular Amino Acids and Derivative Metabolic Process
chr04	10232522	10232721	200	*	59	X04.10232621	VIT_04s0079g00020	10223534	10232331	-	upstream	-291	-291	191	NearestLocation	118	4.36	4.09	100	ATTGCGTA_36/1	2.6	-	Cysteine-rich receptor-like protein kinase 2	Signal Transduction
chr01	7867247	7867446	200	*	97	X01.7867346	VIT_01s0127g00130	7862658	7867293	+	overlapEnd	4688	4688	46	NearestLocation	131	17.26	16.27	100	--------	8.7	-	Cysteine-rich receptor-like protein kinase 3	#N/A
chr01	4973588	4973787	200	*	139	X01.4973687	VIT_01s0011g05350	4966092	4973880	+	inside	7596	7596	93	NearestLocation	144	11.94	11.24	100	--------	3.1	-	Cysteine-rich RLK10	#N/A
chr11	1887771	1887970	200	*	155	X11.1887870	VIT_11s0016g02340	1886162	1888997	-	inside	1127	1127	1027	NearestLocation	149	27.34	25.89	100	GATTGCGTGT_140/13	13.9	-	Cytidine deaminase	DNA/RNA Metabolic Process
chr07	11750664	11750863	200	*	68.2	X07.11750763	VIT_07s0005g06290	11754098	11759344	+	upstream	-3334	-3334	3235	NearestLocation	121	10.45	9.84	100	--------	6.1	-	Cytochrome b5 isoform Cb5-C	#N/A
chr01	6032158	6032357	200	*	123	X01.6032257	VIT_01s0011g06230	6028424	6029565	-	upstream	-2693	-2693	2593	NearestLocation	139	6.52	6.13	100	--------	2.2	-	Cytochrome b561	Transport
chr14	22206080	22206279	200	*	72.6	X14.22206179	VIT_14s0083g00180	22199991	22206216	-	overlapStart	36	36	63	NearestLocation	123	2.33	2.17	100	TGGCGTGT_97/7	1.7	-	Cytochrome B561	Transport
chr10	13477339	13477538	200	*	68	X10.13477438	VIT_10s0003g05370	13477955	13479392	+	upstream	-517	-517	417	NearestLocation	121	3.31	3.09	100	ATGACGTGT_61/3	2	-	Cytochrome b5-like Fatty acid hydroxylase	#N/A
chr00	10843196	10843395	200	*	1063	X00.10843295	VIT_00s0332g00050	10838544	10843882	+	inside	4752	4752	487	NearestLocation	441	59.92	57.59	100	--------	2.4	-	Cytochrome b6/f complex subunit IV petD	Generation of Energy
chr18	31728873	31729072	200	*	82	X18.31728972	VIT_18s0001g05810	31729080	31732307	+	upstream	-108	-108	8	NearestLocation	126	3.72	3.48	100	ATGACGTGT_61/3	9999.9	-	Cytochrome c	Transport
chr00	15078652	15078851	200	*	929.3	X00.15078751	VIT_00s0438g00010	15066724	15072923	-	upstream	-5829	-5829	5729	NearestLocation	398	93.86	91.2	100	CTTGCGTA_32/1	3.8	-	Cytochrome c oxidase subunit 2	Generation of Energy
chr00	15068293	15068492	200	*	1423.4	X00.15068392	VIT_00s0438g00010	15066724	15072923	-	inside	4531	4531	1569	NearestLocation	557	83.05	80.51	100	--------	2.5	-	Cytochrome c oxidase subunit 2	Generation of Energy
chr04	4578476	4578675	200	*	144	X04.4578575	VIT_04s0008g05100	4580991	4584982	+	upstream	-2415	-2415	2316	NearestLocation	146	22.18	20.95	100	--------	6.4	-	Cytochrome c oxidase subunit Vb	Generation of Energy
chr06	2279749	2279948	200	*	95	X06.2279848	VIT_06s0004g01840	2282629	2283201	-	downstream	3353	2781	2681	NearestLocation	130	7.44	6.99	100	--------	2.8	-	Cytochrome c-type biogenesis protein	#N/A
chr06	17083662	17083861	200	*	219	X06.17083761	VIT_06s0009g02930	17085399	17085834	-	downstream	2072	1637	1538	NearestLocation	170	19.25	18.17	100	GATTGCGTGT_140/13	3.3	-	Cytochrome P450, family 79, subfamily A, polypeptide 2	Secondary Metabolic Process
chr06	14925527	14925726	200	*	98	X06.14925626	VIT_06s0009g01780	14924997	14926722	-	inside	1096	1096	530	NearestLocation	131	7.95	7.48	100	--------	2.9	-	Cytochrome P450, family 79, subfamily A, polypeptide 2	Secondary Metabolic Process
chr06	17390958	17391157	200	*	60.7	X06.17391057	VIT_06s0009g03120	17391099	17392851	+	overlapStart	-41	-41	58	NearestLocation	119	7.26	6.83	100	--------	5.4	-	Cytochrome P450, family 79, subfamily A, polypeptide 2	Secondary Metabolic Process
chr13	1545708	1545907	200	*	39	X13.1545807	VIT_13s0067g02830	1541944	1543728	-	upstream	-2080	-2080	1980	NearestLocation	112	3.21	3	100	ATTGCGTG_99/9	3.5	-	Cytochrome P450, family 79, subfamily A, polypeptide 2	Secondary Metabolic Process
chr18	11794021	11794220	200	*	74	X18.11794120	VIT_18s0001g13820	11794593	11796161	-	downstream	2041	473	373	NearestLocation	123	4.13	3.87	100	TGACGTGT_48/3	2.2	-	Cytochrome P450, family 83, subfamily B, polypeptide 1	Secondary Metabolic Process
chr13	6833246	6833445	200	*	78	X13.6833345	VIT_13s0019g05000	6805606	6873492	+	inside	27740	27740	27640	NearestLocation	125	3.66	3.43	100	--------	3.5	-	Cytokinesis Sec1 protein (KEULE)	Transport
chr18	11257173	11257372	200	*	111.5	X18.11257272	VIT_18s0001g13200	11256653	11261569	-	inside	4297	4297	520	NearestLocation	135	5.03	4.72	100	--------	2	-	Cytokinin dehydrogenase 5 precursor	Response to Hormone Stimulus
chr04	1500654	1500853	200	*	112	X04.1500753	VIT_04s0008g01880	1498341	1502144	+	inside	2413	2413	1291	NearestLocation	135	11.62	10.93	100	TGNCGTGT_43/2	5	-	Cytokinin dehydrogenase 7	Response to Hormone Stimulus
chr04	1498319	1498518	200	*	96	X04.1498418	VIT_04s0008g01880	1498341	1502144	+	overlapStart	77	77	22	NearestLocation	130	4.67	4.37	100	ATAGCGTGT_88/6	4.3	-	Cytokinin dehydrogenase 7	Response to Hormone Stimulus
chr03	2480690	2480889	200	*	72	X03.2480789	VIT_03s0038g03420	2476022	2477403	-	upstream	-3387	-3387	3287	NearestLocation	123	8.11	7.63	100	--------	9999.9	-	Cytokinin riboside 5'-monophosphate phosphoribohydrolase LOG5	Response to Hormone Stimulus
chr03	2480325	2480524	200	*	68.5	X03.2480424	VIT_03s0038g03420	2476022	2477403	-	upstream	-3021	-3021	2922	NearestLocation	121	7.17	6.74	100	ATGGCGTGT_110/8	4.8	-	Cytokinin riboside 5'-monophosphate phosphoribohydrolase LOG5	Response to Hormone Stimulus
chr03	2479917	2480116	200	*	72.5	X03.2480016	VIT_03s0038g03420	2476022	2477403	-	upstream	-2613	-2613	2514	NearestLocation	123	2.61	2.43	100	GTTGCGTG_71/9	1.7	-	Cytokinin riboside 5'-monophosphate phosphoribohydrolase LOG5	Response to Hormone Stimulus
chr04	14898365	14898564	200	*	66	X04.14898464	VIT_04s0043g00740	14889236	15012193	+	inside	9228	9228	9129	NearestLocation	121	5.55	5.21	100	GTTTGCGTG_82/7	2.9	-	Cytoplasmic FMR1 interacting protein	Cellular Process
chr17	10624146	10624345	200	*	167.2	X17.10624245	VIT_17s0000g08950	10615542	10623055	-	upstream	-1191	-1191	1091	NearestLocation	153	38.68	36.81	100	ATTGCGTGT_133/13	19.1	-	D111/G-patch	#N/A
chr17	10614250	10614449	200	*	107	X17.10614349	VIT_17s0000g08950	10615542	10623055	-	downstream	8705	1192	1093	NearestLocation	134	9.56	9	100	--------	3.2	-	D111/G-patch	#N/A
chr17	10624250	10624449	200	*	50.8	X17.10624349	VIT_17s0000g08950	10615542	10623055	-	upstream	-1295	-1295	1195	NearestLocation	116	2.3	2.14	100	GTTGCGTGT_100/13	2	-	D111/G-patch	#N/A
chr02	310407	310606	200	*	46	X02.310506	VIT_02s0025g00400	307749	317271	+	inside	2757	2757	2658	NearestLocation	114	4.49	4.21	100	TTTGCGTGTT_106/11	4.1	-	D111/G-patch domain-containing protein	#N/A
chr09	19478724	19478923	200	*	79	X09.19478823	VIT_09s0018g01870	19476936	19482695	+	inside	1888	1888	1788	NearestLocation	125	7.94	7.47	100	TGNCGTGT_43/2	3.5	-	D-3-phosphoglycerate dehydrogenase, chloroplast precursor (3-PGDH)	Cellular Amino Acids and Derivative Metabolic Process
chr09	842363	842562	200	*	67	X09.842462	VIT_09s0002g01100	841081	844315	+	inside	1381	1381	1282	NearestLocation	121	2.5	2.33	100	--------	3	-	DAG	Developmental Process
chr05	435478	435677	200	*	82	X05.435577	VIT_05s0077g01880	435493	437257	+	overlapStart	85	85	15	NearestLocation	126	5.26	4.94	100	--------	3.7	-	DAG protein	#N/A
chr05	20483087	20483286	200	*	74	X05.20483186	VIT_05s0062g01250	20460760	20493237	+	inside	22426	22426	9951	NearestLocation	123	4.13	3.87	100	TGACGTGTT_58/3	2.2	-	D-alanyl-D-alanine endopeptidase	#N/A
chr11	7044464	7044663	200	*	139	X11.7044563	VIT_11s0149g00140	7043878	7048643	+	inside	686	686	586	NearestLocation	144	27.47	26.01	100	GTTGCGTGT_100/13	12.4	-	D-amino acid dehydrogenase	Secondary Metabolic Process
chr11	7041650	7041849	200	*	66	X11.7041749	VIT_11s0149g00140	7043878	7048643	+	upstream	-2128	-2128	2029	NearestLocation	121	2.55	2.38	100	--------	9999.9	-	D-amino acid dehydrogenase	Secondary Metabolic Process
chr17	5424003	5424202	200	*	95	X17.5424102	VIT_17s0000g04890	5409996	5423899	-	upstream	-203	-203	104	NearestLocation	130	16.65	15.7	100	GTTGCGTG_71/9	8.5	-	D-aminoacyl-tRNA deacylase GEKO1	DNA/RNA Metabolic Process
chr13	3009393	3009592	200	*	115	X13.3009492	VIT_13s0019g01280	3000677	3001596	+	downstream	8815	7896	7797	NearestLocation	136	15.49	14.59	100	TGACGTGT_48/3	5.1	-	DC1 domain-containing protein	No Hit
chr13	3008137	3008336	200	*	80	X13.3008236	VIT_13s0019g01280	3000677	3001596	+	downstream	7559	6640	6541	NearestLocation	125	13.31	12.53	100	TGACGTGT_48/3	7.2	-	DC1 domain-containing protein	No Hit
chr08	15196542	15196741	200	*	79	X08.15196641	VIT_08s0007g01090	15193208	15196710	-	overlapStart	68	68	31	NearestLocation	125	10.95	10.3	100	--------	7.1	-	DC1 domain-containing protein	Cellular Process
chr13	28719047	28719246	200	*	92	X13.28719146	VIT_13s0156g00230	28715816	28717373	-	upstream	-1773	-1773	1674	NearestLocation	129	10.54	9.91	100	--------	4.1	-	DC1 domain-containing protein	#N/A
chr13	3005203	3005402	200	*	67.7	X13.3005302	VIT_13s0019g01280	3000677	3001596	+	downstream	4625	3706	3607	NearestLocation	121	10.22	9.61	100	--------	6.1	-	DC1 domain-containing protein	No Hit
chr13	28714032	28714231	200	*	100	X13.28714131	VIT_13s0156g00240	28714382	28715339	+	upstream	-250	-250	151	NearestLocation	132	8.3	7.81	100	TGCGTGT_37/3	3	-	DC1 domain-containing protein	#N/A
chr13	2916428	2916627	200	*	90	X13.2916527	VIT_13s0019g01130	2905284	2908883	-	upstream	-7645	-7645	7545	NearestLocation	128	6.59	6.2	100	--------	2.7	-	DC1 domain-containing protein	#N/A
chr03	4202016	4202215	200	*	78	X03.4202115	VIT_03s0063g01930	4201847	4202586	-	inside	470	470	169	NearestLocation	125	4.91	4.6	100	TGGCGTGT_97/7	3.5	-	DC1 domain-containing protein	#N/A
chr08	19656189	19656388	200	*	68	X08.19656288	VIT_08s0007g05730	19652428	19652888	-	upstream	-3400	-3400	3301	NearestLocation	121	2.77	2.59	100	TGNCGTGT_43/2	2	-	DC1 domain-containing protein	#N/A
chr13	28713386	28713585	200	*	74	X13.28713485	VIT_13s0156g00240	28714382	28715339	+	upstream	-896	-896	797	NearestLocation	123	2.3	2.14	100	--------	1.7	-	DC1 domain-containing protein	#N/A
chr11	18048960	18049159	200	*	102	X11.18049059	VIT_11s0052g00400	18048845	18049540	-	inside	480	480	115	NearestLocation	132	15.67	14.76	100	GATTGCGTA_56/1	9999.9	-	DC2 protein	#N/A
chr15	16551571	16551770	200	*	103	X15.16551670	VIT_15s0048g02380	16551973	16565680	+	upstream	-303	-303	203	NearestLocation	133	17.82	16.8	100	TTTGCGTG_70/7	9.2	-	DCL1 (DICER 1)	#N/A
chr04	17702790	17702989	200	*	80	X04.17702889	VIT_04s0023g00920	17698564	17710988	-	inside	8098	8098	4226	NearestLocation	125	3.27	3.06	100	--------	7.1	-	DCL2 (DICER 2)	#N/A
chr04	14431120	14431319	200	*	112	X04.14431219	VIT_04s0043g00560	14429386	14432701	-	inside	1481	1481	1382	NearestLocation	135	5.03	4.72	100	GNTTGCGT_36/0	2	-	DD1A protein	Unknown Protein
chr04	14443766	14443965	200	*	74	X04.14443865	VIT_04s0043g00560	14429386	14432701	-	upstream	-11165	-11165	11065	NearestLocation	123	3.69	3.45	100	GTTGCGTG_71/9	2.2	-	DD1A protein	Unknown Protein
chr10	11050313	11050512	200	*	90	X10.11050412	VIT_10s0003g04360	11051439	11101527	+	upstream	-1027	-1027	927	NearestLocation	128	11.04	10.39	100	--------	9999.9	-	DDB1A (UV-damaged DNA-binding protein 1A)	DNA/RNA Metabolic Process
chr06	8007055	8007254	200	*	42.7	X06.8007154	VIT_06s0004g07260	8005880	8006625	+	downstream	1274	529	430	NearestLocation	113	2.26	2.11	100	--------	3.8	-	DEAD box RNA helicase RH26	DNA/RNA Metabolic Process
chr11	4372722	4372921	200	*	109	X11.4372821	VIT_11s0016g05090	4374399	4380443	+	upstream	-1577	-1577	1478	NearestLocation	135	9.93	9.34	100	--------	3.2	-	DEAD box RNA helicase	DNA/RNA Metabolic Process
chr11	4376177	4376376	200	*	95	X11.4376276	VIT_11s0016g05090	4374399	4380443	+	inside	1877	1877	1778	NearestLocation	130	8.6	8.09	100	ATTGCTTGT_92/19	9999.9	-	DEAD box RNA helicase	DNA/RNA Metabolic Process
chr03	2992663	2992862	200	*	68	X03.2992762	VIT_03s0038g04130	2992576	2996657	+	inside	186	186	87	NearestLocation	121	4.89	4.58	100	GCTTGCGTA_55/1	6.1	-	DEAD box RNA helicase	DNA/RNA Metabolic Process
chr06	973751	973950	200	*	65	X06.973850	VIT_06s0004g00850	967985	973159	+	downstream	5865	691	592	NearestLocation	120	4.79	4.49	100	TAGCGTGT_71/5	5.8	-	DEAD box RNA helicase	DNA/RNA Metabolic Process
chr06	8898460	8898659	200	*	135	X06.8898559	VIT_06s0004g08160	8895193	8916559	+	inside	3367	3367	3267	NearestLocation	143	8.29	7.79	100	--------	2.4	-	DEAD box RNA helicase (RH20)	DNA/RNA Metabolic Process
chr14	27457987	27458186	200	*	120	X14.27458086	VIT_14s0066g01020	27450402	27458362	-	inside	276	276	176	NearestLocation	138	23.15	21.88	100	--------	10.7	-	DEAD box RNA helicase 1	DNA/RNA Metabolic Process
chr05	4554409	4554608	200	*	108	X05.4554508	VIT_05s0020g02870	4554257	4559775	+	inside	251	251	152	NearestLocation	134	9.75	9.17	100	GGTTGCGTA_56/5	3.2	-	DEAD/DEAH box helicase	Transport
chr00	15095291	15095490	200	*	1268.2	X00.15095390	VIT_00s0441g00010	15099144	15131025	+	upstream	-3754	-3754	3654	NearestLocation	507	77.28	74.79	100	--------	2.6	-	DEAD/DEAH box RNA helicase protein RH16	DNA/RNA Metabolic Process
chr00	15094666	15094865	200	*	764.6	X00.15094765	VIT_00s0441g00010	15099144	15131025	+	upstream	-4378	-4378	4279	NearestLocation	345	14.59	13.74	100	ATGACGTG_31/1	1.7	-	DEAD/DEAH box RNA helicase protein RH16	DNA/RNA Metabolic Process
chr18	12552353	12552552	200	*	47	X18.12552452	VIT_18s0001g14540	12545280	12566106	+	inside	7172	7172	7073	NearestLocation	115	3.41	3.19	100	--------	4.2	-	DEAD-box ATP-dependent RNA helicase 28	DNA/RNA Metabolic Process
chr12	23346934	23347133	200	*	61	X12.23347033	VIT_12s0035g01690	23344829	23345266	-	upstream	-1768	-1768	1668	NearestLocation	119	2.44	2.27	100	--------	1.8	-	DEAD-box ATP-dependent RNA helicase 40	DNA/RNA Metabolic Process
chr07	23151880	23152079	200	*	108	X07.23151979	VIT_07s0031g00650	23150927	23153154	-	inside	1174	1174	953	NearestLocation	134	9.75	9.17	100	--------	3.2	-	Defective chloroplasts and leaves protein / DCL protein	#N/A
chr18	8325458	8325657	200	*	45	X18.8325557	VIT_18s0001g09930	8301299	8324715	-	upstream	-843	-843	743	NearestLocation	114	2.19	2.04	100	--------	4	-	Defective chloroplasts and leaves protein / DCL protein	Generation of Energy
chr08	15875139	15875338	200	*	98	X08.15875238	VIT_08s0007g01790	15866963	15885808	+	inside	8275	8275	8176	NearestLocation	131	7.95	7.48	100	--------	2.9	-	Defective in exine formation protein (DEX1)	#N/A
chr14	29995502	29995701	200	*	96	X14.29995601	VIT_14s0108g01420	29993045	29998053	-	inside	2451	2451	2352	NearestLocation	130	7.61	7.15	100	--------	2.9	-	DEFENSE NO death 1	Response to Stress
chr18	23351039	23351238	200	*	89	X18.23351138	VIT_18s0072g00970	23341886	23367473	+	inside	9252	9252	9153	NearestLocation	128	6.43	6.04	100	--------	2.7	-	DegP protease,	Cellular Homeostasis
chr06	6979046	6979245	200	*	53	X06.6979145	VIT_06s0004g06190	6976735	6977621	+	downstream	2411	1525	1425	NearestLocation	117	4.73	4.43	100	--------	4.7	-	DEGP9 (DEGP protease 9)	Cellular Homeostasis
chr06	6976450	6976649	200	*	57	X06.6976549	VIT_06s0004g06190	6976735	6977621	+	upstream	-185	-185	86	NearestLocation	118	4.54	4.26	100	GTTGCGTG_71/9	9999.9	-	DEGP9 (DEGP protease 9)	Cellular Homeostasis
chr14	19671500	19671699	200	*	72	X14.19671599	VIT_14s0006g02290	19671450	19672638	+	inside	150	150	50	NearestLocation	123	10.31	9.7	100	--------	9999.9	-	Dehydration Responsive Element-Binding Transcription Factor (VvDREB20)	Response to Hormone Stimulus
chr15	12932464	12932663	200	*	61	X15.12932563	VIT_15s0021g02110	12934820	12935386	+	upstream	-2256	-2256	2157	NearestLocation	119	8.62	8.11	100	--------	5.5	-	Dehydration Responsive Element-Binding Transcription Factor (VvDREB21)	Response to Hormone Stimulus
chr15	12942490	12942689	200	*	53	X15.12942589	VIT_15s0021g02110	12934820	12935386	+	downstream	7770	7204	7104	NearestLocation	117	2.79	2.6	100	ATTGCTTGT_92/19	9999.9	-	Dehydration Responsive Element-Binding Transcription Factor (VvDREB21)	Response to Hormone Stimulus
chr18	4213582	4213781	200	*	129	X18.4213681	VIT_18s0001g05250	4220268	4222313	+	upstream	-6586	-6586	6487	NearestLocation	141	12.77	12.03	100	--------	5.8	-	Dehydration Responsive Element-Binding Transcription Factor (VvDREB27)	Response to Hormone Stimulus
chr18	4218790	4218989	200	*	96.4	X18.4218889	VIT_18s0001g05250	4220268	4222313	+	upstream	-1378	-1378	1279	NearestLocation	130	7.39	6.94	100	--------	7.2	-	Dehydration Responsive Element-Binding Transcription Factor (VvDREB27)	Response to Hormone Stimulus
chr18	4217308	4217507	200	*	106	X18.4217407	VIT_18s0001g05250	4220268	4222313	+	upstream	-2860	-2860	2761	NearestLocation	134	5.86	5.5	100	TGGCGTGT_97/7	9.5	-	Dehydration Responsive Element-Binding Transcription Factor (VvDREB27)	Response to Hormone Stimulus
chr18	4217958	4218157	200	*	97	X18.4218057	VIT_18s0001g05250	4220268	4222313	+	upstream	-2210	-2210	2111	NearestLocation	131	5.12	4.8	100	TGNCGTGT_43/2	2.2	-	Dehydration Responsive Element-Binding Transcription Factor (VvDREB27)	Response to Hormone Stimulus
chr18	31697057	31697256	200	*	169	X18.31697156	VIT_18s0001g05890	31691546	31692304	+	downstream	5610	4852	4753	NearestLocation	154	22.3	21.07	100	--------	5	-	Dehydration Responsive Element-Binding Transcription Factor (VvDREB32)	Response to Hormone Stimulus
chr18	31691469	31691668	200	*	113	X18.31691568	VIT_18s0001g05890	31691546	31692304	+	overlapStart	22	22	77	NearestLocation	136	21.2	20.02	100	--------	10.1	-	Dehydration Responsive Element-Binding Transcription Factor (VvDREB32)	Response to Hormone Stimulus
chr17	11079951	11080150	200	*	90	X17.11080050	VIT_17s0000g09350	11080543	11086484	+	upstream	-493	-493	393	NearestLocation	128	6.59	6.2	100	--------	2.7	-	Dehydration-induced 19	Signal Transduction
chr13	1201981	1202180	200	*	49	X13.1202080	VIT_13s0067g02130	1204336	1205097	+	upstream	-2256	-2256	2156	NearestLocation	115	4.04	3.79	100	--------	9999.9	-	Dehydration-induced protein (ERD15)	Response to Hormone Stimulus
chr01	709593	709792	200	*	123	X01.709692	VIT_01s0011g00780	697929	707631	-	upstream	-2061	-2061	1962	NearestLocation	139	17.29	16.3	100	--------	5.5	-	Dehydration-responsive protein	#N/A
chr18	4511561	4511760	200	*	76	X18.4511660	VIT_18s0001g05800	4494490	4503957	-	upstream	-7703	-7703	7604	NearestLocation	124	5.66	5.31	100	GATTGCGT_52/1	3.4	-	Dehydration-responsive protein	#N/A
chr18	4500280	4500479	200	*	78	X18.4500379	VIT_18s0001g05800	4494490	4503957	-	inside	3577	3577	3478	NearestLocation	125	2.73	2.55	100	ATTGCTTGT_92/19	1.7	-	Dehydration-responsive protein	#N/A
chr18	4506444	4506643	200	*	62	X18.4506543	VIT_18s0001g05800	4494490	4503957	-	upstream	-2587	-2587	2487	NearestLocation	119	2.55	2.38	100	GCTTGCGTGT_103/11	1.8	-	Dehydration-responsive protein	#N/A
chr04	3486767	3486966	200	*	68	X04.3486866	VIT_04s0008g04160	3481428	3483375	+	downstream	5438	3491	3392	NearestLocation	121	2.39	2.23	100	TTTGCGTG_70/7	3	RD22n	Dehydration-responsive protein (RD22)	#N/A
chr18	1297114	1297313	200	*	131	X18.1297213	VIT_18s0001g00360	1297681	1298847	+	upstream	-467	-467	368	NearestLocation	142	19.13	18.05	100	GTTGCGTG_71/9	5.9	-	Dehydrin (VvDHN2)	Response to Stress
chr03	2560130	2560329	200	*	48.8	X03.2560229	VIT_03s0038g03540	2549517	2565569	+	inside	10713	10713	5240	NearestLocation	115	3.88	3.63	100	TGACGTGTT_58/3	4.4	-	Dehydrin (VvDHN3)	Transport
chr03	3195443	3195642	200	*	108	X03.3195542	VIT_03s0038g04400	3188175	3193837	-	upstream	-1705	-1705	1606	NearestLocation	134	13.94	13.13	100	TGGCGTGT_97/7	4.8	-	Dehydrin (VvDHN4)	Response to Stress
chr03	3193987	3194186	200	*	80.9	X03.3194086	VIT_03s0038g04400	3188175	3193837	-	upstream	-249	-249	150	NearestLocation	126	11.61	10.93	100	ATAGCGTG_42/2	6.5	-	Dehydrin (VvDHN4)	Response to Stress
chr03	3187049	3187248	200	*	116	X03.3187148	VIT_03s0038g04390	3186260	3187245	-	overlapStart	97	97	3	NearestLocation	137	20.8	19.64	100	TGNCGTGT_43/2	10.4	-	Dehydrin 1	Response to Stress
chr04	19400843	19401042	200	*	47.6	X04.19400942	VIT_04s0023g02480	19401240	19402091	+	upstream	-298	-298	198	NearestLocation	115	3.82	3.58	100	--------	13.1	-	Dehydrin 1b (VviDHN1b)	#N/A
chr10	1792211	1792410	200	*	121.3	X10.1792310	VIT_00s0516g00030	1794247	1801131	+	upstream	-1937	-1937	1837	NearestLocation	138	17.06	16.09	100	--------	5.4	-	Dehydrogenase/reductase SDR family member 4	Generation of Energy
chr17	12690169	12690368	200	*	78	X17.12690268	VIT_17s0000g10300	12688358	12689932	-	upstream	-336	-336	237	NearestLocation	125	3.82	3.58	100	--------	3.5	GRASV1d	DELLA protein GAI1	Developmental Process
chr17	12689377	12689576	200	*	73	X17.12689476	VIT_17s0000g10300	12688358	12689932	-	inside	456	456	356	NearestLocation	123	3.02	2.82	100	ATTGCTTGT_92/19	3.3	GRASV1d	DELLA protein GAI1	Developmental Process
chr14	14808455	14808654	200	*	87	X14.14808554	VIT_14s0006g00640	14806872	14809122	+	inside	1682	1682	468	NearestLocation	127	4.48	4.2	100	TGGCGTGT_97/7	7.8	RGA4	DELLA protein RGL1 (RGA-like protein 1)	Response to Hormone Stimulus
chr14	25316529	25316728	200	*	83	X14.25316628	VIT_14s0068g01610	25316395	25318488	-	inside	1860	1860	134	NearestLocation	126	3.3	3.09	100	TGGCGTGT_97/7	1.9	GRASV1c	DELLA protein RGL1 (RGA-like protein 1)	Response to Hormone Stimulus
chr15	1206634	1206833	200	*	180.6	X15.1206733	VIT_15s0024g00720	1218721	1219777	+	upstream	-11987	-11987	11888	NearestLocation	158	31.85	30.22	100	--------	8.6	-	Delta 1-pyrroline-5-carboxylate synthetase	Cellular Amino Acids and Derivative Metabolic Process
chr15	1206915	1207114	200	*	96.4	X15.1207014	VIT_15s0024g00720	1218721	1219777	+	upstream	-11707	-11707	11607	NearestLocation	130	4.73	4.43	100	TGNCGTGT_43/2	2.1	-	Delta 1-pyrroline-5-carboxylate synthetase	Cellular Amino Acids and Derivative Metabolic Process
chr06	20233607	20233806	200	*	79	X06.20233706	VIT_06s0061g01270	20233409	20238534	+	inside	297	297	198	NearestLocation	125	4.86	4.56	100	--------	2.4	-	DEMETER protein	DNA/RNA Metabolic Process
chr06	20236058	20236257	200	*	56	X06.20236157	VIT_06s0061g01270	20233409	20238534	+	inside	2749	2749	2277	NearestLocation	117	2.23	2.08	100	TGCGTGT_37/3	5	-	DEMETER protein	DNA/RNA Metabolic Process
chr13	8362384	8362583	200	*	197	X13.8362483	VIT_13s0074g00450	8349143	8359482	-	upstream	-3002	-3002	2902	NearestLocation	163	43.87	41.86	100	--------	17.6	-	DEMETER protein (DME)	DNA/RNA Metabolic Process
chr08	17925317	17925516	200	*	107	X08.17925416	VIT_08s0007g03920	17914203	17923902	-	upstream	-1514	-1514	1415	NearestLocation	134	12.65	11.91	100	--------	4.8	-	DEMETER protein (DME)	DNA/RNA Metabolic Process
chr08	17939811	17940010	200	*	103	X08.17939910	VIT_08s0007g03920	17914203	17923902	-	upstream	-16008	-16008	15909	NearestLocation	133	9.74	9.16	100	ATTGCGTA_36/1	4.6	-	DEMETER protein (DME)	DNA/RNA Metabolic Process
chr08	17940546	17940745	200	*	95	X08.17940645	VIT_08s0007g03920	17914203	17923902	-	upstream	-16744	-16744	16644	NearestLocation	130	5.34	5.01	100	--------	8.5	-	DEMETER protein (DME)	DNA/RNA Metabolic Process
chr07	8043634	8043833	200	*	55.2	X07.8043733	VIT_07s0005g04510	8005899	8083582	-	inside	39848	39848	37735	NearestLocation	117	6.59	6.2	100	--------	9.3	-	DENN (AEX-3) domain-containing	#N/A
chr07	8043257	8043456	200	*	39.8	X07.8043356	VIT_07s0005g04510	8005899	8083582	-	inside	40226	40226	37358	NearestLocation	112	2.17	2.01	100	--------	7.6	-	DENN (AEX-3) domain-containing	#N/A
chr07	8105488	8105687	200	*	73	X07.8105587	VIT_07s0005g04520	8098072	8101817	-	upstream	-3771	-3771	3671	NearestLocation	123	3.99	3.73	100	--------	2.2	-	DENN domain containing protein	Cellular Process
chr12	5961370	5961569	200	*	177	X12.5961469	VIT_12s0059g01030	5957378	5961665	-	inside	195	195	96	NearestLocation	156	24.09	22.78	100	--------	5.3	-	Dentin sialophosphoprotein	Cellular Process
chr12	11184466	11184665	200	*	83	X12.11184565	VIT_12s0178g00040	11193251	11228950	+	upstream	-8685	-8685	8586	NearestLocation	126	13.79	12.99	100	--------	7.4	-	Dentin sialophosphoprotein	Unknown Protein
chr17	1816997	1817196	200	*	112	X17.1817096	VIT_17s0000g02070	1811472	1817197	+	inside	5624	5624	1	NearestLocation	135	10.49	9.87	100	TGGCGTGT_97/7	3.3	-	Deoxyhypusine synthase	Cellular Amino Acids and Derivative Metabolic Process
chr18	26404653	26404852	200	*	91	X18.26404752	VIT_18s0117g00220	26400975	26405337	-	inside	585	585	485	NearestLocation	129	10.33	9.72	100	--------	4.1	-	Deoxynucleoside kinase	DNA/RNA Metabolic Process
chr14	8528786	8528985	200	*	86	X14.8528885	VIT_14s0081g00490	8503896	8540051	+	inside	24990	24990	11066	NearestLocation	127	17.27	16.28	100	--------	9999.9	-	Deoxyribodipyrimidine photolyase	#N/A
chr16	8433190	8433389	200	*	68	X16.8433289	VIT_16s0013g01760	8468248	8471748	+	upstream	-34958	-34958	34859	NearestLocation	121	3.31	3.09	100	--------	2	-	Derlin-1	Transport
chr18	24012917	24013116	200	*	105	X18.24013016	VIT_18s0072g01250	23994081	23995507	-	upstream	-17509	-17509	17410	NearestLocation	133	19.28	18.2	100	TGNCGTGT_43/2	9.4	-	Desulfoglucosinolate sulfotransferase 16	Secondary Metabolic Process
chr07	7342165	7342364	200	*	134	X07.7342264	VIT_07s0005g03930	7343228	7346122	-	downstream	3858	964	864	NearestLocation	143	14.82	13.95	100	--------	4	-	Developmental protein DAG, plastid	#N/A
chr11	20025207	20025406	200	*	86	X11.20025306	VIT_11s0052g01840	20025433	20081159	+	upstream	-127	-127	27	NearestLocation	127	16.48	15.53	100	ATGACGTG_31/1	9999.9	-	Diacylglycerol kinase	Lipid Metabolic Process
chr10	3977094	3977293	200	*	89.5	X10.3977193	VIT_00s0181g00250	3977293	3983565	+	overlapStart	-99	-99	0	NearestLocation	128	15.51	14.61	100	--------	8	-	Diacylglycerol kinase	Lipid Metabolic Process
chr11	20020529	20020728	200	*	110	X11.20020628	VIT_11s0052g01840	20025433	20081159	+	upstream	-4805	-4805	4705	NearestLocation	135	14.38	13.54	100	TGACGTGTT_58/3	4.9	-	Diacylglycerol kinase	Lipid Metabolic Process
chr13	11375595	11375794	200	*	76	X13.11375694	VIT_13s0147g00190	11390707	11398085	-	downstream	22391	15013	14913	NearestLocation	124	11.07	10.42	100	--------	6.8	-	Diacylglycerol kinase	Lipid Metabolic Process
chr11	20029876	20030075	200	*	68	X11.20029975	VIT_11s0052g01840	20025433	20081159	+	inside	4543	4543	4443	NearestLocation	121	8.71	8.19	100	ATTGCTTGT_92/19	9999.9	-	Diacylglycerol kinase	Lipid Metabolic Process
chr11	20036139	20036338	200	*	112	X11.20036238	VIT_11s0052g01840	20025433	20081159	+	inside	10805	10805	10706	NearestLocation	135	7.35	6.91	100	--------	2.5	-	Diacylglycerol kinase	Lipid Metabolic Process
chr12	13571449	13571648	200	*	72	X12.13571548	VIT_12s0121g00180	13594084	13597442	+	upstream	-22536	-22536	22436	NearestLocation	123	3.85	3.6	100	--------	2.1	-	Diacylglycerol kinase	Lipid Metabolic Process
chr19	3884818	3885017	200	*	72	X19.3884917	VIT_19s0014g03790	3867353	3891174	-	inside	6256	6256	6157	NearestLocation	123	3.85	3.6	100	--------	2.1	-	Diacylglycerol kinase	Lipid Metabolic Process
chr17	7808979	7809178	200	*	265	X17.7809078	VIT_17s0000g06970	7799880	7808524	-	upstream	-554	-554	455	NearestLocation	185	45.09	43.06	100	ATGACGTGTT_68/3	7.9	-	Diacylglycerol kinase 1	Lipid Metabolic Process
chr17	7807867	7808066	200	*	154.5	X17.7807966	VIT_17s0000g06970	7799880	7808524	-	inside	558	558	458	NearestLocation	149	3.35	3.14	100	GTTGCGTGT_100/13	1.5	-	Diacylglycerol kinase 1	Lipid Metabolic Process
chr11	7329735	7329934	200	*	80	X11.7329834	VIT_11s0149g00400	7329407	7329998	+	inside	427	427	64	NearestLocation	125	5.01	4.7	100	ATTGCTTGT_92/19	2.4	-	Diadenosine tetraphosphatase	DNA/RNA Metabolic Process
chr05	5083477	5083676	200	*	220	X05.5083576	VIT_05s0020g03310	5082857	5085083	-	inside	1507	1507	620	NearestLocation	170	50.23	48.08	100	--------	19.7	-	Diamine oxidase	Cellular Amino Acids and Derivative Metabolic Process
chr07	24953746	24953945	200	*	96	X07.24953845	VIT_07s0031g02470	24952791	24954879	-	inside	1033	1033	934	NearestLocation	130	4.98	4.67	100	--------	2.1	-	Dicarboxylate/tricarboxylate carrier (DTC)	Transport
chr11	6996423	6996622	200	*	146	X11.6996522	VIT_11s0149g00120	6994640	7024111	+	inside	1882	1882	1783	NearestLocation	146	22.65	21.4	100	--------	6.5	-	DICER-like 4	Transport
chr11	6980099	6980298	200	*	149	X11.6980198	VIT_11s0149g00120	6994640	7024111	+	upstream	-14442	-14442	14342	NearestLocation	147	17.95	16.92	100	--------	4.4	-	DICER-like 4	Transport
chr11	4933698	4933897	200	*	47	X11.4933797	VIT_11s0016g05540	4932374	4933547	-	upstream	-251	-251	151	NearestLocation	115	2.55	2.38	100	TTTGCGTGT_99/11	2.1	-	Dicyanin	#N/A
chr09	6809846	6810045	200	*	95	X09.6809945	VIT_09s0002g06890	6811010	6815063	+	upstream	-1064	-1064	965	NearestLocation	130	7.75	7.29	100	--------	4.2	-	Dicyanin blue copper protein	#N/A
chr12	5695782	5695981	200	*	192	X12.5695881	VIT_12s0059g00890	5689839	5696631	-	inside	749	749	650	NearestLocation	161	27.52	26.05	100	--------	5.7	-	Dienelactone hydrolase	Secondary Metabolic Process
chr18	28217228	28217427	200	*	42	X18.28217327	VIT_18s0041g00350	28223163	28226739	+	upstream	-5835	-5835	5736	NearestLocation	113	2.83	2.64	100	--------	9999.9	-	Dienelactone hydrolase	Secondary Metabolic Process
chr08	7333690	7333889	200	*	82.4	X08.7333789	VIT_08s0105g00260	7313015	7340090	-	inside	6300	6300	6201	NearestLocation	126	9.25	8.7	100	--------	5	-	Digalactosyldiacylglycerol synthase 1	Lipid Metabolic Process
chr15	18206639	18206838	200	*	134	X15.18206738	VIT_15s0046g01170	18205728	18209305	-	inside	2567	2567	911	NearestLocation	143	11.04	10.39	100	--------	3	-	dihydroflavonol 4-reductase (dihydrokaempferol 4-reductase)	Secondary Metabolic Process
chr05	947342	947541	200	*	103	X05.947441	VIT_05s0077g01210	939150	947668	-	inside	226	226	127	NearestLocation	133	8.84	8.31	100	--------	3.1	-	Dihydrolipoyl dehydrogenase	Carbohydrate Metabolic Process
chr05	939711	939910	200	*	104	X05.939810	VIT_05s0077g01210	939150	947668	-	inside	7858	7858	561	NearestLocation	133	4.04	3.78	100	--------	1.9	-	Dihydrolipoyl dehydrogenase	Carbohydrate Metabolic Process
chr17	1658019	1658218	200	*	93	X17.1658118	VIT_17s0000g01950	1650083	1657988	-	upstream	-130	-130	31	NearestLocation	129	10.12	9.52	100	GGTTGCGTA_56/5	4.2	-	Dihydropyrimidine dehydrogenase	Cellular Amino Acids and Derivative Metabolic Process
chr15	15965424	15965623	200	*	94	X15.15965523	VIT_15s0048g01790	15965410	15970201	+	inside	114	114	14	NearestLocation	130	11.28	10.61	100	--------	6.9	-	Dimethyladenosine transferase	#N/A
chr15	15965696	15965895	200	*	93	X15.15965795	VIT_15s0048g01790	15965410	15970201	+	inside	386	386	286	NearestLocation	129	11.01	10.36	100	--------	10.6	-	Dimethyladenosine transferase	#N/A
chr13	24696436	24696635	200	*	128	X13.24696535	VIT_13s0019g00660	24689453	24704060	-	inside	7524	7524	6983	NearestLocation	141	25.24	23.89	100	TAGCGTGT_71/5	11.4	-	Dimethylaniline monooxygenase, N-oxide-forming	Secondary Metabolic Process
chr04	18397549	18397748	200	*	112	X04.18397648	VIT_04s0023g01480	18393385	18395548	+	downstream	4263	2100	2001	NearestLocation	135	11.71	11.02	100	--------	10	-	Dimethylaniline monooxygenase, N-oxide-forming	Secondary Metabolic Process
chr19	10691266	10691465	200	*	92	X19.10691365	VIT_19s0015g01900	10691570	10693958	+	upstream	-204	-204	105	NearestLocation	129	4.44	4.16	100	--------	2.1	-	Dimethylmenaquinone methyltransferase	DNA/RNA Metabolic Process
chr07	4374867	4375066	200	*	107	X07.4374966	VIT_07s0005g01460	4373090	4382269	+	inside	1876	1876	1777	NearestLocation	134	8.94	8.41	100	--------	3.2	-	Dipeptidyl aminopeptidases/acylaminoacyl-peptidases	#N/A
chr16	23483088	23483287	200	*	103	X16.23483187	VIT_16s0098g01880	23482473	23487576	+	inside	715	715	615	NearestLocation	133	8.84	8.32	100	ATTGCGTA_36/1	3.1	-	Dipeptidyl peptidase 8	Cellular Homeostasis
chr18	18314197	18314396	200	*	83.8	X18.18314296	VIT_18s0164g00090	18303806	18304424	-	upstream	-9872	-9872	9773	NearestLocation	126	14.04	13.22	100	--------	7.5	LAC74	Diphenol oxidase	Cellular Amino Acids and Derivative Metabolic Process
chr18	20656334	20656533	200	*	59	X18.20656433	VIT_18s0001g02360	20630770	20638607	-	upstream	-17827	-17827	17727	NearestLocation	118	8.09	7.61	100	--------	5.3	-	Diphenol oxidase	Cellular Amino Acids and Derivative Metabolic Process
chr18	19685968	19686167	200	*	64	X18.19686067	VIT_18s0122g00170	19682424	19685819	-	upstream	-249	-249	149	NearestLocation	120	5.2	4.88	100	--------	2.9	LAC72	Diphenol oxidase	Cellular Amino Acids and Derivative Metabolic Process
chr18	20598530	20598729	200	*	42	X18.20598629	VIT_18s0001g02290	20593432	20606660	-	inside	8030	8030	5098	NearestLocation	113	2.83	2.64	100	--------	9999.9	LAC67	Diphenol oxidase	Cellular Amino Acids and Derivative Metabolic Process
chr18	19686600	19686799	200	*	44	X18.19686699	VIT_18s0122g00170	19682424	19685819	-	upstream	-881	-881	781	NearestLocation	114	2.75	2.56	100	ATTGCGTGTT_137/13	3.9	LAC72	Diphenol oxidase	Cellular Amino Acids and Derivative Metabolic Process
chr07	15785589	15785788	200	*	66	X07.15785688	VIT_00s0333g00050	15783481	15786025	-	inside	337	337	237	NearestLocation	121	5.55	5.21	100	--------	2.9	-	DIR1 (defective IN induced resistance 1)	#N/A
chr08	20563030	20563229	200	*	83	X08.20563129	VIT_08s0007g06910	20562665	20563703	-	inside	573	573	365	NearestLocation	126	12.53	11.8	100	TGACGTGTT_58/3	9999.9	DIR20	Dirigent pDIR3	Response to Stress
chr06	1087597	1087796	200	*	80	X06.1087696	VIT_06s0004g00970	1087989	1088601	+	upstream	-293	-293	193	NearestLocation	125	10.08	9.48	100	ATGGCGTG_61/5	9999.9	DIR8	Dirigent protein	#N/A
chr06	1123003	1123202	200	*	59.6	X06.1123102	VIT_06s0004g01020	1125325	1138513	+	upstream	-2223	-2223	2123	NearestLocation	119	2.32	2.16	100	GTTGCGTGT_100/13	1.8	DIR13	Dirigent protein	Response to Stress
chr13	24954228	24954427	200	*	91.5	X13.24954327	VIT_13s0019g01210	24954131	24954909	+	inside	197	197	97	NearestLocation	129	10.22	9.61	100	TTTGCGTG_70/7	9999.9	DIR26	Dirigent protein pDIR14	#N/A
chr06	1110688	1110887	200	*	59	X06.1110787	VIT_06s0004g01010	1101659	1102509	+	downstream	9129	8279	8179	NearestLocation	118	6.59	6.19	100	GGTTGCGTG_75/9	5.3	DIR12	Dirigent protein pDIR9	Response to Stress
chr16	18563006	18563205	200	*	47	X16.18563105	VIT_16s0050g00250	18564685	18566568	-	downstream	3462	1579	1480	NearestLocation	115	2.55	2.38	100	--------	2.1	-	Disease resistance family protein	#N/A
chr00	13771827	13772026	200	*	61	X00.13771926	VIT_00s0397g00050	13772611	13776081	-	downstream	4155	685	585	NearestLocation	119	2.44	2.27	100	--------	1.8	-	Disease resistance family protein	Response to Stress
chr16	20409470	20409669	200	*	62	X16.20409569	VIT_16s0050g01950	20413623	20416604	+	upstream	-4053	-4053	3954	NearestLocation	119	4.86	4.55	100	ATTGCGTGT_133/13	2.8	-	Disease resistance family protein / LRR family	Response to Stress
chr12	21786902	21787101	200	*	92	X12.21787001	VIT_12s0035g00750	21785201	21787659	-	inside	657	657	558	NearestLocation	129	13.21	12.44	100	GNTTGCGT_36/0	8.2	-	Disease resistance protein	#N/A
chr13	26208461	26208660	200	*	64	X13.26208560	VIT_13s0064g00070	26224861	26226543	+	upstream	-16301	-16301	16201	NearestLocation	120	9.3	8.75	100	--------	5.7	-	Disease resistance protein	Response to Stress
chr09	18627336	18627535	200	*	59	X09.18627435	VIT_09s0018g01520	18627256	18627731	-	inside	295	295	80	NearestLocation	118	6	5.63	100	--------	5.3	-	Disease resistance protein	#N/A
chr03	16617395	16617594	200	*	123	X03.16617494	VIT_03s0017g00610	16616470	16618814	+	inside	1024	1024	925	NearestLocation	139	12.61	11.87	100	--------	3.7	-	Disease resistance protein (CC-NBS-LRR class)	Response to Stress
chr19	22477673	22477872	200	*	106	X19.22477772	VIT_19s0027g01570	22475590	22477146	-	upstream	-626	-626	527	NearestLocation	134	6.43	6.04	100	--------	2.4	-	Disease resistance protein (CC-NBS-LRR class)	Response to Stress
chr03	18746016	18746215	200	*	70	X03.18746115	VIT_03s0017g01380	18747985	18753159	+	upstream	-1869	-1869	1770	NearestLocation	122	3.57	3.34	100	--------	2.1	-	Disease resistance protein (CC-NBS-LRR class)	#N/A
chr03	16628943	16629142	200	*	70	X03.16629042	VIT_03s0017g00610	16616470	16618814	+	downstream	12572	10228	10129	NearestLocation	122	3.57	3.34	100	--------	2.1	-	Disease resistance protein (CC-NBS-LRR class)	Response to Stress
chr00	25502499	25502698	200	*	66	X00.25502598	VIT_00s2205g00010	25505708	25507823	+	upstream	-3110	-3110	3010	NearestLocation	121	9.76	9.18	100	--------	5.9	-	Disease resistance protein (NBS class)	Response to Stress
chr14	4453390	4453589	200	*	56	X14.4453489	VIT_14s0030g00520	4490382	4494259	+	upstream	-36892	-36892	36793	NearestLocation	117	6.04	5.67	100	--------	5	-	Disease resistance protein (NBS-LRR class)	#N/A
chr14	27240868	27241067	200	*	51.9	X14.27240967	VIT_14s0066g00780	27241544	27243752	+	upstream	-576	-576	477	NearestLocation	116	4.81	4.51	100	--------	4.6	-	Disease resistance protein (NBS-LRR class)	#N/A
chr14	27214615	27214814	200	*	45	X14.27214714	VIT_14s0066g00750	27219962	27221941	+	upstream	-5248	-5248	5148	NearestLocation	114	2.95	2.76	100	--------	9999.9	-	Disease resistance protein (NBS-LRR class)	#N/A
chr17	10731222	10731421	200	*	61	X17.10731321	VIT_17s0000g09030	10733566	10734340	+	upstream	-2244	-2244	2145	NearestLocation	119	2.45	2.29	100	--------	5.5	-	Disease resistance protein (NBS-LRR class)	Response to Stress
chr13	26774511	26774710	200	*	184.1	X13.26774610	VIT_13s0064g00470	26765548	26780333	-	inside	5723	5723	5623	NearestLocation	159	22.18	20.95	100	--------	4.4	-	Disease resistance protein (NBS-LRR class) RGH1	Response to Stress
chr13	26774051	26774250	200	*	72.9	X13.26774150	VIT_13s0064g00470	26765548	26780333	-	inside	6183	6183	6083	NearestLocation	123	4.3	4.03	100	--------	24.5	-	Disease resistance protein (NBS-LRR class) RGH1	Response to Stress
chr12	19088990	19089189	200	*	50	X12.19089089	VIT_12s0034g01480	19097739	19101743	+	upstream	-8649	-8649	8550	NearestLocation	116	6.22	5.84	100	--------	4.5	-	Disease resistance protein (NBS-LRR class) Rps1-k-2	#N/A
chr12	19099351	19099550	200	*	38	X12.19099450	VIT_12s0034g01480	19097739	19101743	+	inside	1711	1711	1612	NearestLocation	112	3.13	2.92	100	--------	9999.9	-	Disease resistance protein (NBS-LRR class) Rps1-k-2	#N/A
chr17	16348513	16348712	200	*	113	X17.16348612	VIT_17s0053g00520	16374794	16377556	-	downstream	28944	26182	26082	NearestLocation	136	21.34	20.15	100	--------	10.1	-	Disease resistance protein (TIR-NBS-LRR class)	#N/A
chr18	30909381	30909580	200	*	107	X18.30909480	VIT_18s0041g02380	30898340	30900562	+	downstream	11140	8918	8819	NearestLocation	134	13.72	12.92	100	--------	4.8	-	Disease resistance protein (TIR-NBS-LRR class)	Response to Stress
chr17	16315493	16315692	200	*	64	X17.16315592	VIT_17s0053g00520	16374794	16377556	-	downstream	61964	59202	59102	NearestLocation	120	8.84	8.32	100	TGNCGTGT_43/2	9999.9	-	Disease resistance protein (TIR-NBS-LRR class)	#N/A
chr00	8838720	8838919	200	*	89	X00.8838819	VIT_00s0275g00060	8854520	8855192	+	upstream	-15700	-15700	15601	NearestLocation	128	6.43	6.04	100	--------	2.7	-	Disease resistance protein (TIR-NBS-LRR class)	Response to Stress
chr18	24729459	24729658	200	*	70	X18.24729558	VIT_18s0075g00400	24730740	24731970	-	downstream	2412	1182	1082	NearestLocation	122	3.57	3.34	100	--------	2.1	-	Disease resistance protein (TIR-NBS-LRR class)	Response to Stress
chr04	19817875	19818074	200	*	150	X04.19817974	VIT_04s0023g02870	19815247	19817178	+	downstream	2727	796	697	NearestLocation	148	23.61	22.32	100	--------	6.7	-	Disease resistance protein Hcr2-5D	#N/A
chr19	578882	579081	200	*	69	X19.578981	VIT_19s0014g00570	581396	582941	+	upstream	-2414	-2414	2315	NearestLocation	122	3.72	3.48	100	--------	6.2	-	Disease resistance protein RFL1	#N/A
chr15	19824815	19825014	200	*	41	X15.19824914	VIT_15s0046g03230	19822836	19824459	+	downstream	2078	455	356	NearestLocation	113	4.39	4.11	100	--------	3.7	-	Disease resistance protein RGA4	#N/A
chr13	463436	463635	200	*	66	X13.463535	VIT_13s0067g00800	461755	462552	-	upstream	-984	-984	884	NearestLocation	121	3.44	3.22	100	GTTGCGTG_71/9	5.9	-	Disease resistance protein RPP8	Response to Stress
chr12	5652735	5652934	200	*	65	X12.5652834	VIT_12s0059g00840	5644803	5645495	+	downstream	8031	7339	7240	NearestLocation	120	4.06	3.8	100	ATGGCGTG_61/5	2.9	DIR30	Disease resistance response protein	#N/A
chr08	20637715	20637914	200	*	71	X08.20637814	VIT_08s0007g07000	20638640	20639376	-	downstream	1562	826	726	NearestLocation	122	6.26	5.88	100	--------	6.3	DIR25	Disease resistance-responsive	#N/A
chr08	20569150	20569349	200	*	64.2	X08.20569249	VIT_08s0007g06920	20569546	20572549	+	upstream	-296	-296	197	NearestLocation	120	6.15	5.78	100	--------	5.7	-	Disease resistance-responsive	#N/A
chr08	9922847	9923046	200	*	75	X08.9922946	VIT_08s0058g00780	9915198	9920548	-	upstream	-2398	-2398	2299	NearestLocation	124	5.12	4.81	100	--------	3.4	-	DISTORTED3/SCAR2	#N/A
chr12	6558416	6558615	200	*	85	X12.6558515	VIT_12s0059g01650	6548225	6561987	-	inside	3471	3471	3372	NearestLocation	127	6.52	6.13	100	--------	3.8	-	Division site determinant MinD, Plastid	Cellular Process
chr12	6558918	6559117	200	*	74	X12.6559017	VIT_12s0059g01650	6548225	6561987	-	inside	2969	2969	2870	NearestLocation	123	4.51	4.23	100	ATTGCTTGT_92/19	6.6	-	Division site determinant MinD, Plastid	Cellular Process
chr04	12039352	12039551	200	*	90	X04.12039451	VIT_04s0079g00800	12012376	12025458	-	upstream	-13994	-13994	13894	NearestLocation	128	6.59	6.2	100	--------	2.7	-	DJ-1 protein / protease	#N/A
chr07	27021541	27021740	200	*	90	X07.27021640	VIT_07s0130g00380	27013067	27019087	-	upstream	-2553	-2553	2454	NearestLocation	128	6.59	6.2	100	TTTGCGTG_70/7	2.7	-	DNA (cytosine-5)-methyltransferase AthI	Cellular Amino Acids and Derivative Metabolic Process
chr17	3551300	3551499	200	*	142	X17.3551399	VIT_17s0000g03540	3550961	3557292	+	inside	439	439	339	NearestLocation	145	16.47	15.53	100	GGTTGCGTG_75/9	4.2	-	DNA binding	#N/A
chr09	4010919	4011118	200	*	110	X09.4011018	VIT_09s0002g04390	4015447	4015807	+	upstream	-4429	-4429	4329	NearestLocation	135	10.12	9.52	100	--------	3.3	-	DNA binding	Cellular Process
chr13	18608771	18608970	200	*	68	X13.18608870	VIT_00s0250g00040	18596001	18602268	+	downstream	12869	6602	6503	NearestLocation	121	5.9	5.54	100	--------	3	-	DNA binding protein, Plastid envelope	DNA/RNA Metabolic Process
chr19	9728313	9728512	200	*	96	X19.9728412	VIT_19s0015g01400	9727939	9736265	+	inside	473	473	374	NearestLocation	130	11.37	10.7	100	--------	4.3	-	DNA damage-inducible protein 1	Cellular Homeostasis
chr14	18687937	18688136	200	*	66	X14.18688036	VIT_14s0006g01950	18722218	18725645	-	downstream	37609	34182	34082	NearestLocation	121	9.63	9.05	100	--------	5.9	-	DNA excision repair protein ERCC-6	DNA/RNA Metabolic Process
chr13	16858895	16859094	200	*	72	X13.16858994	VIT_13s0047g00510	16846681	16934984	+	inside	12313	12313	12214	NearestLocation	123	16.57	15.62	100	--------	9999.9	-	DNA gyrase subunit A	#N/A
chr13	16821961	16822160	200	*	59	X13.16822060	VIT_13s0047g00510	16846681	16934984	+	upstream	-24621	-24621	24521	NearestLocation	118	3.78	3.54	100	TTTGCGTG_70/7	2.6	-	DNA gyrase subunit A	#N/A
chr14	1135492	1135691	200	*	137	X14.1135591	VIT_14s0060g01440	1129453	1135814	-	inside	222	222	123	NearestLocation	144	15.43	14.54	100	GTTTGCGTGTT_116/11	4.1	-	DNA helicase RECQI1	Transport
chr10	781262	781461	200	*	161	X10.781361	VIT_10s0116g01490	780520	787296	+	inside	842	842	742	NearestLocation	151	26.27	24.88	100	TGNCGTGT_43/2	7.2	-	DNA helicase SNF2 domain-containing protein	Transcription Factor Activity
chr10	767461	767660	200	*	108	X10.767560	VIT_10s0116g01490	780520	787296	+	upstream	-12960	-12960	12860	NearestLocation	134	25.91	24.53	100	--------	9999.9	-	DNA helicase SNF2 domain-containing protein	Transcription Factor Activity
chr05	2761727	2761926	200	*	157	X05.2761826	VIT_05s0020g00940	2751238	2771187	-	inside	9361	9361	9261	NearestLocation	150	15.31	14.41	100	--------	3.5	-	DNA helicase SNF2 domain-containing protein	Transcription Factor Activity
chr08	12054665	12054864	200	*	123	X08.12054764	VIT_08s0040g01020	12047460	12055539	-	inside	775	775	675	NearestLocation	139	14.92	14.05	100	--------	11	-	DNA helicase SNF2 domain-containing protein	Transcription Factor Activity
chr10	765857	766056	200	*	134	X10.765956	VIT_10s0116g01490	780520	787296	+	upstream	-14564	-14564	14464	NearestLocation	143	11.04	10.39	100	--------	3	-	DNA helicase SNF2 domain-containing protein	Transcription Factor Activity
chr05	2771667	2771866	200	*	91.1	X05.2771766	VIT_05s0020g00940	2751238	2771187	-	upstream	-579	-579	480	NearestLocation	129	8.36	7.86	100	--------	65.8	-	DNA helicase SNF2 domain-containing protein	Transcription Factor Activity
chr10	22669857	22670056	200	*	69.1	X10.22669956	VIT_10s0071g00780	22651126	22670346	-	inside	390	390	290	NearestLocation	122	3.41	3.19	100	--------	9999.9	-	DNA helicase SNF2 domain-containing protein	Transcription Factor Activity
chr11	17268353	17268552	200	*	75	X11.17268452	VIT_11s0052g00070	17261885	17312701	+	inside	6567	6567	6468	NearestLocation	124	4.06	3.8	100	--------	3.4	-	DNA ligase IV	DNA/RNA Metabolic Process
chr05	9648594	9648793	200	*	123	X05.9648693	VIT_05s0049g02090	9637019	9715468	+	inside	11675	11675	11575	NearestLocation	139	17.65	16.64	100	--------	11	-	DNA mismatch repair protein	DNA/RNA Metabolic Process
chr05	9649917	9650116	200	*	128	X05.9650016	VIT_05s0049g02090	9637019	9715468	+	inside	12997	12997	12898	NearestLocation	141	13.6	12.81	100	--------	3.8	-	DNA mismatch repair protein	DNA/RNA Metabolic Process
chr05	9634313	9634512	200	*	58	X05.9634412	VIT_05s0049g02090	9637019	9715468	+	upstream	-2607	-2607	2507	NearestLocation	118	2.87	2.67	100	--------	5.2	-	DNA mismatch repair protein	DNA/RNA Metabolic Process
chr07	4274901	4275100	200	*	90.6	X07.4275000	VIT_07s0005g01370	4265890	4275343	-	inside	343	343	243	NearestLocation	129	7.96	7.48	100	GGTTGCGTG_75/9	8.1	-	DNA mismatch repair protein MSH6	DNA/RNA Metabolic Process
chr17	11822911	11823110	200	*	130	X17.11823010	VIT_17s0000g09820	11826065	11832711	+	upstream	-3055	-3055	2955	NearestLocation	141	18.9	17.83	100	--------	5.8	-	DNA polymerase III gamma and tau subunit	DNA/RNA Metabolic Process
[truncated: 6,678 more rows]

## Sheet: Peaks (-3000<bp<+100)
Supplementary Dataset S4. NAC61 DAP-seq bound genes. In sheet 2 the promoter peaks selection (-3000≥bp ≥+100) is reported.
[truncated: 2,471 more rows]
